# Supplementary material for: Defective pollen wall contributes to male sterility in the male sterile line 1355A of cotton
Source: Sci Rep. 2015 Jun 5;5:9608. doi: 10.1038/srep09608 (PMC4456728; doi:10.1038/srep09608)
Supplement: Supplementary Information — supplementary table s2 [file srep09608-s2.xls]

## Sheet: Table s2-1
Supplementary Table S2. Expression levels of the 20 113 unigenes (Table S2-1) and the 2 446 DEGs (Table S2-2).
The expression pattern of 20 113 unigenes
FDR: False discovery rate. Log2 expression values
Gene	RPKM-1355B-stage7	RPKM-1355A-stage7	RPKM-1355B-stage8	RPKM-1355A-stage8	RPKM-1355B-stage12	RPKM-1355A-stage12	log2 Ratio(1355A-stage7/1355B-stage7)	P-Value	FDR	log2 Ratio(1355B-stage8/1355B-stage7)	P-Value	FDR	log2 Ratio(1355B-stage12/1355B-stage7)	P-Value	FDR	log2 Ratio(1355A-stage8/1355A-stage7)	P-Value	FDR	log2 Ratio(1355A-stage12/1355A-stage7)	P-Value	FDR	log2 Ratio(1355A-stage8/1355B-stage8)	P-Value	FDR	log2 Ratio(1355B-stage12/1355B-stage8)	P-Value	FDR	log2 Ratio(1355A-stage12/1355A-stage8)	P-Value	FDR	log2 Ratio(1355A-stage12/1355B-stage12)	P-Value	FDR	Description	GO Component	GO Function	GO Process	blast nr
ES819716	42.567	34.5633	40.5068	44.4449	2.29574	2.72626	-0.300493	0.0972304	0.313966	-0.0715715	0.686432	0.856258	-4.21271	1.96e-31	1.48e-30	0.362776	0.0453538	0.172306	-3.66425	2.41e-26	1.41e-25	0.133855	0.448718	0.76739	-4.14113	3.06e-29	2.32e-28	-4.02702	2.81e-35	2.28e-34	0.247965	0.757044	0.865532	-	-	-	-	gi|255637132|gb|ACU18897.1|/2.56714e-86/unknown [Glycine max]
ES794319	74.3354	47.2894	64.9889	60.6542	9.04718	10.3061	-0.652534	9.29e-06	0.000177611	-0.193858	0.159819	0.429441	-3.03851	1.34e-40	1.27e-39	0.359091	0.0219248	0.102144	-2.19802	5.51e-21	2.68e-20	-0.0995855	0.497464	0.800347	-2.84465	5.7e-33	4.93e-32	-2.55711	8.02e-31	5.75e-30	0.187957	0.619726	0.748192	-	GO:0031224//intrinsic to membrane;GO:0031410//cytoplasmic vesicle	GO:0004871//signal transducer activity;GO:0004672//protein kinase activity;GO:0016628//oxidoreductase activity, acting on the CH-CH group of donors, NAD or NADP as acceptor;GO:0032559//adenyl ribonucleotide binding	GO:0006464//protein modification process	gi|255585468|ref|XP_002533427.1|/5.66122e-120/ATP binding protein, putative [Ricinus communis]
CA992689	48.624	51.9155	48.3845	48.1676	55.1194	82.729	0.0944975	0.580688	0.804547	-0.00712158	0.969314	0.985975	0.180892	0.291984	0.331209	-0.108103	0.53506	0.752698	0.672229	4.36e-06	8.4e-06	-0.00648347	0.97121	1.01533	0.188014	0.280484	0.317495	0.780331	2.63e-07	5.62e-07	0.585834	7.45e-05	0.000418205	-	GO:0009526//plastid envelope;GO:0009534//chloroplast thylakoid;GO:0009532//plastid stroma	-	-	gi|224142377|ref|XP_002324535.1|/3.09822e-54/predicted protein [Populus trichocarpa]
DT548589	45.9988	47.3207	53.0399	36.6815	0.416424	5.53858	0.0408743	0.825446	0.928095	0.205483	0.258734	0.55483	-6.7874	6e-33	4.73e-32	-0.367419	0.0647366	0.220613	-3.09488	1.62e-24	8.96e-24	-0.532028	0.00647974	0.0646274	-6.99288	1.28e-37	1.26e-36	-2.72746	8.25e-17	3.53e-16	3.73339	0.0011809	0.00515179	-	-	-	-	gi|297742214|emb|CBI34363.3|/2.00162e-76/unnamed protein product [Vitis vinifera]
AJ513920	24.3259	40.2105	55.3293	34.2682	29.4182	30.2572	0.72508	0.00345452	0.0291118	1.18555	2.95e-07	8.65e-06	0.274214	0.314774	0.355596	-0.230701	0.318198	0.586535	-0.410293	0.0718676	0.0897698	-0.691171	0.00132879	0.0190759	-0.911335	5.48e-05	9.69e-05	-0.179591	0.452176	0.48951	0.0405729	0.881314	0.92048	-	GO:0015934//large ribosomal subunit;GO:0009536//plastid	GO:0003676//nucleic acid binding;GO:0003824//catalytic activity;GO:0005198//structural molecule activity	GO:0010467//gene expression	gi|6094106|sp|P92812.2|RM02_ORYSJ/7.14748e-40/RecName: Full=60S ribosomal protein L2, mitochondrial
CD486440	18.607	22.5295	15.8147	14.2784	11.4727	3.63311	0.275968	0.391144	0.678197	-0.234583	0.51325	0.767764	-0.697645	0.0757424	0.0955017	-0.657983	0.0598592	0.209179	-2.63254	2e-08	4.62e-08	-0.147431	0.702972	0.887832	-0.463062	0.262648	0.301092	-1.97456	0.00022389	0.000367551	-1.65893	0.00362	0.0139508	-	-	-	-	-
ES810182	13.7345	17.6614	16.1968	14.4428	19.5831	38.5008	0.362802	0.191527	0.471478	0.237905	0.406246	0.689481	0.511809	0.0632886	0.0804849	-0.290251	0.297868	0.564577	1.12429	8.18e-08	1.81e-07	-0.165353	0.56545	0.821959	0.273904	0.306502	0.344915	1.41454	2.91e-10	7.77e-10	0.97528	3.32e-06	2.33e-05	-	GO:0016020//membrane	GO:0004672//protein kinase activity;GO:0000166//nucleotide binding	GO:0006464//protein modification process	gi|302143837|emb|CBI22698.3|/1.95762e-116/unnamed protein product [Vitis vinifera]
ES794034	-	-	0.564915	-	-	-	-	-	-	9.14189	0.476722	0.748062	-	-	-	-	-	-	-	-	-	-9.14189	0.501586	0.793927	-9.14189	0.51801	0.557487	-	-	-	-	-	-	-	GO:0043231//intracellular membrane-bounded organelle;GO:0043234//protein complex;GO:0015630//microtubule cytoskeleton;GO:0030312//external encapsulating structure;GO:0016020//membrane	GO:0017111//nucleoside-triphosphatase activity;GO:0032561//guanyl ribonucleotide binding	GO:0010038//response to metal ion;GO:0043623//cellular protein complex assembly;GO:0006970//response to osmotic stress;GO:0007017//microtubule-based process	gi|166343839|gb|ABY86662.1|/8.58248e-65/beta-tubulin 16 [Gossypium hirsutum]
DR462542	37.6855	47.75	31.603	42.5112	18.6089	29.0819	0.341492	0.189535	0.467908	-0.253948	0.387428	0.674461	-1.01801	0.00269164	0.00403665	-0.167657	0.514224	0.744562	-0.71538	0.00800196	0.0111828	0.427783	0.136643	0.441006	-0.764064	0.03288	0.0431063	-0.547723	0.0512844	0.0654943	0.644124	0.0705558	0.169846	-	-	-	-	gi|225461754|ref|XP_002285533.1|/5.61115e-88/PREDICTED: hypothetical protein [Vitis vinifera]
ES819383	5.48152	12.2786	8.61899	5.76423	26.7969	39.6008	1.16349	0.18235	0.456185	0.652942	0.49702	0.753262	2.28942	0.0014001	0.00216339	-1.09094	0.215338	0.472883	1.68939	0.000862448	0.00133943	-0.580391	0.552392	0.813869	1.63647	0.0114325	0.0158409	2.78033	4.24e-05	7.46e-05	0.563466	0.189301	0.352202	-	-	-	-	-
DW512542	33.8377	29.8735	26.77	23.4981	10.4037	16.1434	-0.179763	0.535818	0.775005	-0.338012	0.265626	0.561112	-1.70154	1.28e-05	2.43e-05	-0.346323	0.285282	0.550531	-0.88792	0.00897092	0.0124955	-0.188073	0.57599	0.829171	-1.36353	0.00110035	0.00170362	-0.541597	0.137368	0.165513	0.633856	0.173644	0.338551	-	GO:0031227//intrinsic to endoplasmic reticulum membrane;GO:0031410//cytoplasmic vesicle	-	GO:0009058//biosynthetic process	gi|255632149|gb|ACU16428.1|/1.03703e-24/unknown [Glycine max]
DW493979	19.5899	16.111	20.5351	13.8828	14.8045	20.7674	-0.282066	0.37449	0.665842	0.0679799	0.819798	0.930202	-0.404071	0.22644	0.263958	-0.214748	0.544014	0.761289	0.366274	0.233318	0.2676	-0.564794	0.0914378	0.359352	-0.47205	0.155937	0.184995	0.581022	0.0733588	0.092131	0.488279	0.130583	0.272102	-	-	-	-	gi|255545548|ref|XP_002513834.1|/8.53768e-51/conserved hypothetical protein [Ricinus communis]
ES832283	40.4653	27.9628	28.4448	19.0234	1.03434	3.00937	-0.533179	0.0284816	0.141843	-0.508521	0.038784	0.18483	-5.2899	7.62e-22	4.09e-21	-0.555733	0.0632764	0.217699	-3.21597	9.15e-13	2.81e-12	-0.580391	0.0538102	0.264871	-4.78138	8.56e-15	3.44e-14	-2.66024	1.36e-07	2.98e-07	1.54075	0.190629	0.354213	-	GO:0031410//cytoplasmic vesicle;GO:0030312//external encapsulating structure	GO:0003824//catalytic activity	-	gi|255555759|ref|XP_002518915.1|/3.41969e-92/valacyclovir hydrolase, putative [Ricinus communis]
DW478104	43.8709	46.9351	36.3782	41.3136	44.8139	16.5567	0.0974044	0.692142	0.865766	-0.270189	0.310618	0.604496	0.0306821	0.900162	0.913571	-0.184051	0.468698	0.718165	-1.50326	8.11e-07	1.66e-06	0.183542	0.501406	0.793896	0.300871	0.263646	0.299634	-1.3192	3.46e-05	6.16e-05	-1.43653	4.84e-06	3.31e-05	-	-	-	-	-
ES849315	75.7197	79.5708	97.0115	87.2083	71.8127	146.255	0.0715711	0.572978	0.800685	0.357486	0.00345746	0.0316163	-0.0764288	0.56786	0.601796	0.132225	0.285874	0.550921	0.878173	8.86e-14	3.04e-13	-0.15369	0.198845	0.536843	-0.433915	0.000615582	0.000974643	0.745948	8.54e-13	2.72e-12	1.02617	4.57e-13	7.31e-12	-	GO:0043229//intracellular organelle	-	GO:0016192//vesicle-mediated transport;GO:0016043//cellular component organization	gi|255568289|ref|XP_002525119.1|/5.90327e-104/Adaptin ear-binding coat-associated protein, putative [Ricinus communis]
ES800872	21.5817	27.0665	12.6336	17.0948	7.00316	13.6679	0.326695	0.137998	0.385788	-0.772542	0.0043466	0.0379777	-1.62373	3.29e-07	7.18e-07	-0.662949	0.00515776	0.0335144	-0.985711	3.98e-05	7.04e-05	0.436288	0.132918	0.432798	-0.851191	0.0206972	0.0277707	-0.322762	0.235294	0.271089	0.964717	0.00594548	0.0215954	-	-	-	GO:0003006//reproductive developmental process	gi|255556562|ref|XP_002519315.1|/1.20116e-146/pentatricopeptide repeat-containing protein, putative [Ricinus communis]
ES850264	139.083	111.98	126.395	129.532	10.9943	29.7678	-0.312698	0.00144428	0.014535	-0.13801	0.15299	0.42102	-3.66112	9.94e-94	1.87e-92	0.210066	0.037762	0.150758	-1.91142	1.82e-42	1.61e-41	0.0353778	0.721984	0.897847	-3.52311	1.89e-81	3.85e-80	-2.12149	1.35e-54	1.57e-53	1.437	3.52e-08	3.07e-07	-	-	-	-	gi|225442797|ref|XP_002285258.1|/1.8421e-119/PREDICTED: hypothetical protein [Vitis vinifera]
ES817878	23.1684	14.5343	21.292	15.0185	2.06869	3.15267	-0.672694	0.0124912	0.0789996	-0.121845	0.624976	0.827665	-3.48537	8.48e-15	3.29e-14	0.0472742	0.873604	0.948273	-2.20482	3.2e-07	6.76e-07	-0.503575	0.0721584	0.311719	-3.36353	3.79e-13	1.29e-12	-2.25209	1.88e-07	4.06e-07	0.60786	0.431634	0.610439	-	GO:0043231//intracellular membrane-bounded organelle;GO:0016020//membrane	-	-	gi|255641693|gb|ACU21118.1|/7.40311e-85/unknown [Glycine max]
DW489123	169.75	46.6498	88.9702	110.171	0.480231	0.399202	-1.86347	1.74e-38	2.85e-36	-0.93202	5.99e-14	4.66e-12	-8.46547	2.84e-107	5.95e-106	1.23981	0	0	-6.86861	3.36e-33	2.4e-32	0.308352	0.027489	0.174953	-7.53345	4.64e-55	6.75e-54	-8.10841	3.96e-78	5.85e-77	-0.266609	0.861928	0.927575	-	GO:0043231//intracellular membrane-bounded organelle	-	-	gi|255563999|ref|XP_002522999.1|/2.43099e-78/protein with unknown function [Ricinus communis]
DT465644	23.6056	28.1086	19.8926	27.7434	4.52541	5.01579	0.251881	0.359194	0.653697	-0.246893	0.418246	0.695556	-2.38301	1.03e-07	2.35e-07	-0.0188643	0.946354	0.977733	-2.48646	2.24e-10	5.88e-10	0.47991	0.103953	0.386924	-2.13612	6.11e-06	1.19e-05	-2.4676	5.35e-10	1.4e-09	0.148429	0.840634	0.910866	-	-	-	-	gi|297737962|emb|CBI27163.3|/2.76224e-52/unnamed protein product [Vitis vinifera]
ES804649	19.2729	23.8387	37.3446	39.3056	-	1.05482	0.306726	0.365868	0.660513	0.954323	0.00180688	0.0190844	-14.2343	4.62e-10	1.26e-09	0.721431	0.01165	0.063729	-4.49824	1.51e-11	4.26e-11	0.0738344	0.77571	0.919208	-15.1886	1.3e-18	6.39e-18	-5.21967	2.09e-19	1e-18	10.0428	0.325666	0.52395	-	GO:0043231//intracellular membrane-bounded organelle	GO:0003676//nucleic acid binding;GO:0001071	GO:0010468//regulation of gene expression;GO:0006351//transcription, DNA-dependent	gi|255577725|ref|XP_002529738.1|/8.30063e-13/triptychon and cpc, putative [Ricinus communis]
ES828801	64.8948	65.9069	64.3734	69.6157	12.7749	29.8917	0.0223276	0.893548	0.959337	-0.0116373	0.946838	0.985565	-2.34479	1.02e-19	5.05e-19	0.078983	0.632352	0.818401	-1.14069	6.6e-09	1.58e-08	0.112948	0.503742	0.785577	-2.33315	3.66e-19	1.85e-18	-1.21967	5.21e-10	1.36e-09	1.22643	7.01e-05	0.000396531	-	GO:0031980//mitochondrial lumen	GO:0030554//adenyl nucleotide binding;GO:0046914//transition metal ion binding;GO:0042802//identical protein binding	GO:0044267//cellular protein metabolic process;GO:0006626//protein targeting to mitochondrion	gi|255580752|ref|XP_002531197.1|/2.48852e-78/Protein grpE, putative [Ricinus communis]
DW243517	35.9215	26.5503	25.1031	27.4721	43.1622	53.5735	-0.436116	0.108688	0.336981	-0.516983	0.0649466	0.256948	0.264922	0.27918	0.320815	0.0492357	0.864444	0.942883	1.01279	2.57e-05	4.63e-05	0.130103	0.667352	0.873367	0.781904	0.00404178	0.00590011	0.963553	7.16e-05	0.000123748	0.311751	0.154489	0.309427	-	GO:0043231//intracellular membrane-bounded organelle	GO:0046914//transition metal ion binding;GO:0016740//transferase activity;GO:0048037//cofactor binding;GO:0016846//carbon-sulfur lyase activity;GO:0032559//adenyl ribonucleotide binding	GO:0008152//metabolic process	gi|118483975|gb|ABK93875.1|/2.45385e-85/unknown [Populus trichocarpa]
DW237402	19.6533	28.8829	13.2438	13.7779	-	1.26771	0.555447	0.0531906	0.214775	-0.56945	0.109456	0.349993	-14.2625	1.3e-12	4.18e-12	-1.06786	0.00081993	0.00721991	-4.50992	6.42e-17	2.63e-16	0.0570391	0.884442	0.964509	-13.693	1.22e-08	3e-08	-3.44206	3.17e-07	6.74e-07	10.308	0.177836	0.344346	-	-	GO:0016811//hydrolase activity, acting on carbon-nitrogen (but not peptide) bonds, in linear amides	GO:0009725//response to hormone stimulus;GO:0019363//pyridine nucleotide biosynthetic process	gi|217073560|gb|ACJ85140.1|/2.35433e-112/unknown [Medicago truncatula]
DT568734	1.23378	-	-	-	37.9758	1.48556	-10.2689	0.123889	0.363821	-10.2689	0.137201	0.396502	4.94392	8.28e-05	0.000145013	-	-	-	10.5368	0.0792824	0.0984965	-	-	-	15.2128	8.88e-16	3.82e-15	10.5368	0.0901386	0.111896	-4.676	1.5e-24	4.09e-23	-	-	-	-	gi|146772370|gb|ABQ45487.1|/2.24534e-42/unknown [Solanum lycopersicum]
ES819237	528.209	429.411	458.131	389.76	66.5171	65.1237	-0.298749	8.7e-10	3.22e-08	-0.205348	2.38e-05	0.000465852	-2.98931	0	0	-0.139773	0.00869852	0.0507247	-2.7211	6.15e-258	1.54e-256	-0.233173	1.11e-05	0.000305798	-2.78396	1.97e-246	8.55e-245	-2.58133	2.99e-216	7.3e-215	-0.0305413	0.811306	0.893002	-	-	-	-	gi|29836467|gb|AAM78186.1|/1.5187e-63/putative SAH7 protein [Gossypium raimondii]
DT565306	14.7782	18.9161	23.2369	22.2006	4.58696	6.67277	0.356139	0.32995	0.625543	0.652942	0.0623798	0.250391	-1.68786	0.00178956	0.00272418	0.230986	0.486188	0.727114	-1.50326	0.00051799	0.000825012	-0.0658176	0.8377	0.944323	-2.34081	1.28e-06	2.66e-06	-1.73424	3.65e-05	6.48e-05	0.540746	0.418406	0.598636	-	GO:0031224//intrinsic to membrane;GO:0009536//plastid	-	-	gi|255576509|ref|XP_002529146.1|/1.2693e-100/Protein PNS1, putative [Ricinus communis]
ES842648	15.6411	17.5594	12.5585	11.8984	0.361527	0.90158	0.1669	0.5658	0.795753	-0.316684	0.324866	0.619633	-5.4351	1.19e-12	3.86e-12	-0.561475	0.0758862	0.245461	-4.28364	3.32e-14	1.19e-13	-0.0778904	0.822998	0.939266	-5.11841	5.37e-10	1.45e-09	-3.72217	5.17e-09	1.26e-08	1.31835	0.501178	0.678024	-	GO:0043231//intracellular membrane-bounded organelle;GO:0044427//chromosomal part	GO:0046914//transition metal ion binding;GO:0005515//protein binding;GO:0000166//nucleotide binding;GO:0019787//small conjugating protein ligase activity;GO:0003690//double-stranded DNA binding	GO:0006346//methylation-dependent chromatin silencing;GO:0031055//chromatin remodeling at centromere;GO:0003006//reproductive developmental process;GO:0032776//DNA methylation on cytosine;GO:0032446//protein modification by small protein conjugation	gi|255577358|ref|XP_002529559.1|/3.13265e-85/zinc finger protein, putative [Ricinus communis]
DT462893	33.1383	39.9363	31.9947	29.8037	11.3684	23.6255	0.269203	0.229332	0.521582	-0.0506646	0.834764	0.939601	-1.54347	1.01e-06	2.11e-06	-0.422211	0.070527	0.234057	-0.757357	0.00138646	0.00210433	-0.102343	0.681792	0.880663	-1.49281	3.39e-06	6.79e-06	-0.335146	0.193205	0.227234	1.05532	0.00177449	0.00741338	-	GO:0043231//intracellular membrane-bounded organelle;GO:0031224//intrinsic to membrane	GO:0042626//ATPase activity, coupled to transmembrane movement of substances;GO:0032559//adenyl ribonucleotide binding	GO:0006810//transport	gi|224098270|ref|XP_002311144.1|/3.65873e-130/multidrug/pheromone exporter, MDR family, ABC transporter family [Populus trichocarpa]
EX165299	114.545	130.154	91.645	100.448	1.75882	3.28963	0.184301	0.116649	0.351771	-0.321791	0.013353	0.089373	-6.02517	9.73e-74	1.53e-72	-0.373764	0.00239066	0.0177559	-5.30615	2.1e-90	3.2e-89	0.132327	0.330356	0.675264	-5.70338	2.53e-57	3.84e-56	-4.93239	2.03e-66	2.71e-65	0.903316	0.319758	0.517438	-	GO:0016020//membrane	-	-	gi|297745639|emb|CBI40804.3|/4.45798e-60/unnamed protein product [Vitis vinifera]
ES824466	48.4858	49.3798	50.2409	47.1771	7.56791	14.3434	0.0263585	0.864268	0.946697	0.0513011	0.740022	0.888448	-2.6796	2.79e-26	1.76e-25	-0.0658335	0.676678	0.840527	-1.78353	1.39e-18	6.12e-18	-0.0907762	0.566766	0.822783	-2.7309	2.75e-27	1.94e-26	-1.7177	1.26e-16	5.34e-16	0.922425	0.00644218	0.0231826	-	GO:0031981//nuclear lumen	GO:0043169//cation binding;GO:0004721//phosphoprotein phosphatase activity	GO:0006464//protein modification process	gi|255639549|gb|ACU20069.1|/5.72938e-93/unknown [Glycine max]
ES846673	8.02339	8.92743	7.91576	4.96305	-	-	0.154033	0.75317	0.895752	-0.019483	0.973908	0.987557	-12.97	1.58e-05	2.98e-05	-0.847016	0.133337	0.354217	-13.124	7.02e-07	1.45e-06	-0.6735	0.25119	0.597536	-12.9505	2.06e-05	3.82e-05	-12.277	0.000409422	0.000658508	-	-	-	-	-	-	-	gi|225423499|ref|XP_002274432.1|/1.3134e-123/PREDICTED: hypothetical protein [Vitis vinifera]
ES832022	39.3818	29.6699	50.7656	38.6148	4.04699	6.7283	-0.40853	0.109673	0.339295	0.366321	0.104433	0.339909	-3.28261	2.72e-14	1.02e-13	0.380153	0.142636	0.367906	-2.14069	2.93e-08	6.71e-08	-0.394698	0.0862452	0.347441	-3.64893	2.28e-19	1.17e-18	-2.52084	4.35e-12	1.32e-11	0.733391	0.28643	0.479924	-	-	GO:0016787//hydrolase activity;GO:0005488//binding	-	gi|24461865|gb|AAN62352.1|AF506028_19/5.71722e-61/NBS-LRR type disease resistance protein [Citrus trifoliata]
EX167306	9.81926	10.5276	4.75063	6.35427	2.46166	24.5556	0.100484	0.859892	0.944093	-1.0475	0.141775	0.401987	-1.99599	0.020136	0.0273137	-0.728372	0.262044	0.526643	1.22188	0.0053875	0.00767945	0.419609	0.602906	0.845746	-0.948488	0.373802	0.415012	1.95026	0.000130624	0.000219603	3.31835	5.52e-05	0.000317739	-	GO:0016020//membrane	GO:0042626//ATPase activity, coupled to transmembrane movement of substances;GO:0015098//molybdate ion transmembrane transporter activity;GO:0032559//adenyl ribonucleotide binding	-	gi|296089333|emb|CBI39105.3|/5.33786e-57/unnamed protein product [Vitis vinifera]
EX172422	17.8968	21.3806	16.8842	13.5502	3.49959	10.99	0.256603	0.354676	0.649345	-0.0840232	0.780536	0.902966	-2.35444	1.7e-07	3.8e-07	-0.657983	0.0293572	0.125755	-0.960114	0.00159869	0.00241661	-0.317356	0.327344	0.674267	-2.27042	8.39e-07	1.77e-06	-0.302131	0.37853	0.420852	1.65093	0.0010348	0.00457547	-	GO:0009536//plastid	GO:0003676//nucleic acid binding	GO:0010468//regulation of gene expression	gi|6466939|gb|AAF13074.1|AC009176_1/1.00765e-66/unknown protein, 5' partial [Arabidopsis thaliana]
ES801167	38.5784	36.6342	39.1954	21.8443	0.322382	0.267987	-0.0746029	0.680886	0.863939	0.022892	0.897682	0.968203	-6.90288	9.51e-36	8.08e-35	-0.74593	0.000446822	0.00429583	-7.09488	6.08e-39	4.97e-38	-0.843425	6.51e-05	0.00146814	-6.92577	7.04e-36	6.62e-35	-6.34895	1.21e-22	6.62e-22	-0.266609	0.861928	0.927522	-	-	-	-	gi|296086776|emb|CBI32925.3|/6.93694e-76/unnamed protein product [Vitis vinifera]
DT466632	0.526346	1.57202	3.31045	1.10699	-	-	1.57853	0.378258	0.669542	2.65294	0.0611506	0.24873	-9.03987	0.542246	0.58532	-0.505979	0.73941	0.871921	-10.6184	0.102363	0.125081	-1.58039	0.181236	0.512029	-11.6928	0.0176851	0.0240091	-10.1124	0.197232	0.231778	-	-	-	-	-	-	-	gi|296084520|emb|CBI25541.3|/1.30661e-28/unnamed protein product [Vitis vinifera]
ES804909	29.5396	32.4715	38.706	31.0631	21.0593	2.77873	0.136527	0.502906	0.752123	0.389908	0.0479932	0.212808	-0.488191	0.0362102	0.0475874	-0.0639749	0.75552	0.880631	-3.54668	9e-24	4.83e-23	-0.317356	0.108072	0.396431	-0.878099	6.48e-05	0.000114035	-3.4827	4.62e-22	2.47e-21	-2.92196	4.32e-13	7e-12	-	GO:0043231//intracellular membrane-bounded organelle	GO:0003677//DNA binding	-	gi|255584594|ref|XP_002533021.1|/1.05711e-49/Transcription factor RF2a, putative [Ricinus communis]
ES820132	3.90967	3.89228	4.97652	2.93665	1.82026	1.51313	-0.00643143	0.99034	1.01004	0.348088	0.507	0.761403	-1.1029	0.116207	0.1422	-0.406444	0.508618	0.739475	-1.36308	0.047259	0.0605459	-0.760963	0.187737	0.520358	-1.45099	0.028345	0.0373836	-0.956634	0.198128	0.230772	-0.266609	0.734316	0.847869	-	GO:0043231//intracellular membrane-bounded organelle;GO:0031224//intrinsic to membrane	GO:0042626//ATPase activity, coupled to transmembrane movement of substances;GO:0032559//adenyl ribonucleotide binding	GO:0006810//transport	gi|297741119|emb|CBI31850.3|/2.53821e-116/unnamed protein product [Vitis vinifera]
ES830416	11.9125	6.86601	8.54388	10.5489	1.36222	1.13238	-0.794927	0.146129	0.399679	-0.479508	0.36353	0.65411	-3.12844	0.000252504	0.000420014	0.619551	0.27559	0.538391	-2.60012	0.0077057	0.0107894	0.304132	0.57867	0.829705	-2.64893	0.00519098	0.00747246	-3.21967	0.00021671	0.000356326	-0.266609	0.828126	0.908885	-	-	GO:0016835//carbon-oxygen lyase activity;GO:0048037//cofactor binding	GO:0006563//L-serine metabolic process;GO:0000097//sulfur amino acid biosynthetic process	gi|297853312|ref|XP_002894537.1|/4.77481e-57/pyridoxal-5'-phosphate-dependent enzyme, beta family protein [Arabidopsis lyrata subsp. lyrata]
ES822537	41.7554	32.7518	36.8066	38.5866	59.7941	41.9922	-0.350386	0.0636552	0.24072	-0.181998	0.328734	0.622578	0.518041	0.00177518	0.00270334	0.236524	0.224588	0.485226	0.358547	0.0521026	0.065969	0.0681368	0.722608	0.897945	0.700039	5.33e-05	9.45e-05	0.122023	0.500124	0.538203	-0.50988	0.00155938	0.00662308	-	-	GO:0016772//transferase activity, transferring phosphorus-containing groups	-	gi|15237741|ref|NP_200681.1|/1.19319e-74/pfkB-type carbohydrate kinase family protein [Arabidopsis thaliana]
ES814758	26.8105	19.5161	22.3623	17.5829	15.6589	13.5375	-0.458127	0.0459938	0.19525	-0.261726	0.245522	0.541191	-0.775811	0.00183781	0.00279442	-0.150499	0.563014	0.772578	-0.527709	0.0463156	0.0593988	-0.346901	0.170721	0.496441	-0.514086	0.0508752	0.0649187	-0.37721	0.169816	0.201235	-0.210025	0.457914	0.638879	-	GO:0043234//protein complex	GO:0016251//general RNA polymerase II transcription factor activity;GO:0005488//binding	GO:0006355//regulation of transcription, DNA-dependent	gi|255549722|ref|XP_002515912.1|/6.27082e-96/RNA polymerase II mediator complex subunit, putative [Ricinus communis]
ES845574	5.93361	2.62543	1.3822	2.07988	-	-	-1.17636	0.176854	0.451311	-2.10195	0.0468148	0.209551	-12.5347	0.00292994	0.00437384	-0.336054	0.78715	0.90167	-11.3583	0.0486882	0.0623002	0.589534	0.684644	0.881352	-10.4327	0.263628	0.302111	-11.0223	0.0911228	0.112933	-	-	-	-	GO:0043231//intracellular membrane-bounded organelle	GO:0003677//DNA binding;GO:0001071	GO:0010468//regulation of gene expression	gi|255565647|ref|XP_002523813.1|/2.64697e-29/DNA polymerase epsilon P17 subunit, putative [Ricinus communis]
DW510156	22.0418	26.8699	31.1213	44.465	3.42073	3.24978	0.285749	0.305142	0.598818	0.497664	0.066653	0.2613	-2.68786	2.43e-08	5.8e-08	0.726681	0.0020651	0.0156372	-3.04758	2.23e-12	6.65e-12	0.514766	0.0256642	0.166229	-3.18553	6.14e-13	2.06e-12	-3.77426	4.98e-23	2.77e-22	-0.0739636	0.899572	0.936663	-	GO:0043231//intracellular membrane-bounded organelle;GO:0016020//membrane	GO:0016491//oxidoreductase activity;GO:0005402	GO:0006810//transport	gi|255559173|ref|XP_002520608.1|/3.40648e-77/sugar transporter, putative [Ricinus communis]
ES815959	46.0336	40.5194	32.0716	33.6493	36.2868	59.0609	-0.184074	0.26338	0.552074	-0.521388	0.00323876	0.0301307	-0.343243	0.0478674	0.0618495	-0.268036	0.138056	0.362277	0.543591	0.000323734	0.000525006	0.0692774	0.720564	0.898059	0.178145	0.3518	0.392013	0.811627	4.67e-07	9.76e-07	0.70276	1.06e-05	6.9e-05	-	-	GO:0005515//protein binding	GO:0050896//response to stimulus;GO:0044267//cellular protein metabolic process	gi|255633060|gb|ACU16885.1|/5.69923e-68/unknown [Glycine max]
AI726851	33.9837	27.066	33.0325	30.5384	12.7536	13.9496	-0.32836	0.261648	0.551473	-0.0409545	0.88691	0.964191	-1.41394	0.00010133	0.000175887	0.17414	0.564776	0.77056	-0.956261	0.00715216	0.0100786	-0.113265	0.699554	0.886006	-1.37299	0.0002038	0.000338936	-1.1304	0.00119276	0.00182966	0.12932	0.78505	0.874797	-	GO:0031224//intrinsic to membrane;GO:0043231//intracellular membrane-bounded organelle;GO:0012505//endomembrane system	GO:0005488//binding	GO:0006631//fatty acid metabolic process;GO:0043066//negative regulation of apoptosis;GO:0006950//response to stress;GO:0006984//ER-nucleus signaling pathway	gi|255581986|ref|XP_002531791.1|/1.55387e-79/bax inhibitor, putative [Ricinus communis]
ES828967	8.32135	12.8867	16.4765	10.6951	13.7273	18.3691	0.630998	0.0752442	0.267185	0.985518	0.0034195	0.0313125	0.722156	0.0420098	0.0545761	-0.26894	0.427568	0.683459	0.511391	0.0720422	0.0899765	-0.62346	0.0519888	0.259589	-0.263362	0.38727	0.428451	0.780331	0.0100479	0.0140031	0.420233	0.144581	0.294102	-	GO:0019866//organelle inner membrane;GO:0043231//intracellular membrane-bounded organelle	-	GO:0006810//transport;GO:0009987//cellular process	gi|255580342|ref|XP_002530999.1|/5.8821e-129/Mitochondrial carnitine/acylcarnitine carrier protein, putative [Ricinus communis]
ES792940	6.38497	3.93502	4.14331	3.517	0.330301	3.29484	-0.698309	0.171289	0.442227	-0.623898	0.22431	0.519079	-4.27283	1.34e-05	2.55e-05	-0.162025	0.79435	0.904836	-0.256163	0.655268	0.684703	-0.236436	0.69594	0.884091	-3.64893	0.00123121	0.00188952	-0.094138	0.862544	0.877149	3.31835	0.00588308	0.0214272	-	-	-	-	gi|255641312|gb|ACU20933.1|/2.56527e-43/unknown [Glycine max]
ES798080	44.4791	59.9273	53.1527	54.2568	24.16	23.5646	0.430086	0.00544148	0.0416474	0.257014	0.111075	0.351151	-0.880509	9.95e-06	1.91e-05	-0.143409	0.337138	0.603184	-1.34659	2.11e-14	7.68e-14	0.0296627	0.848732	0.949021	-1.13752	3.41e-09	8.71e-09	-1.20318	4.8e-11	1.35e-10	-0.0359957	0.86676	0.917726	-	GO:0016591//DNA-directed RNA polymerase II, holoenzyme;GO:0009536//plastid	GO:0034062//RNA polymerase activity;GO:0003676//nucleic acid binding	GO:0006351//transcription, DNA-dependent	gi|16494|emb|CAA36735.1|/3.23555e-174/DNA-directed RNA polymerase [Arabidopsis thaliana]
DT557169	261.057	370.129	255.349	296.017	181.356	199.213	0.503663	2.5e-11	1.12e-09	-0.0318921	0.704538	0.868678	-0.525542	1.28e-08	3.14e-08	-0.322348	1.37e-05	0.000197175	-0.893715	5.37e-30	3.49e-29	0.213207	0.00959362	0.0864782	-0.49365	1.46e-07	3.27e-07	-0.571367	1.19e-11	3.51e-11	0.13549	0.161314	0.319356	-	-	-	-	gi|297746505|emb|CBI16561.3|/3.1872e-52/unnamed protein product [Vitis vinifera]
ES843049	16.6141	13.1271	14.3749	18.5802	3.72435	7.62078	-0.339855	0.214308	0.504347	-0.20886	0.442904	0.719071	-2.15735	2.39e-08	5.71e-08	0.501216	0.062304	0.215177	-0.784542	0.0152794	0.0206978	0.370221	0.165288	0.488476	-1.94849	1.48e-06	3.05e-06	-1.28576	1.78e-05	3.26e-05	1.03295	0.0264142	0.0766555	-	GO:0043234//protein complex;GO:0043231//intracellular membrane-bounded organelle	GO:0005488//binding	GO:0000338//protein deneddylation	gi|255583651|ref|XP_002532580.1|/9.30785e-48/cop9 signalosome complex subunit, putative [Ricinus communis]
DT466511	21.0627	13.6754	20.639	21.6675	2.48711	2.48096	-0.623103	0.0646668	0.24334	-0.0293173	0.926798	0.978682	-3.08214	7.06e-09	1.76e-08	0.663946	0.0496372	0.184298	-2.46261	1.14e-05	2.13e-05	0.0701601	0.820582	0.937429	-3.05283	1.52e-08	3.69e-08	-3.12656	4.15e-10	1.09e-09	-0.00357424	0.968394	0.981347	-	-	-	-	-
ES831787	104.924	108.999	113.174	96.4766	20.9246	26.091	0.0549691	0.695734	0.867308	0.109203	0.43772	0.714046	-2.32607	1.37e-26	8.7e-26	-0.176059	0.226582	0.487193	-2.06268	1.06e-26	6.27e-26	-0.230292	0.114303	0.406101	-2.43527	1.36e-29	1.04e-28	-1.88662	7.18e-21	3.66e-20	0.318354	0.29779	0.492406	-	-	-	GO:0003006//reproductive developmental process	gi|297735058|emb|CBI17420.3|/7.8437e-55/unnamed protein product [Vitis vinifera]
EV490117	-	35.9373	12.6132	84.3546	1.45241	3.62203	15.1332	7.93e-09	2.55e-07	13.6226	0.00153888	0.0167628	10.5042	0.459468	0.505208	1.23099	0.000137641	0.00155089	-3.31061	1.31e-06	2.64e-06	2.74154	2.96e-06	9.29e-05	-3.11841	0.0137756	0.0189655	-4.5416	4.73e-17	2.05e-16	1.31835	0.501178	0.677974	-	-	-	-	-
ES845990	170.587	131.127	119.371	114.46	33.2876	72.2751	-0.379538	0.00076527	0.00863911	-0.51505	1.09e-05	0.00023256	-2.35745	2.07e-47	2.27e-46	-0.196124	0.120835	0.334149	-0.8594	2.65e-10	6.93e-10	-0.0606124	0.643462	0.858123	-1.8424	1.42e-24	9.05e-24	-0.663275	3.33e-06	6.49e-06	1.11851	1.72e-08	1.55e-07	-	GO:0031965//nuclear membrane	GO:0005488//binding	GO:0048528//post-embryonic root development;GO:0000087//M phase of mitotic cell cycle	gi|75185987|sp|Q9M7N6.1|MAF1_SOLLC/6.98289e-27/RecName: Full=MFP1 attachment factor 1
ES833251	16.7446	17.2352	21.1225	22.3833	-	0.512585	0.0416629	0.875144	0.951834	0.335084	0.187328	0.470695	-14.0314	1.98e-17	8.84e-17	0.377064	0.129224	0.348485	-5.07142	1.12e-17	4.74e-17	0.0836433	0.727098	0.897152	-14.3665	1.51e-21	8.54e-21	-5.44849	5.8e-23	3.21e-22	9.00165	0.325666	0.523905	-	-	-	-	gi|302143593|emb|CBI22346.3|/3.25867e-96/unnamed protein product [Vitis vinifera]
ES844649	27.9521	32.526	29.6813	20.9955	73.7456	3.60604	0.218635	0.33003	0.625217	0.0865956	0.707848	0.870809	1.3996	2.66e-15	1.07e-14	-0.63151	0.00989204	0.0559371	-3.17311	1.41e-18	6.22e-18	-0.499471	0.0485822	0.248866	1.313	1.47e-12	4.78e-12	-2.5416	5.57e-10	1.45e-09	-4.35407	3.24e-50	1.07e-48	-	GO:0016020//membrane;GO:0009536//plastid	GO:0046872//metal ion binding;GO:0004674//protein serine/threonine kinase activity;GO:0032559//adenyl ribonucleotide binding	GO:0006464//protein modification process	gi|297794393|ref|XP_002865081.1|/3.64639e-45/calcium-dependent protein kinase 28 [Arabidopsis lyrata subsp. lyrata]
DW481443	9.40457	7.95833	10.3512	10.3841	0.510834	-	-0.240897	0.617334	0.828203	0.138369	0.758398	0.889712	-4.20244	2.47e-05	4.57e-05	0.383838	0.417032	0.672924	-12.9583	3.1e-06	6.08e-06	0.00457172	0.991662	1.01708	-4.34081	8.3e-06	1.6e-05	-13.3421	8.38e-08	1.87e-07	-8.99671	0.412108	0.610335	-	-	GO:0046872//metal ion binding	-	gi|297745339|emb|CBI40419.3|/2.61126e-55/unnamed protein product [Vitis vinifera]
ES812766	79.8994	81.116	65.5469	116.233	63.1264	36.7897	0.0218022	0.864636	0.947048	-0.285657	0.0366804	0.177363	-0.33994	0.0147525	0.0203354	0.518967	1.04e-05	0.000153775	-1.14069	3.93e-14	1.4e-13	0.826426	5.16e-11	3.27e-09	-0.0542831	0.714554	0.739427	-1.65965	9.26e-33	7.03e-32	-0.778943	2.07e-06	1.49e-05	-	-	-	-	gi|255575037|ref|XP_002528424.1|/1.79351e-62/Axoneme-associated protein mst101, putative [Ricinus communis]
DW485948	12.5017	23.4561	16.6331	20.2254	1.56707	2.1711	0.907839	0.00837046	0.0581246	0.411934	0.277248	0.570111	-2.99599	2.24e-05	4.15e-05	-0.213799	0.49116	0.729751	-3.43347	2.21e-11	6.14e-11	0.282106	0.408196	0.736444	-3.40792	2.14e-07	4.73e-07	-3.21967	2.44e-09	6.1e-09	0.470357	0.704738	0.824184	-	-	-	-	gi|255645309|gb|ACU23151.1|/3.57078e-56/unknown [Glycine max]
DT462067	7.72564	11.5369	14.847	14.8942	15.3867	8.13944	0.578531	0.45998	0.734118	0.942449	0.200194	0.488233	0.993961	0.174656	0.207274	0.36849	0.574268	0.776815	-0.503256	0.49215	0.528819	0.00457172	0.993872	1.01346	0.0515115	0.93103	0.942647	-0.871746	0.210556	0.24424	-0.918685	0.1856	0.351849	-	-	-	-	-
DT464078	31.265	23.5802	24.8284	34.87	2.57309	7.27238	-0.406969	0.132433	0.375575	-0.332558	0.22037	0.51392	-3.60297	7.88e-14	2.85e-13	0.56441	0.033819	0.13955	-1.69708	7.52e-06	1.42e-05	0.489999	0.065987	0.295521	-3.27042	2.65e-10	7.34e-10	-2.26149	6.29e-11	1.76e-10	1.49893	0.0340422	0.0941871	-	-	-	-	gi|148909283|gb|ABR17741.1|/2.81038e-09/unknown [Picea sitchensis]
DW494814	87.2674	91.3575	75.4456	87.9839	2.44338	7.312	0.0660811	0.648392	0.84176	-0.210005	0.173287	0.449016	-5.15849	7.14e-48	7.89e-47	-0.0542835	0.712254	0.865111	-3.64319	1.95e-45	1.82e-44	0.221802	0.153986	0.468162	-4.94849	3.44e-40	3.62e-39	-3.5889	1.79e-42	1.69e-41	1.58139	0.0230674	0.0682609	-	GO:0030529//ribonucleoprotein complex;GO:0031981//nuclear lumen	-	GO:0022613//ribonucleoprotein complex biogenesis	gi|255566991|ref|XP_002524478.1|/1.05983e-54/ribosomal protein l7ae, putative [Ricinus communis]
ES829136	16.7962	27.677	20.6422	13.7036	0.314596	-	0.72055	0.00237738	0.0216032	0.297462	0.24885	0.544711	-5.73849	1.11e-15	4.56e-15	-1.01413	6.26e-05	0.000782431	-14.7564	9.93e-32	6.78e-31	-0.591038	0.0321086	0.19055	-6.03595	4.01e-19	2.02e-18	-13.7423	7.5e-16	3.08e-15	-8.29736	0.412108	0.610287	-	GO:0044464//cell part	-	-	gi|296081175|emb|CBI18201.3|/4.33552e-81/unnamed protein product [Vitis vinifera]
DT563339	22.3477	20.5692	18.122	16.8493	15.1162	23.6082	-0.119642	0.67702	0.860629	-0.302389	0.316414	0.611216	-0.564035	0.0773228	0.0968722	-0.287799	0.359712	0.623392	0.198801	0.476088	0.512758	-0.105053	0.748302	0.90818	-0.261646	0.442106	0.48398	0.4866	0.101903	0.124745	0.643194	0.0372942	0.101482	-	-	GO:0003824//catalytic activity	-	gi|15240268|ref|NP_201530.1|/2.90801e-91/FAD-dependent oxidoreductase family protein [Arabidopsis thaliana]
ES805587	37.1629	23.5859	110.537	125.055	72.1649	136.338	-0.655934	0.010516	0.0695902	1.5726	0	0	0.957435	1.22e-06	2.53e-06	2.40656	9.33e-15	5.75e-13	2.53118	0	0	0.178023	0.175987	0.505362	-0.615166	5.42e-05	9.61e-05	0.124627	0.302968	0.342331	0.917816	5.91e-11	6.61e-10	-	GO:0044464//cell part	-	-	gi|224055803|ref|XP_002298661.1|/6.2166e-30/predicted protein [Populus trichocarpa]
DW501036	2.19011	4.7968	4.59155	2.76367	1.42754	0.395556	1.13107	0.146033	0.399913	1.06798	0.177605	0.456387	-0.617474	0.592534	0.626404	-0.795486	0.287618	0.553312	-3.60012	0.00195493	0.00293292	-0.732394	0.335606	0.680786	-1.68545	0.066658	0.0838743	-2.80463	0.0428178	0.0552785	-1.85157	0.270344	0.462748	-	-	-	-	-
ES833390	156.524	169.184	81.2565	138.888	31.093	22.0774	0.112213	0.198595	0.481588	-0.945826	6.07e-19	6.36e-17	-2.33172	3.2e-65	4.56e-64	-0.284672	0.00179166	0.0138476	-2.93795	8.63e-102	1.42e-100	0.773367	3.33e-12	2.55e-10	-1.38589	1.71e-17	7.99e-17	-2.65328	8.94e-74	1.27e-72	-0.494019	0.022393	0.0666781	-	GO:0005622//intracellular	-	-	gi|49036474|sp|Q949H0.1|RS7_HORVU/2.46522e-08/RecName: Full=40S ribosomal protein S7
ES834080	20.027	16.4705	32.8591	23.8069	1.26124	3.66952	-0.282066	0.275684	0.566966	0.714343	0.00116506	0.0135072	-3.98903	1.87e-15	7.62e-15	0.531495	0.0337964	0.139544	-2.16622	1.72e-08	4e-08	-0.464914	0.0295608	0.182898	-4.70338	8.25e-27	5.7e-26	-2.69772	1.91e-14	7.23e-14	1.54075	0.0517874	0.131673	-	GO:0031410//cytoplasmic vesicle;GO:0043231//intracellular membrane-bounded organelle	GO:0016790//thiolester hydrolase activity	GO:0043412	gi|118483969|gb|ABK93872.1|/1.93474e-139/unknown [Populus trichocarpa]
ES809990	19.7633	22.274	20.326	27.8408	5.2662	11.4492	0.172539	0.527722	0.769746	0.0404991	0.883868	0.962679	-1.90799	2.36e-06	4.8e-06	0.32184	0.203258	0.455764	-0.960114	0.00159869	0.00241643	0.453879	0.0843302	0.34266	-1.94849	1.48e-06	3.05e-06	-1.28195	1.04e-05	1.94e-05	1.12041	0.0143944	0.0464615	-	-	GO:0016301//kinase activity;GO:0032559//adenyl ribonucleotide binding	GO:0009108//coenzyme biosynthetic process	gi|255540653|ref|XP_002511391.1|/7.85138e-85/Pantothenate kinase, putative [Ricinus communis]
DW502411	5.33853	5.31478	4.19707	4.2104	1.44988	0.602622	-0.00643143	0.992554	1.0083	-0.347058	0.673458	0.848834	-1.88051	0.0880652	0.109658	-0.336054	0.684432	0.847392	-3.14069	0.0142486	0.0193784	0.00457172	0.99537	1.01081	-1.53345	0.197876	0.231943	-2.80463	0.0428178	0.0552749	-1.26661	0.493436	0.678283	-	-	-	-	gi|297735749|emb|CBI18436.3|/4.1718e-17/unnamed protein product [Vitis vinifera]
DT559612	9.54081	7.84648	13.045	11.3415	5.8583	5.99364	-0.282066	0.532692	0.772623	0.451309	0.260108	0.555194	-0.703631	0.161946	0.192698	0.531495	0.223024	0.483377	-0.388613	0.42746	0.470089	-0.201879	0.604998	0.846578	-1.15494	0.0133663	0.0184341	-0.920109	0.042431	0.0548221	0.0329516	0.970152	0.980144	-	GO:0016020//membrane	GO:0046872//metal ion binding;GO:0004722//protein serine/threonine phosphatase activity;GO:0004674//protein serine/threonine kinase activity;GO:0032559//adenyl ribonucleotide binding	GO:0006464//protein modification process	gi|255549160|ref|XP_002515635.1|/9.12288e-111/calcium-dependent protein kinase, putative [Ricinus communis]
ES818862	-	4.73554	-	1.66734	-	-	12.2093	0.126118	0.366248	-	-	-	-	-	-	-1.50598	0.410066	0.671486	-12.2093	0.102363	0.125073	10.7033	0.498416	0.801553	-	-	-	-10.7033	0.426902	0.470476	-	-	-	-	-	-	-	-
ES809940	0.570567	-	-	-	-	-	-9.15625	0.248332	0.544334	-9.15625	0.268086	0.563188	-9.15625	0.282344	0.324188	-	-	-	-	-	-	-	-	-	-	-	-	-	-	-	-	-	-	-	GO:0009536//plastid	GO:0004337//geranyltranstransferase activity	GO:0016109	gi|285027181|gb|ADC34069.1|/6.35174e-135/phytoene synthase [Cucumis melo]
EX168899	14.1688	20.2056	26.4935	20.9399	2.49605	1.72908	0.512036	0.0971586	0.313887	0.902921	0.00193737	0.0201724	-2.505	3.47e-06	6.96e-06	0.0515023	0.852904	0.936023	-3.54668	1.62e-12	4.87e-12	-0.339383	0.20528	0.546308	-3.40792	1.16e-13	4.24e-13	-3.59818	7.55e-13	2.42e-12	-0.529643	0.539728	0.699702	-	-	-	-	gi|124359162|gb|ABN05685.1|/7.35186e-08/RNA-directed DNA polymerase (Reverse transcriptase) [Medicago truncatula]
DT464311	17.5024	16.0842	30.5781	29.2594	1.4626	0.405272	-0.121909	0.716398	0.87926	0.804945	0.00528096	0.0442685	-3.58095	1.36e-08	3.31e-08	0.863254	0.00375742	0.0258679	-5.31061	4.68e-11	1.28e-10	-0.0635998	0.804876	0.930945	-4.38589	5.67e-16	2.46e-15	-6.17387	5.21e-20	2.57e-19	-1.85157	0.270344	0.462706	-	GO:0016020//membrane;GO:0044426	GO:0004672//protein kinase activity	GO:0007275//multicellular organismal development;GO:0006468//protein amino acid phosphorylation;GO:0009856//pollination	gi|255580328|ref|XP_002530992.1|/1.03282e-49/kinase, putative [Ricinus communis]
DW502705	45.6794	27.7405	29.6876	31.7033	-	-	-0.71955	0.00189696	0.0180475	-0.62168	0.00716962	0.0563591	-15.4793	4.74e-29	3.3e-28	0.19264	0.452066	0.707809	-14.7597	1.96e-20	9.33e-20	0.0947695	0.711376	0.892799	-14.8576	6.61e-19	3.31e-18	-14.9523	6.8e-23	3.75e-22	-	-	-	-	GO:0009536//plastid	GO:0019136//deoxynucleoside kinase activity;GO:0032559//adenyl ribonucleotide binding	GO:0006259//DNA metabolic process	gi|255586437|ref|XP_002533863.1|/2.89796e-89/thymidine kinase, putative [Ricinus communis]
ES827883	67.4888	55.8099	68.4629	67.5355	36.6583	60.4545	-0.274127	0.154185	0.412672	0.0206742	0.90952	0.972663	-0.880509	5.97e-05	0.00010602	0.275126	0.157088	0.389834	0.115328	0.552996	0.586453	-0.0196758	0.916532	0.977872	-0.901183	4.44e-05	7.95e-05	-0.159797	0.387878	0.430663	0.72171	0.00108973	0.00478766	-	GO:0044464//cell part	GO:0032561//guanyl ribonucleotide binding	GO:0006810//transport;GO:0035556//intracellular signal transduction	gi|1370196|emb|CAA98175.1|/3.21973e-69/RAB8D [Lotus japonicus]
DW492365	12.4946	15.2479	10.985	16.5298	0.437858	1.45591	0.2873	0.413562	0.698337	-0.185777	0.634132	0.835827	-4.8347	2.78e-08	6.62e-08	0.116458	0.72212	0.869356	-3.38861	5.31e-09	1.28e-08	0.589534	0.106044	0.391755	-4.64893	3.43e-07	7.45e-07	-3.50507	9.55e-10	2.45e-09	1.73339	0.318012	0.518938	-	-	GO:0005488//binding	-	gi|224145649|ref|XP_002325717.1|/8.51378e-51/nbs-lrr resistance protein [Populus trichocarpa]
DW499255	38.9088	46.9773	30.3726	25.681	7.64432	27.287	0.27187	0.176473	0.450454	-0.357326	0.11681	0.360824	-2.34763	5.87e-13	1.93e-12	-0.871264	0.000120417	0.00138441	-0.783751	0.000244314	0.000402749	-0.242068	0.34383	0.687799	-1.99031	1.35e-08	3.28e-08	0.0875127	0.736504	0.763074	1.83575	1.7e-07	1.38e-06	-	-	GO:0017111//nucleoside-triphosphatase activity;GO:0032559//adenyl ribonucleotide binding	-	gi|255552796|ref|XP_002517441.1|/3.18903e-71/ATP binding protein, putative [Ricinus communis]
EU032328	75.7376	68.3603	67.3156	72.0872	275.457	323.743	-0.147851	0.068547	0.252578	-0.170068	0.0395442	0.186925	1.86274	3.41e-13	1.15e-12	0.0765845	0.356976	0.619736	2.24362	3.16e-13	1.01e-12	0.0988018	0.243038	0.590508	2.03281	0	0	2.16704	0	0	0.233026	4.91e-09	4.68e-08	-	GO:0044424//intracellular part	GO:0004611//phosphoenolpyruvate carboxykinase activity;GO:0016628//oxidoreductase activity, acting on the CH-CH group of donors, NAD or NADP as acceptor	GO:0071704;GO:0009060//aerobic respiration	gi|157812633|gb|ABV80356.1|/0/phosphoenolpyruvate carboxylase [Gossypium hirsutum]
DR454617	31.2774	8.89665	30.4446	7.6353	62.4957	16.6445	-1.81379	1.39e-06	3.21e-05	-0.0389353	0.89151	0.966753	0.998637	2.02e-05	3.77e-05	-0.220577	0.692426	0.852541	0.903708	0.0373838	0.0484309	-1.99543	7.72e-07	2.76e-05	1.03757	1.42e-05	2.68e-05	1.12429	0.0145223	0.019873	-1.90872	6.84e-13	1.04e-11	-	GO:0044464//cell part	-	-	gi|42570078|ref|NP_683291.2|/1.03351e-08/unknown protein [Arabidopsis thaliana]
DT052303	13.953	13.1964	21.9393	38.1487	-	0.630014	-0.080432	0.863464	0.946287	0.652942	0.116171	0.359634	-13.7683	2.23e-06	4.56e-06	1.5315	2.83e-05	0.000378664	-4.38861	8.07e-06	1.52e-05	0.798121	0.0146384	0.114693	-14.4212	1.61e-09	4.23e-09	-5.92011	9.94e-17	4.24e-16	9.29924	0.596382	0.753799	-	-	-	-	gi|255578868|ref|XP_002530288.1|/9.88441e-10/protein binding protein, putative [Ricinus communis]
ES808273	49.0853	55.0102	44.397	57.221	81.0523	117.276	0.164409	0.273024	0.564538	-0.144826	0.367394	0.657898	0.723563	1.87e-07	4.17e-07	0.056844	0.695964	0.854611	1.09213	0	0	0.36608	0.0190996	0.137245	0.868389	1.71e-09	4.47e-09	1.03529	5.49e-13	1.78e-12	0.532977	1.17e-06	8.67e-06	-	GO:0043234//protein complex;GO:0016021//integral to membrane;GO:0016023//cytoplasmic membrane-bounded vesicle;GO:0012505//endomembrane system	GO:0046872//metal ion binding;GO:0016787//hydrolase activity	GO:0006605//protein targeting;GO:0019538//protein metabolic process	gi|255573159|ref|XP_002527509.1|/2.68926e-126/zinc finger protein, putative [Ricinus communis]
EV496544	19.7232	10.264	16.9158	12.7271	20.4524	43.7182	-0.942301	0.00980518	0.0658969	-0.221527	0.498908	0.753876	0.0523772	0.862608	0.88037	0.310309	0.449754	0.705305	2.09064	1.51e-10	4.02e-10	-0.410466	0.265856	0.61188	0.273904	0.40441	0.4452	1.78033	2.62e-10	7.03e-10	1.09596	1.38e-05	8.83e-05	-	GO:0031410//cytoplasmic vesicle	GO:0042578//phosphoric ester hydrolase activity;GO:0004620//phospholipase activity;GO:0016772//transferase activity, transferring phosphorus-containing groups	GO:0023033;GO:0044238//primary metabolic process	gi|296082409|emb|CBI21414.3|/5.84449e-64/unnamed protein product [Vitis vinifera]
ES840750	0.773602	3.46572	0.405463	1.22025	0.420202	1.74651	2.16349	0.039413	0.177932	-0.93202	0.660628	0.847699	-0.880509	0.688214	0.71802	-1.50598	0.113016	0.320089	-0.988683	0.22105	0.254593	1.58953	0.37349	0.7139	0.0515115	0.973518	0.978708	0.517297	0.668158	0.697382	2.05532	0.197987	0.362893	-	-	-	-	gi|255561749|ref|XP_002521884.1|/2.09384e-15/conserved hypothetical protein [Ricinus communis]
ES820733	80.6081	58.3364	66.1012	62.8703	11.9559	11.8189	-0.466529	0.000517096	0.00618956	-0.286249	0.0302428	0.156749	-2.7532	3e-41	2.91e-40	0.107983	0.454876	0.709625	-2.30331	6.55e-28	4.04e-27	-0.072297	0.611252	0.850692	-2.46696	6.97e-30	5.36e-29	-2.41129	6.33e-31	4.56e-30	-0.0166304	0.94823	0.96622	-	GO:0016020//membrane;GO:0030529//ribonucleoprotein complex;GO:0031981//nuclear lumen	GO:0005488//binding	-	gi|255559488|ref|XP_002520764.1|/2.73797e-48/small nuclear ribonucleoprotein sm d1, putative [Ricinus communis]
DT548816	10.1556	7.03337	13.8856	11.6081	0.959356	1.59497	-0.529993	0.262118	0.551526	0.451309	0.260108	0.555134	-3.40407	2.57e-05	4.74e-05	0.722839	0.116624	0.326428	-2.14069	0.00364226	0.00530105	-0.258463	0.512034	0.787389	-3.85538	2.19e-07	4.84e-07	-2.86353	9.99e-06	1.87e-05	0.733391	0.617762	0.750292	-	-	-	-	gi|18410262|ref|NP_565055.1|/5.6304e-59/unknown protein [Arabidopsis thaliana]
EY197330	155.175	138.435	119.99	110.622	55.6079	61.8763	-0.164694	0.123579	0.363071	-0.370988	0.000966028	0.0115719	-1.48054	6.68e-27	4.31e-26	-0.323564	0.00612316	0.038291	-1.16175	6.79e-19	3.04e-18	-0.117269	0.343502	0.687909	-1.10955	7.76e-14	2.89e-13	-0.838184	2.34e-09	5.84e-09	0.154098	0.36607	0.562955	-	-	-	-	gi|255547159|ref|XP_002514637.1|/2.11166e-25/SP1L, putative [Ricinus communis]
ES829129	25.1929	27.0101	22.6357	28.2389	2.10525	1.75004	0.100484	0.63343	0.83263	-0.154413	0.490432	0.750044	-3.58095	1.59e-18	7.44e-18	0.064186	0.75482	0.880075	-3.94804	6.37e-24	3.43e-23	0.319082	0.145969	0.456207	-3.42654	5.44e-16	2.37e-15	-4.01223	8.63e-25	5.13e-24	-0.266609	0.71614	0.83069	-	GO:0043232	GO:0032559//adenyl ribonucleotide binding	-	gi|32186910|gb|AAP73459.1|/3.67094e-46/actin [Gossypium hirsutum]
ES801538	136.449	155.793	229.222	302.157	6.08292	7.98404	0.191268	0.036969	0.169874	0.748387	1.1e-12	6.55e-11	-4.48745	3.17e-104	6.5e-103	0.955673	3.91e-14	2.24e-12	-4.28636	8.94e-131	1.69e-129	0.398555	1.23e-08	5.88e-07	-5.23584	1.15e-186	4.37e-185	-5.24204	2.5e-278	6.43e-277	0.392354	0.364458	0.561448	-	GO:0009532//plastid stroma	GO:0043169//cation binding;GO:0016836//hydro-lyase activity	GO:0006779//porphyrin biosynthetic process	gi|255545372|ref|XP_002513746.1|/1.80363e-140/porphobilinogen synthase, putative [Ricinus communis]
DT574508	28.1297	51.6334	26.2618	36.5134	3.34236	5.55682	0.876212	6.61e-05	0.00103718	-0.0991301	0.70927	0.871963	-3.07315	7.3e-12	2.23e-11	-0.499879	0.0166067	0.0833327	-3.21597	3.21e-24	1.74e-23	0.475462	0.0572966	0.273717	-2.97402	1.06e-10	3.01e-10	-2.71609	1.03e-14	3.97e-14	0.733391	0.28643	0.479881	-	-	-	-	-
ES811111	155.165	69.8745	410.732	332.74	0.630144	0.26191	-1.15096	1.07e-26	1.23e-24	1.4044	0	0	-7.9439	8.17e-148	2.1e-146	2.25156	3.1e-13	1.48e-11	-8.05955	9.73e-77	1.35e-75	-0.303805	2.14e-07	8.49e-06	-9.3483	0	0	-10.3111	0	0	-1.26661	0.493436	0.678233	-	GO:0044464//cell part	-	-	gi|6573719|gb|AAF17639.1|AC009978_15/1.10253e-125/T23E18.18 [Arabidopsis thaliana]
ES792197	38.025	33.163	46.1185	33.0464	1.36557	3.97306	-0.197374	0.304386	0.598756	0.2784	0.119815	0.364707	-4.79937	2.9e-29	2.04e-28	-0.00508124	0.981924	0.990585	-3.06125	5.99e-21	2.91e-20	-0.480855	0.0105539	0.0920287	-5.07777	9.2e-36	8.61e-35	-3.05617	1.85e-20	9.32e-20	1.54075	0.0517874	0.131655	-	GO:0043231//intracellular membrane-bounded organelle	-	-	gi|18397896|ref|NP_565377.1|/8.29375e-100/pentatricopeptide (PPR) repeat-containing protein [Arabidopsis thaliana]
ES795202	2.52107	1.00394	2.11416	2.12087	1.64326	0.455332	-1.32836	0.28612	0.580666	-0.253948	0.812484	0.926197	-0.617474	0.592534	0.626371	1.07898	0.409586	0.672816	-1.14069	0.553658	0.586967	0.00457172	0.996146	1.00875	-0.363526	0.765898	0.787823	-2.21967	0.155313	0.185764	-1.85157	0.270344	0.462663	-	-	-	GO:0006950//response to stress;GO:0009699//phenylpropanoid biosynthetic process	gi|255574738|ref|XP_002528277.1|/1.46526e-41/Disease resistance response protein, putative [Ricinus communis]
DT571941	35.554	38.6137	48.4019	57.2955	0.501613	0.833953	0.119099	0.602114	0.818351	0.44505	0.0413586	0.192428	-6.1473	6.01e-21	3.13e-20	0.569309	0.00542462	0.0347689	-5.533	7.78e-25	4.35e-24	0.243359	0.214972	0.55754	-6.59234	2.38e-28	1.75e-27	-6.10231	5.28e-37	4.47e-36	0.733391	0.76952	0.875232	-	GO:0009536//plastid	GO:0005488//binding;GO:0004659//prenyltransferase activity	-	gi|225434602|ref|XP_002279235.1|/9.62125e-29/PREDICTED: hypothetical protein [Vitis vinifera]
ES798830	8.23133	10.0858	12.6108	11.3192	34.3928	21.7282	0.293129	0.593146	0.813235	0.615468	0.237744	0.532333	2.06291	7.99e-07	1.69e-06	0.166446	0.74	0.868734	1.10724	0.0081419	0.0113712	-0.155893	0.750176	0.907779	1.44744	9.11e-05	0.000157711	0.940796	0.0230408	0.0307216	-0.662537	0.0318864	0.0892025	-	GO:0044464//cell part	GO:0005099//Ras GTPase activator activity	GO:0032318//regulation of Ras GTPase activity	gi|255637545|gb|ACU19099.1|/1.84349e-37/unknown [Glycine max]
ES816305	47.913	42.8898	55.7114	52.5011	8.31056	12.7259	-0.159782	0.406554	0.691623	0.217556	0.232812	0.525563	-2.5274	2.37e-17	1.06e-16	0.291712	0.125166	0.341637	-1.75287	1.7e-11	4.77e-11	-0.0856261	0.63587	0.853758	-2.74496	2.22e-21	1.24e-20	-2.04458	2.89e-16	1.21e-15	0.614747	0.136678	0.281622	-	-	GO:0016407//acetyltransferase activity	-	gi|255546601|ref|XP_002514360.1|/3.05631e-16/Pre-mRNA-splicing factor cwc24, putative [Ricinus communis]
DR462337	8.98943	9.89149	8.92719	10.4481	4.62585	10.2542	0.137958	0.766164	0.902016	-0.0100226	0.98748	0.994048	-0.958511	0.099351	0.122664	0.078983	0.856732	0.938454	0.0519593	0.912862	0.923181	0.226964	0.628656	0.851008	-0.948488	0.106064	0.129651	-0.0270238	0.938732	0.943939	1.14843	0.0376068	0.102169	-	-	-	-	gi|8778287|gb|AAF79296.1|AC068602_19/1.94595e-10/F14D16.28 [Arabidopsis thaliana]
ES841462	21.17	18.4414	25.6588	21.5662	1.43738	4.77941	-0.199077	0.596744	0.815689	0.277433	0.426672	0.704545	-3.88051	1.29e-07	2.93e-07	0.225824	0.548696	0.765297	-1.94804	0.000251276	0.000413571	-0.250685	0.478524	0.785539	-4.15794	2.83e-09	7.28e-09	-2.17387	2.51e-05	4.53e-05	1.73339	0.124073	0.261135	-	-	-	-	-
ES830957	48.9038	51.4951	49.7845	40.5474	8.17334	6.79426	0.0744886	0.70666	0.873629	0.0257516	0.89689	0.968034	-2.58095	1.15e-15	4.73e-15	-0.344825	0.101378	0.299473	-2.92205	9.22e-21	4.45e-20	-0.296088	0.167647	0.490969	-2.6067	7.59e-16	3.27e-15	-2.57722	1.95e-14	7.37e-14	-0.266609	0.593028	0.750935	-	GO:0043231//intracellular membrane-bounded organelle	GO:0004871//signal transducer activity;GO:0019901//protein kinase binding;GO:0003824//catalytic activity	GO:0023060;GO:0048229//gametophyte development;GO:0040007//growth;GO:0009736//cytokinin mediated signaling pathway	gi|255628993|gb|ACU14841.1|/4.45414e-55/unknown [Glycine max]
DW480552	7.85747	5.6496	7.3214	11.935	-	0.394206	-0.475917	0.370274	0.664237	-0.101945	0.843832	0.943753	-12.9398	8.24e-06	1.6e-05	1.07898	0.024929	0.112562	-3.84113	0.000505872	0.000807468	0.705011	0.12373	0.422801	-12.8379	2.06e-05	3.82e-05	-4.92011	2.74e-08	6.33e-08	8.62281	0.596382	0.753748	-	-	-	-	gi|108864082|gb|ABA91837.2|/1.52912e-11/retrotransposon protein, putative, unclassified [Oryza sativa (japonica cultivar-group)]
ES835318	9.30466	7.05773	6.96685	7.4549	-	0.400124	-0.398749	0.409802	0.69536	-0.417447	0.3996	0.686072	-13.1837	1.16e-06	2.43e-06	0.078983	0.874114	0.948671	-4.14069	6.47e-05	0.000112078	0.0976811	0.85296	0.951219	-12.7663	4.05e-05	7.3e-05	-4.21967	4.04e-05	7.12e-05	8.6443	0.596382	0.753697	-	GO:0016020//membrane	GO:0004672//protein kinase activity;GO:0004871//signal transducer activity;GO:0016787//hydrolase activity;GO:0032559//adenyl ribonucleotide binding	GO:0043401//steroid hormone mediated signaling pathway;GO:0045229//external encapsulating structure organization;GO:0006464//protein modification process	gi|226529489|ref|NP_001148892.1|/7.70216e-109/ATP binding protein [Zea mays]
DT554694	25.1336	12.0939	29.8591	22.4654	3.18546	2.64798	-1.05534	0.000902502	0.00983583	0.248552	0.330966	0.624479	-2.98004	6.59e-11	1.89e-10	0.893427	0.0068717	0.0420419	-2.19131	5.82e-05	0.000101788	-0.410466	0.12453	0.421308	-3.2286	1.93e-13	6.84e-13	-3.08474	3.65e-11	1.04e-10	-0.266609	0.71614	0.830639	-	-	-	-	gi|255583245|ref|XP_002532387.1|/1.9645e-53/nucleic acid binding protein, putative [Ricinus communis]
DT052790	29.9989	28.4764	19.7453	18.3407	8.33681	5.67012	-0.0751442	0.812398	0.922941	-0.603397	0.0879228	0.30829	-1.84734	3.34e-05	6.09e-05	-0.634713	0.0822126	0.25927	-2.32831	6.24e-07	1.29e-06	-0.10646	0.792764	0.92697	-1.24394	0.0129951	0.0179446	-1.6936	0.00139865	0.0021329	-0.556115	0.388082	0.580472	-	-	-	-	-
DW515418	47.7041	34.2767	49.5708	59.7611	79.763	100.019	-0.476882	0.0212334	0.114791	0.0553798	0.77047	0.897395	0.741607	1.41e-05	2.67e-05	0.801976	5.01e-05	0.000641079	1.54497	1.08e-13	3.66e-13	0.269714	0.140334	0.448088	0.686227	6.22e-05	0.000109517	0.742995	5.72e-07	1.19e-06	0.326482	0.0192198	0.0587886	-	-	-	-	gi|147838527|emb|CAN61131.1|/3.9271e-85/hypothetical protein [Vitis vinifera]
EX168546	14.3144	32.0642	14.1715	26.7604	100.214	267.152	1.16349	3.06e-05	0.000528459	-0.0144823	0.969768	0.985577	2.80755	6.65e-13	2.18e-12	-0.260867	0.281536	0.546125	3.05862	2.53e-14	9.2e-14	0.917109	0.002273	0.0291392	2.82203	9.49e-13	3.14e-12	3.31949	0	0	1.41457	2.31e-13	4.15e-12	-	-	-	-	gi|255548045|ref|XP_002515079.1|/2.45965e-29/sensory transduction histidine kinase, putative [Ricinus communis]
DR461851	62.8132	48.9395	62.981	71.3178	5.93367	8.22082	-0.360068	0.0517044	0.210444	0.00384953	0.98103	0.991028	-3.40407	2.44e-26	1.54e-25	0.543264	0.00273146	0.0199353	-2.57365	5.56e-18	2.39e-17	0.179346	0.298822	0.646717	-3.40792	4.73e-26	3.19e-25	-3.11691	2.42e-30	1.72e-29	0.470357	0.387036	0.581053	-	GO:0043231//intracellular membrane-bounded organelle	-	-	gi|297741555|emb|CBI32687.3|/2.18435e-28/unnamed protein product [Vitis vinifera]
DW503136	3.85635	2.55946	2.0212	2.70349	36.3077	67.3281	-0.591394	0.543796	0.781589	-0.93202	0.383742	0.671108	3.23497	2.06e-05	3.83e-05	0.078983	0.93277	0.973817	4.7173	3.76e-05	6.66e-05	0.419609	0.723174	0.898479	4.16699	7.75e-05	0.000135504	4.63831	3.34e-05	5.96e-05	0.890933	0.000145269	0.000774863	-	-	-	-	-
DW225214	39.1406	40.2441	53.136	50.6057	4.8794	6.95333	0.0401112	0.877768	0.953434	0.441023	0.0723406	0.274479	-3.00389	3.81e-11	1.11e-10	0.330522	0.179922	0.423852	-2.533	7.11e-11	1.92e-10	-0.0703903	0.763128	0.914052	-3.44491	3.01e-16	1.32e-15	-2.86353	9.07e-15	3.5e-14	0.510999	0.481612	0.665466	-	GO:0043234//protein complex	GO:0016251//general RNA polymerase II transcription factor activity	GO:0006355//regulation of transcription, DNA-dependent	gi|255638120|gb|ACU19374.1|/9.50353e-55/unknown [Glycine max]
ES842372	43.3804	47.0882	44.8867	41.4974	-	-	0.118324	0.461552	0.734442	0.0492433	0.763634	0.892527	-15.4048	1.22e-44	1.27e-43	-0.182345	0.26885	0.533387	-15.5231	2.74e-55	3e-54	-0.113265	0.502008	0.784358	-15.454	1.34e-45	1.61e-44	-15.3407	4.8e-48	5.06e-47	-	-	-	-	GO:0005576//extracellular region;GO:0031410//cytoplasmic vesicle	GO:0005488//binding	-	gi|255549762|ref|XP_002515932.1|/3.12441e-90/zinc finger protein, putative [Ricinus communis]
DW492598	17.5434	17.0176	21.6906	16.5561	13.1942	22.3422	-0.0439061	0.894308	0.95979	0.30614	0.33029	0.624154	-0.411023	0.25888	0.299536	-0.0396615	0.910676	0.964389	0.392746	0.198998	0.232458	-0.389707	0.22977	0.574077	-0.717163	0.0388868	0.0503413	0.432408	0.167816	0.199008	0.759864	0.0233746	0.0688856	-	GO:0044464//cell part	-	GO:0009314//response to radiation;GO:0009719	gi|296088788|emb|CBI38238.3|/1.7308e-89/unnamed protein product [Vitis vinifera]
ES830060	27.2052	23.4165	34.459	23.2442	20.3187	22.5204	-0.216355	0.31786	0.61263	0.340998	0.086365	0.304497	-0.421077	0.0676008	0.0857488	-0.0106542	0.96507	0.98159	-0.0562936	0.795596	0.817425	-0.568007	0.0067955	0.0669325	-0.762075	0.000505522	0.000811023	-0.0456394	0.833276	0.852166	0.148429	0.534668	0.69834	-	GO:0009532//plastid stroma;GO:0009526//plastid envelope	GO:0005488//binding;GO:0016853//isomerase activity	GO:0006073//cellular glucan metabolic process;GO:0009908//flower development;GO:0006006//glucose metabolic process	gi|255545916|ref|XP_002514018.1|/3.57397e-139/glucose-6-phosphate isomerase, putative [Ricinus communis]
ES826201	78.047	62.3372	96.4332	81.4482	33.5278	30.2826	-0.324251	0.0148321	0.0894161	0.305185	0.0115039	0.0801071	-1.21899	2.1e-14	7.96e-14	0.38579	0.00378022	0.0259977	-1.04161	2.14e-10	5.63e-10	-0.243647	0.0442344	0.233305	-1.52417	1.81e-23	1.1e-22	-1.4274	3.43e-20	1.7e-19	-0.146869	0.450354	0.630029	-	GO:0031410//cytoplasmic vesicle	-	-	gi|255547600|ref|XP_002514857.1|/3.76772e-98/pentatricopeptide repeat-containing protein, putative [Ricinus communis]
ES828276	21.1958	16.7571	24.8324	22.9445	52.486	62.4896	-0.339007	0.197891	0.480644	0.228445	0.342986	0.637691	1.30815	7.96e-11	2.27e-10	0.453379	0.0821424	0.25909	1.89884	0	0	-0.114073	0.63449	0.853761	1.07971	3.66e-08	8.62e-08	1.44546	0	0	0.251683	0.0958534	0.214585	-	GO:0009536//plastid	GO:0016791//phosphatase activity;GO:0004672//protein kinase activity	-	gi|118488422|gb|ABK96026.1|/1.36402e-134/unknown [Populus trichocarpa]
CO493400	33.8182	54.8181	37.2678	46.5046	1.41302	4.30687	0.696851	0.000680944	0.00780706	0.14013	0.538892	0.772546	-4.58095	8.28e-19	3.94e-18	-0.237276	0.217044	0.474261	-3.66994	5.48e-29	3.49e-28	0.319445	0.135501	0.438034	-4.72108	1.13e-20	6.11e-20	-3.43266	4.45e-23	2.48e-22	1.60786	0.0795886	0.18583	-	-	-	-	gi|255644926|gb|ACU22963.1|/4.50571e-27/unknown [Glycine max]
DW491827	1.32161	0.438576	1.84716	0.926513	1.43573	2.78479	-1.59139	0.372148	0.665734	0.483017	0.675748	0.849667	0.119491	0.9097	0.922401	1.07898	0.584924	0.78623	2.66667	0.0554904	0.070079	-0.995428	0.455682	0.770435	-0.363526	0.765898	0.787782	1.58769	0.173867	0.205825	0.955784	0.368074	0.565756	-	-	-	-	-
ES841988	-	0.400419	0.421614	-	-	-	8.64537	0.502232	0.760514	8.71978	0.476722	0.748003	-	-	-	-8.64537	0.527742	0.757538	-8.64537	0.452468	0.494894	-8.71978	0.501586	0.793863	-8.71978	0.51801	0.557456	-	-	-	-	-	-	-	-	-	-	gi|118489068|gb|ABK96341.1|/1.70357e-75/unknown [Populus trichocarpa x Populus deltoides]
ES819541	11.3735	11.9189	15.6872	21.4023	29.2634	43.2459	0.0675692	0.88582	0.957151	0.463909	0.292446	0.586579	1.36342	0.000321758	0.000529612	0.844518	0.0358926	0.146036	1.85931	1.36e-08	3.18e-08	0.448178	0.240102	0.587055	0.899508	0.0111861	0.0155138	1.0148	0.000396062	0.000637955	0.563466	0.0351112	0.0962588	-	GO:0044424//intracellular part	GO:0051748//UTP-monosaccharide-1-phosphate uridylyltransferase activity	-	gi|211906436|gb|ACJ11711.1|/7.17671e-21/UDP-D-glucose pyrophosphorylase [Gossypium hirsutum]
CO494899	40.8509	61.0038	39.7632	46.0262	23.7742	14.4927	0.578531	0.099731	0.319287	-0.0389353	0.925262	0.979041	-0.780973	0.0897514	0.111492	-0.406444	0.2412	0.503045	-2.07357	2.68e-06	5.28e-06	0.211023	0.588338	0.835928	-0.742038	0.112271	0.136892	-1.66713	0.000523988	0.000832139	-0.714068	0.210344	0.379642	-	-	-	-	-
ES850139	29.6328	15.8851	23.0978	18.3771	28.8899	10.2923	-0.899516	0.0194918	0.108783	-0.359441	0.313222	0.607061	-0.0366278	0.918894	0.929964	0.210228	0.62963	0.816641	-0.626113	0.199025	0.232476	-0.329847	0.416714	0.743734	0.322814	0.374454	0.415223	-0.83634	0.0784192	0.0982054	-1.489	0.000483774	0.00230945	-	-	GO:0016772//transferase activity, transferring phosphorus-containing groups	-	gi|225453829|ref|XP_002272342.1|/6.25253e-26/PREDICTED: hypothetical protein [Vitis vinifera]
EX164064	115.275	104.624	103.33	98.5182	142.487	222.545	-0.139862	0.260262	0.549427	-0.157815	0.211998	0.501954	0.30575	0.00920888	0.0130123	-0.0867542	0.50862	0.738772	1.08888	2.19e-13	7.16e-13	-0.0688015	0.605004	0.846346	0.463565	0.000147826	0.000250219	1.17563	3.06e-13	1.02e-12	0.643266	4.77e-11	5.37e-10	-	-	-	-	gi|296086724|emb|CBI32359.3|/2.27247e-64/unnamed protein product [Vitis vinifera]
DW490169	6.14377	3.89228	1.75642	5.28598	0.606755	1.00876	-0.658508	0.354164	0.649606	-1.80649	0.0437818	0.20041	-3.33994	0.00536204	0.007779	0.441553	0.550198	0.766365	-1.94804	0.0790686	0.0983297	1.58953	0.091258	0.359432	-1.53345	0.397636	0.439061	-2.38959	0.0197594	0.0265741	0.733391	0.76952	0.875178	-	-	GO:0048037//cofactor binding	-	gi|297745688|emb|CBI40973.3|/1.70356e-11/unnamed protein product [Vitis vinifera]
ES820972	6.4566	6.42788	6.76812	8.24451	5.0101	2.08238	-0.00643143	0.99034	1.00998	0.0679799	0.898176	0.968367	-0.365935	0.554974	0.590634	0.359091	0.493188	0.731062	-1.62611	0.0240118	0.0317779	0.28468	0.59037	0.837491	-0.433915	0.478362	0.521048	-1.9852	0.00354286	0.00517815	-1.26661	0.103891	0.228434	-	-	GO:0004611//phosphoenolpyruvate carboxykinase activity	GO:0009060//aerobic respiration	gi|149789412|gb|ABR29877.1|/2.14837e-20/phosphoenolpyruvate carboxylase [Ricinus communis]
ES836303	3.31138	5.35706	9.97956	4.35271	2.24833	1.49518	0.694008	0.291068	0.584966	1.59154	0.00468012	0.0403056	-0.558581	0.520502	0.56406	-0.299529	0.63434	0.818938	-1.84113	0.0180701	0.024353	-1.19706	0.024893	0.16305	-2.15012	0.000769274	0.00120554	-1.5416	0.0632188	0.0801193	-0.588537	0.539962	0.699032	-	GO:0043231//intracellular membrane-bounded organelle	GO:0003676//nucleic acid binding;GO:0001071	GO:0010468//regulation of gene expression;GO:0006351//transcription, DNA-dependent	gi|297735143|emb|CBI17505.3|/1.22881e-22/unnamed protein product [Vitis vinifera]
ES820306	20.3199	20.9038	19.1702	27.4221	29.0648	14.3741	0.0408743	0.876472	0.952651	-0.0840232	0.75952	0.890448	0.516382	0.0359418	0.0472409	0.391573	0.111295	0.317898	-0.540293	0.0519858	0.0658254	0.516471	0.0429784	0.228879	0.600405	0.0177334	0.0239383	-0.931867	0.00039376	0.00063435	-1.0158	9.94e-05	0.000544712	-	GO:0009536//plastid	GO:0008135//translation factor activity, nucleic acid binding;GO:0032561//guanyl ribonucleotide binding;GO:0017111//nucleoside-triphosphatase activity	GO:0006412//translation	gi|255584176|ref|XP_002532827.1|/9.92149e-44/mitochondrial translational initiation factor, putative [Ricinus communis]
ES819157	15.973	19.0823	20.0924	17.5433	5.78409	-	0.256603	0.380206	0.668637	0.331014	0.255994	0.5526	-1.46547	0.000314226	0.000517644	-0.121316	0.677532	0.841429	-14.2199	3.56e-18	1.54e-17	-0.195727	0.498554	0.791536	-1.79649	3.38e-06	6.77e-06	-14.0986	1.6e-16	6.76e-16	-12.4979	6.5e-06	4.37e-05	-	-	-	-	-
DW223977	122.088	180.477	115.79	152.284	91.2915	121.23	0.563884	3.63e-06	7.59e-05	-0.07641	0.58042	0.80159	-0.419375	0.00459124	0.00670195	-0.24505	0.0358818	0.146022	-0.574066	1.32e-06	2.66e-06	0.395245	0.00275954	0.0341154	-0.342965	0.0235896	0.0314788	-0.329016	0.0087737	0.0123352	0.409193	0.00479074	0.017882	-	-	-	-	gi|225460057|ref|XP_002274203.1|/7.41937e-24/PREDICTED: hypothetical protein [Vitis vinifera]
DW488798	5.15841	5.13547	7.07108	7.92805	6.03492	11.4666	-0.00643143	0.990672	1.00965	0.455003	0.395614	0.682954	0.226407	0.682186	0.712631	0.626471	0.229104	0.490856	1.15887	0.0120239	0.0164717	0.165036	0.735506	0.900835	-0.228596	0.668954	0.696169	0.532404	0.207038	0.240427	0.926036	0.0425594	0.112348	-	GO:0031224//intrinsic to membrane	GO:0022891//substrate-specific transmembrane transporter activity	GO:0006810//transport	gi|255576025|ref|XP_002528908.1|/2.12498e-73/transporter, putative [Ricinus communis]
ES827985	33.7819	34.4725	20.3618	17.1701	1.2233	2.54224	0.0291925	0.875136	0.951877	-0.730386	0.000678634	0.00858031	-4.7874	5.4e-29	3.74e-28	-1.00555	6.66e-06	0.000102853	-3.76127	1.19e-28	7.47e-28	-0.245972	0.339942	0.685502	-4.05701	4.15e-16	1.82e-15	-2.75572	2.63e-11	7.55e-11	1.05532	0.22879	0.404512	-	-	-	-	gi|255628635|gb|ACU14662.1|/1.61243e-38/unknown [Glycine max]
DT548228	7.74296	6.85202	2.70551	2.7141	0.46731	1.16538	-0.176356	0.725894	0.883322	-1.51698	0.0200802	0.118373	-4.05043	8.33e-05	0.000145571	-1.33605	0.0475312	0.178488	-2.55572	0.00125128	0.00190691	0.00457172	0.99537	1.01076	-2.53345	0.0784608	0.097413	-1.21967	0.233182	0.269111	1.31835	0.501178	0.677925	-	-	-	-	gi|255541718|ref|XP_002511923.1|/4.26103e-09/3-methyl-2-oxobutanoate hydroxymethyltransferase, putative [Ricinus communis]
ES833022	29.3993	9.6556	40.349	43.0268	12.1825	21.3488	-1.60634	4.83e-09	1.6e-07	0.456752	0.0184939	0.111781	-1.27097	1.76e-06	3.61e-06	2.1558	3.72e-12	1.44e-10	1.14472	8.74e-05	0.000150089	0.0927026	0.60383	0.845602	-1.72772	3.06e-12	9.71e-12	-1.01108	4.95e-07	1.03e-06	0.80934	0.0042063	0.0159497	-	-	GO:0004091//carboxylesterase activity	GO:0006007//glucose catabolic process	gi|255541996|ref|XP_002512062.1|/1.34375e-60/6-phosphogluconolactonase, putative [Ricinus communis]
DT548565	73.859	77.5657	62.7878	66.3022	6.36024	10.9809	0.0706448	0.653838	0.846173	-0.23429	0.164432	0.436393	-3.53762	4.89e-32	3.77e-31	-0.226362	0.167997	0.406852	-2.82043	9.95e-31	6.61e-30	0.0785723	0.65341	0.864508	-3.30333	1.47e-25	9.7e-25	-2.59406	8.15e-24	4.66e-23	0.787839	0.10599	0.231602	-	GO:0031981//nuclear lumen	GO:0003677//DNA binding	GO:0009725//response to hormone stimulus;GO:0009845//seed germination;GO:2000026//regulation of multicellular organismal development;GO:0010468//regulation of gene expression	gi|297834270|ref|XP_002885017.1|/1.69581e-47/transcription factor [Arabidopsis lyrata subsp. lyrata]
ES816200	19.6476	23.7791	27.0569	59.5522	11.2999	14.6118	0.27534	0.3142	0.608887	0.461644	0.0845066	0.300618	-0.798046	0.0186319	0.025416	1.32446	2.29e-10	7.26e-09	-0.702565	0.0140581	0.0191286	1.13815	2.97e-08	1.34e-06	-1.25969	6.52e-05	0.00011463	-2.02702	8.15e-19	3.81e-18	0.370821	0.304616	0.502223	-	-	GO:0046872//metal ion binding	-	gi|255585154|ref|XP_002533282.1|/2.22192e-57/zinc ion binding protein, putative [Ricinus communis]
AW187318	0.697648	0.694545	2.19393	1.46726	3.78946	0.630014	-0.00643143	0.996372	1.00233	1.65294	0.34672	0.64019	2.44142	0.100549	0.124042	1.07898	0.584924	0.786177	-0.140686	0.926708	0.935843	-0.580391	0.6904	0.88227	0.788477	0.47338	0.515962	-1.21967	0.515468	0.55348	-2.58854	0.0748092	0.177698	-	-	-	-	-
ES806117	15.236	4.78997	12.1885	13.0704	33.1033	15.5693	-1.6694	0.000186131	0.00256347	-0.321967	0.369726	0.659453	1.11949	5.92e-05	0.000105274	1.44822	0.00202876	0.0153915	1.70062	9.65e-05	0.000164919	0.100787	0.788574	0.923874	1.44146	1.41e-06	2.92e-06	0.2524	0.466662	0.504419	-1.08827	5.37e-05	0.000310106	-	GO:0030118//clathrin coat	-	GO:0015031//protein transport	gi|297740639|emb|CBI30821.3|/6.5066e-75/unnamed protein product [Vitis vinifera]
ES800348	83.8918	55.212	68.758	60.9833	2.14078	3.05069	-0.603548	4.23e-06	8.75e-05	-0.287003	0.0227056	0.130248	-5.29232	1.01e-73	1.58e-72	0.143432	0.31818	0.586611	-4.17778	1.29e-48	1.26e-47	-0.173114	0.20981	0.55234	-5.00532	2.77e-58	4.28e-57	-4.32121	8.84e-54	1.02e-52	0.510999	0.481612	0.665416	-	-	-	-	gi|297733773|emb|CBI15020.3|/6.08557e-25/unnamed protein product [Vitis vinifera]
ES817734	82.7134	93.0474	63.5413	70.0231	26.9243	9.7076	0.169845	0.153609	0.411574	-0.380426	0.00417724	0.0367245	-1.61921	2.51e-22	1.37e-21	-0.410136	0.00111603	0.00936465	-3.26078	1.34e-62	1.6e-61	0.140136	0.317016	0.66301	-1.23878	5.44e-12	1.7e-11	-2.85064	6.59e-41	6.03e-40	-1.47172	8.86e-08	7.44e-07	-	GO:0043231//intracellular membrane-bounded organelle	GO:0016787//hydrolase activity	GO:0006281//DNA repair	gi|255538662|ref|XP_002510396.1|/1.35464e-34/DNA-3-methyladenine glycosylase, putative [Ricinus communis]
EX169623	51.266	58.89	57.4599	47.275	3.85567	13.8888	0.200019	0.247736	0.543387	0.164553	0.349756	0.639896	-3.73295	9.41e-27	6.01e-26	-0.316946	0.0768922	0.247622	-2.0841	3.09e-19	1.4e-18	-0.281479	0.122555	0.420896	-3.8975	2.37e-30	1.86e-29	-1.76716	1.25e-12	3.93e-12	1.84887	0.000140279	0.000751688	-	GO:0044424//intracellular part	GO:0005488//binding	-	gi|297739755|emb|CBI29937.3|/1.14366e-74/unnamed protein product [Vitis vinifera]
DW500234	30.4894	16.6087	26.5332	24.1977	1.2499	7.79252	-0.876371	0.00756822	0.0537577	-0.200509	0.499434	0.754441	-4.60843	3.65e-13	1.23e-12	0.54293	0.122271	0.336474	-1.09178	0.0152278	0.0206292	-0.132932	0.675318	0.876481	-4.40792	3.44e-11	1.01e-10	-1.63471	7.53e-05	0.000129742	2.64028	0.00463234	0.0173603	-	GO:0044464//cell part	GO:0005488//binding;GO:0070566//adenylyltransferase activity	GO:0010876;GO:0009108//coenzyme biosynthetic process;GO:0006970//response to osmotic stress;GO:0006140;GO:0006810//transport	gi|15224138|ref|NP_179417.1|/3.99357e-71/ATCOAD (4-phosphopantetheine adenylyltransferase); nucleotidyltransferase/ pantetheine-phosphate adenylyltransferase [Arabidopsis thaliana]
DW477499	57.6814	58.4235	57.3097	57.4916	361.262	542.182	0.0184432	0.922792	0.97341	-0.00932585	0.963202	0.987816	2.64687	0	0	-0.0231974	0.906018	0.963116	3.21416	7.55e-14	2.62e-13	0.00457172	0.981272	1.02115	2.65619	0	0	3.23735	0	0	0.585734	7.14e-13	1.08e-11	-	GO:0016020//membrane	GO:0016491//oxidoreductase activity;GO:0017111//nucleoside-triphosphatase activity;GO:0000166//nucleotide binding	GO:0006810//transport	gi|255545090|ref|XP_002513606.1|/3.63462e-117/multidrug resistance-associated protein 1, 3 (mrp1, 3), abc-transoprter, putative [Ricinus communis]
DT048660	1.3953	-	6.58178	3.66815	-	-	-10.4464	0.248332	0.544274	2.2379	0.031703	0.161696	-10.4464	0.282344	0.324169	11.8408	0.0264572	0.117557	-	-	-	-0.843425	0.304668	0.65103	-12.6843	0.00233116	0.00348127	-11.8408	0.0194502	0.0263159	-	-	-	-	-	GO:0016747//transferase activity, transferring acyl groups other than amino-acyl groups	-	gi|297734459|emb|CBI15706.3|/4.92476e-17/unnamed protein product [Vitis vinifera]
EX168354	12.4904	14.9219	19.3778	19.4393	4.34209	5.41418	0.256603	0.515154	0.759114	0.633577	0.0888182	0.310222	-1.52436	0.00619978	0.0089096	0.381546	0.282392	0.546499	-1.46261	0.00193999	0.00291293	0.00457172	0.989016	1.01944	-2.15794	1.58e-05	2.96e-05	-1.84416	3.46e-05	6.15e-05	0.318354	0.655964	0.780914	-	-	-	-	-
DW491171	101.675	98.6791	102.831	97.7847	9.99085	18.4558	-0.0431432	0.76714	0.902363	0.0163178	0.909852	0.972809	-3.34721	7.68e-37	6.68e-36	-0.0131352	0.931296	0.972946	-2.41867	4.42e-29	2.81e-28	-0.0725961	0.627242	0.854536	-3.36353	7.52e-37	7.29e-36	-2.40554	4.52e-28	2.99e-27	0.885394	0.0282966	0.0811454	-	GO:0005618//cell wall;GO:0016020//membrane;GO:0009536//plastid	GO:0016763//transferase activity, transferring pentosyl groups	GO:0010038//response to metal ion;GO:0043096//purine base salvage	gi|255538084|ref|XP_002510107.1|/8.91165e-68/Adenine phosphoribosyltransferase, putative [Ricinus communis]
ES799178	42.9633	39.2324	50.9375	80.3877	114.913	123.351	-0.131058	0.449904	0.726036	0.245623	0.135116	0.392423	1.41936	0	0	1.03493	5.06e-12	1.91e-10	1.65265	7.46e-14	2.59e-13	0.658247	3.82e-06	0.000115001	1.17374	1.27e-13	4.59e-13	0.617727	2.26e-08	5.25e-08	0.102234	0.316578	0.517323	-	GO:0043231//intracellular membrane-bounded organelle	GO:0003676//nucleic acid binding	GO:0006396//RNA processing	gi|255558828|ref|XP_002520437.1|/1.15677e-38/FUS-interacting serine-arginine-rich protein 1, putative [Ricinus communis]
DW240390	22.1196	13.0329	16.562	17.564	6.37521	3.26125	-0.76316	0.02262	0.120063	-0.417447	0.192515	0.478631	-1.79478	1.36e-05	2.58e-05	0.430455	0.22938	0.490862	-1.99867	0.000150013	0.000251297	0.0847421	0.804592	0.930889	-1.37733	0.00213494	0.00320104	-2.42912	7.98e-07	1.64e-06	-0.967048	0.132775	0.275315	-	GO:0016020//membrane	-	-	gi|118484948|gb|ABK94339.1|/4.13248e-59/unknown [Populus trichocarpa]
ES806740	55.2874	49.0587	49.1357	51.8194	37.2121	39.8877	-0.172441	0.266022	0.556144	-0.17018	0.279378	0.572058	-0.571181	0.000798736	0.001259	0.078983	0.61929	0.809652	-0.298565	0.0681294	0.0852243	0.0767215	0.634908	0.853394	-0.401001	0.0236862	0.0316013	-0.377549	0.0210144	0.028189	0.100174	0.583518	0.74283	-	GO:0000151//ubiquitin ligase complex	GO:0004674//protein serine/threonine kinase activity;GO:0032559//adenyl ribonucleotide binding	GO:0048364//root development;GO:0009756//carbohydrate mediated signaling;GO:0007584//response to nutrient;GO:0009755//hormone-mediated signaling pathway;GO:0009791//post-embryonic development;GO:0007568//aging;GO:0022414//reproductive process;GO:0006464//protein modification process	gi|1743009|emb|CAA71142.1|/8.48486e-119/SNF1-related protein kinase [Cucumis sativus]
EX165328	23.2203	38.6547	23.9416	34.8256	7.44358	9.96896	0.735257	0.00143003	0.0144136	0.0441331	0.864796	0.953218	-1.64132	4.86e-06	9.58e-06	-0.150499	0.477224	0.719198	-1.95513	1.45e-12	4.38e-12	0.540625	0.0248582	0.162876	-1.68545	2.74e-06	5.52e-06	-1.80463	3.21e-10	8.55e-10	0.421447	0.340684	0.533109	-	-	-	-	gi|217073071|gb|ACJ84895.1|/4.99807e-89/unknown [Medicago truncatula]
ES796253	6.34226	14.2066	11.6345	10.004	-	-	1.16349	0.0172344	0.0996603	0.875335	0.091726	0.316365	-12.6308	0.000413626	0.000676167	-0.505979	0.253126	0.516272	-13.7943	1.84e-09	4.56e-09	-0.217821	0.643034	0.858189	-13.5061	7.04e-07	1.49e-06	-13.2883	8.5e-07	1.74e-06	-	-	-	-	GO:0009536//plastid	GO:0016853//isomerase activity	-	gi|297734245|emb|CBI15492.3|/9.18119e-67/unnamed protein product [Vitis vinifera]
ES798560	30.4433	25.2066	25.9089	27.8929	2.94703	3.26637	-0.272325	0.201522	0.485718	-0.23268	0.279406	0.572057	-3.3688	1.84e-19	9.01e-19	0.146097	0.506356	0.739993	-2.94804	2.61e-16	1.04e-15	0.106451	0.631654	0.853255	-3.13612	1.46e-15	6.12e-15	-3.09414	2.25e-18	1.03e-17	0.148429	0.840634	0.910813	-	GO:0031981//nuclear lumen	GO:0005488//binding	-	gi|255557727|ref|XP_002519893.1|/1.29841e-51/arginine/serine-rich splicing factor, putative [Ricinus communis]
DW513454	27.6845	36.9322	24.3769	31.4413	13.233	15.0003	0.415802	0.122987	0.362943	-0.183559	0.54738	0.778465	-1.06493	0.00302048	0.00447798	-0.232219	0.38175	0.646023	-1.29988	2.05e-05	3.72e-05	0.367142	0.217002	0.560012	-0.881374	0.0185538	0.0250134	-1.06767	0.000905116	0.0013984	0.18085	0.670198	0.7935	-	GO:0005768//endosome	GO:0015082//di-, tri-valent inorganic cation transmembrane transporter activity;GO:0051139//metal ion:hydrogen antiporter activity	GO:0030005;GO:0006811//ion transport;GO:0010038//response to metal ion	gi|217071804|gb|ACJ84262.1|/1.83492e-77/unknown [Medicago truncatula]
AI731322	5.51655	7.32268	3.21262	6.44563	7.99055	6.64231	0.408606	0.530366	0.771618	-0.780017	0.346968	0.637383	0.534529	0.404152	0.448992	-0.184051	0.777108	0.895194	-0.140686	0.805534	0.826605	1.00457	0.207828	0.54895	1.31455	0.0820352	0.10138	0.0433656	0.962366	0.965101	-0.266609	0.640992	0.769876	-	-	-	-	gi|13548329|emb|CAC35876.1|/2.92851e-41/putative protein [Arabidopsis thaliana]
DW239780	25.8733	25.2723	25.5865	25.6677	14.3189	31.3003	-0.0339122	0.90444	0.96508	-0.0160844	0.95761	0.985958	-0.853542	0.0110397	0.0154288	0.0223995	0.935016	0.972314	0.308622	0.243646	0.278638	0.00457172	0.987264	1.02046	-0.837457	0.0137439	0.0189337	0.286222	0.286668	0.325908	1.12825	0.000324514	0.00160936	-	GO:0043231//intracellular membrane-bounded organelle	GO:0016836//hydro-lyase activity	-	gi|255541138|ref|XP_002511633.1|/1.63953e-80/catalytic, putative [Ricinus communis]
ES819548	27.8336	41.282	31.856	39.1251	16.0442	21.0315	0.568683	0.0023604	0.0214784	0.194737	0.334332	0.628378	-0.794779	0.00109013	0.00170301	-0.0774185	0.65779	0.830252	-0.972958	6.02e-07	1.25e-06	0.296528	0.114636	0.406917	-0.989516	3.09e-05	5.61e-05	-0.89554	7.67e-06	1.45e-05	0.390504	0.12784	0.267073	-	GO:0043234//protein complex;GO:0044444//cytoplasmic part;GO:0016020//membrane	-	GO:0000904//cell morphogenesis involved in differentiation;GO:0009856//pollination	gi|255572385|ref|XP_002527131.1|/3.01301e-143/exocyst complex component sec6, putative [Ricinus communis]
ES820490	15.3122	16.7386	19.513	18.9435	2.60933	1.89793	0.128498	0.647224	0.840959	0.349751	0.199763	0.487781	-2.55293	3.1e-08	7.36e-08	0.178519	0.50524	0.739728	-3.14069	6.11e-12	1.76e-11	-0.042734	0.870828	0.959027	-2.90268	2.72e-11	8.11e-11	-3.3192	9.78e-14	3.46e-13	-0.459254	0.532708	0.696707	-	-	GO:0005488//binding	-	gi|225429718|ref|XP_002281998.1|/3.75809e-50/PREDICTED: hypothetical protein [Vitis vinifera]
DW489648	11.9081	13.831	18.0305	18.7834	3.59345	3.58456	0.215961	0.645974	0.840711	0.598495	0.176373	0.454339	-1.72851	0.0118497	0.0164842	0.441553	0.294128	0.560657	-1.94804	0.00160356	0.0024236	0.0590195	0.882684	0.963655	-2.327	0.000167808	0.000281634	-2.38959	3.21e-05	5.74e-05	-0.00357424	0.968394	0.981294	-	-	-	-	gi|296089545|emb|CBI39364.3|/6.25763e-45/unnamed protein product [Vitis vinifera]
ES817633	42.7661	50.2631	61.6405	67.4576	25.1653	36.4745	0.233035	0.153923	0.412249	0.527411	0.00078807	0.00973426	-0.765031	0.000124271	0.000212985	0.42448	0.00399072	0.0271622	-0.462614	0.00516932	0.00741227	0.130103	0.359752	0.70217	-1.29244	1.97e-12	6.35e-12	-0.887094	1.18e-08	2.8e-08	0.535452	0.00842896	0.0292697	-	-	-	-	gi|255568275|ref|XP_002525112.1|/2.99228e-87/DNA-directed RNA polymerase, putative [Ricinus communis]
ES807235	57.6832	55.4561	56.3167	62.7396	3.68613	7.4051	-0.056805	0.693742	0.86673	-0.0345899	0.81351	0.925823	-3.96797	4.16e-43	4.19e-42	0.17803	0.21274	0.469104	-2.90476	7.93e-36	6e-35	0.155815	0.280504	0.628756	-3.93338	2.89e-41	3.14e-40	-3.08279	6.65e-42	6.2e-41	1.00641	0.0390126	0.10439	-	GO:0043231//intracellular membrane-bounded organelle	GO:0000166//nucleotide binding	-	gi|224100515|ref|XP_002311906.1|/1.07689e-143/predicted protein [Populus trichocarpa]
DT047890	8.04979	4.45221	5.62545	3.7622	2.91497	4.03855	-0.854428	0.297688	0.591442	-0.516983	0.51406	0.768049	-1.46547	0.124967	0.152384	-0.242945	0.822076	0.921877	-0.140686	0.868614	0.884859	-0.580391	0.552392	0.813809	-0.948488	0.373802	0.414989	0.102259	0.946524	0.951339	0.470357	0.704738	0.824133	-	-	-	-	-
EX170328	28.208	25.3897	31.1892	37.7897	17.2109	7.6769	-0.151862	0.536714	0.775284	0.144942	0.538338	0.772645	-0.712781	0.010469	0.0146996	0.573748	0.0129696	0.0693559	-1.72565	1.83e-07	3.94e-07	0.276944	0.213286	0.554987	-0.857723	0.0017468	0.0026435	-2.2994	2.47e-14	9.32e-14	-1.16473	0.00176289	0.00737155	-	GO:0031410//cytoplasmic vesicle	-	-	gi|296084547|emb|CBI25568.3|/8.63669e-94/unnamed protein product [Vitis vinifera]
ES797767	258.906	209.528	193.364	161.456	6.24369	7.90887	-0.305288	1.25e-05	0.000233151	-0.421112	5.7e-09	2.15e-07	-5.37389	1.28e-232	4.13e-231	-0.376	2.4e-06	4.08e-05	-4.72753	1.23e-200	2.81e-199	-0.260176	0.00157485	0.0217703	-4.95278	4.73e-165	1.65e-163	-4.35153	1.63e-144	3.4e-143	0.341074	0.411346	0.609788	-	-	-	-	-
DW483291	0.522761	-	0.547983	0.549722	-	-	-9.03001	0.497774	0.765089	0.0679799	0.964966	0.989012	-9.03001	0.542246	0.585288	9.10256	0.473008	0.723592	-	-	-	0.00457172	0.99791	1.00339	-9.09799	0.51801	0.557426	-9.10256	0.426902	0.470449	-	-	-	-	-	-	-	-
DW510409	50.7782	99.7859	78.6851	141.618	51.8052	1.99371	0.974627	1.35e-09	4.89e-08	0.631881	0.000253108	0.00370322	0.0288888	0.878616	0.895463	0.5051	5.93e-05	0.000746003	-5.64531	1.16e-65	1.44e-64	0.847846	3.76e-10	2.16e-08	-0.602992	0.000605466	0.000958703	-6.15041	5.18e-94	8.61e-93	-4.69957	6.06e-31	1.78e-29	-	-	-	-	gi|225444877|ref|XP_002281464.1|/9.30224e-54/PREDICTED: hypothetical protein [Vitis vinifera]
ES827702	170.303	115.315	114.203	129.358	139.814	184.606	-0.562527	2.38e-09	8.23e-08	-0.57651	1.77e-09	7.15e-08	-0.284601	0.00196579	0.00297919	0.165788	0.104594	0.305057	0.678866	1.01e-12	3.1e-12	0.179772	0.0833314	0.34035	0.29191	0.00443886	0.00645075	0.513078	8.36e-09	2e-08	0.40094	5.39e-06	3.66e-05	-	-	-	GO:0050896//response to stimulus	gi|45644508|gb|AAS73004.1|/1.07107e-28/PR10-12-like protein [Gossypium barbadense]
DW510436	46.1287	48.0109	48.7939	57.7683	41.4563	30.2957	0.0576989	0.764986	0.901485	0.081036	0.675576	0.849505	-0.154074	0.45406	0.499511	0.266916	0.147451	0.374513	-0.664248	0.00143429	0.00217543	0.243579	0.190875	0.524059	-0.23511	0.250202	0.287691	-0.931164	3.76e-06	7.31e-06	-0.452475	0.0402172	0.107075	-	-	GO:0004721//phosphoprotein phosphatase activity	-	gi|255547560|ref|XP_002514837.1|/4.17605e-84/protein phosphatase-2c, putative [Ricinus communis]
ES836109	51.4682	54.6807	60.796	46.4485	7.51064	6.59023	0.0873507	0.615334	0.826862	0.240295	0.16034	0.429851	-2.77667	2.65e-21	1.4e-20	-0.235398	0.193402	0.444134	-3.05263	1.07e-27	6.56e-27	-0.388343	0.0292608	0.181667	-3.01697	1.4e-26	9.62e-26	-2.81723	1.46e-21	7.63e-21	-0.188606	0.68112	0.804183	-	-	GO:0004180//carboxypeptidase activity	GO:0019538//protein metabolic process	gi|255572660|ref|XP_002527263.1|/2.69592e-134/serine carboxypeptidase, putative [Ricinus communis]
EX164964	30.9441	34.6572	34.8698	36.6075	105.05	129.94	0.163494	0.462108	0.734502	0.172317	0.441892	0.717839	1.76335	0	0	0.078983	0.712308	0.864964	1.90662	0	0	0.0701601	0.747728	0.907929	1.59103	0	0	1.82764	0	0	0.306766	0.00909766	0.0312425	-	-	-	-	gi|255629653|gb|ACU15174.1|/3.67888e-28/unknown [Glycine max]
ES823282	12.1482	13.8641	10.8708	12.1516	2.25319	1.33787	0.190605	0.538848	0.777179	-0.160289	0.63401	0.835999	-2.43071	1.5e-06	3.11e-06	-0.190204	0.547406	0.763821	-3.37335	8.08e-11	2.18e-10	0.160691	0.634622	0.853648	-2.27042	1.51e-05	2.83e-05	-3.18314	4.73e-09	1.15e-08	-0.752035	0.372944	0.569531	-	-	-	-	gi|18405582|ref|NP_566828.1|/1.76815e-71/unknown protein [Arabidopsis thaliana]
ES827142	2.50789	1.87255	5.25777	9.23031	-	-	-0.421469	0.721646	0.881721	1.06798	0.231618	0.528282	-11.2923	0.07655	0.0964464	2.30138	0.00541502	0.0347186	-10.8708	0.102363	0.125065	0.811927	0.20728	0.549928	-12.3602	0.00458054	0.00664786	-13.1722	1.87e-05	3.41e-05	-	-	-	-	-	-	-	gi|297744385|emb|CBI37359.3|/5.12516e-43/unnamed protein product [Vitis vinifera]
DW486491	84.6861	85.1786	87.3993	88.5947	13.7524	16.9509	0.00836557	0.95453	0.996979	0.0454959	0.75619	0.891978	-2.62244	1.72e-28	1.18e-27	0.0567302	0.697274	0.855688	-2.32913	3.9e-28	2.43e-27	0.0195999	0.89418	0.96792	-2.66794	2e-29	1.52e-28	-2.38586	2.12e-29	1.46e-28	0.301675	0.393256	0.586048	-	GO:0030312//external encapsulating structure;GO:0043231//intracellular membrane-bounded organelle	GO:0003824//catalytic activity	-	gi|297820588|ref|XP_002878177.1|/1.55691e-64/C2 domain-containing protein [Arabidopsis lyrata subsp. lyrata]
EX164290	8.81163	11.9624	10.0765	11.7932	5.22138	-	0.441028	0.449028	0.728533	0.193511	0.748954	0.891505	-0.754978	0.31564	0.356371	-0.0205526	0.975342	0.986561	-13.5462	1.37e-05	2.53e-05	0.226964	0.694962	0.88353	-0.948488	0.192395	0.225879	-13.5257	1.87e-05	3.41e-05	-12.3502	0.00794256	0.0278191	-	-	GO:0005488//binding;GO:0003824//catalytic activity	GO:0008152//metabolic process	gi|297737602|emb|CBI26803.3|/1.32826e-16/unnamed protein product [Vitis vinifera]
EV489332	42.1823	34.4053	41.5538	44.3579	53.0022	69.7604	-0.294008	0.213322	0.503699	-0.0216573	0.92639	0.978459	0.329414	0.127227	0.154967	0.36656	0.119995	0.332617	1.01978	5.59e-07	1.16e-06	0.0942089	0.679708	0.87958	0.351072	0.110144	0.134472	0.653219	0.000769904	0.00120115	0.396356	0.0345858	0.0952528	-	GO:0044464//cell part	GO:0003676//nucleic acid binding	GO:0006281//DNA repair	gi|115472939|ref|NP_001060068.1|/1.31171e-26/Os07g0573600 [Oryza sativa Japonica Group]
ES823661	127.598	111.908	111.781	109.58	18.8123	31.8249	-0.189295	0.0656378	0.245366	-0.190938	0.0671736	0.262459	-2.76186	2.85e-63	3.94e-62	-0.0303337	0.780282	0.897023	-1.81409	8.54e-38	6.79e-37	-0.0286907	0.7936	0.927125	-2.57093	9.99e-51	1.35e-49	-1.78375	2.02e-35	1.64e-34	0.758482	0.000930172	0.00415922	-	GO:0030529//ribonucleoprotein complex	GO:0003723//RNA binding;GO:0005198//structural molecule activity	GO:0010467//gene expression	gi|255565089|ref|XP_002523537.1|/6.75784e-52/structural constituent of ribosome, putative [Ricinus communis]
DN826538	69.6936	67.0449	59.9225	47.7608	10.2083	4.95011	-0.0559001	0.798226	0.915434	-0.217929	0.340774	0.635426	-2.77128	1.44e-14	5.51e-14	-0.489301	0.0452584	0.172374	-3.7596	2.01e-20	9.57e-20	-0.327272	0.197767	0.535322	-2.55335	1.41e-11	4.28e-11	-3.27029	3.69e-13	1.22e-12	-1.04422	0.124616	0.261334	-	-	-	-	-
ES801665	70.6463	61.3682	70.4247	67.0066	66.9653	89.4414	-0.203123	0.332516	0.628248	-0.00453263	0.98415	0.991804	-0.0772005	0.715858	0.742718	0.126812	0.553814	0.768373	0.543452	0.00492824	0.00707788	-0.0717792	0.733306	0.899813	-0.0726679	0.73352	0.757114	0.416641	0.0301776	0.0397971	0.417529	0.0315146	0.088628	-	-	-	-	-
ES826165	50.8967	53.4011	45.3655	48.0734	9.27048	13.486	0.0692959	0.657196	0.847204	-0.165977	0.31468	0.608815	-2.45686	4.45e-23	2.48e-22	-0.15163	0.345578	0.610228	-1.98541	4.9e-21	2.39e-20	0.0836433	0.621022	0.856391	-2.29088	6.68e-19	3.34e-18	-1.83378	6.13e-17	2.64e-16	0.540746	0.114448	0.246557	-	-	-	-	gi|297741243|emb|CBI32194.3|/1.94395e-67/unnamed protein product [Vitis vinifera]
DW479033	139.641	157.774	125.345	157.609	57.8327	81.3571	0.17613	0.100198	0.320164	-0.155823	0.17583	0.453413	-1.27177	2.21e-19	1.08e-18	-0.00150689	0.98964	0.995122	-0.955516	1.13e-15	4.4e-15	0.330447	0.00343402	0.0404793	-1.11595	2.65e-14	1.03e-13	-0.954009	2.91e-15	1.16e-14	0.492383	0.00186059	0.0077246	-	GO:0009534//chloroplast thylakoid;GO:0033279	GO:0003723//RNA binding;GO:0005198//structural molecule activity	GO:0044237//cellular metabolic process;GO:0010467//gene expression	gi|91208904|ref|YP_538937.1|/3.18209e-18/ribosomal protein S4 [Gossypium hirsutum]
ES833307	13.7038	25.8646	14.6643	16.8123	41.8701	37.3836	0.916401	0.000277652	0.00362518	0.0977272	0.737814	0.886602	1.61134	1.4e-12	4.49e-12	-0.621457	0.0105516	0.0588262	0.531429	0.00552678	0.00786947	0.197217	0.48646	0.79212	1.51362	2.36e-11	7.04e-11	1.15289	1.11e-07	2.45e-07	-0.163515	0.341018	0.533139	-	GO:0031461//cullin-RING ubiquitin ligase complex	-	-	gi|296086665|emb|CBI32300.3|/1.65678e-138/unnamed protein product [Vitis vinifera]
ES813661	44.1235	38.0888	38.9339	43.1688	44.8998	10.0876	-0.21218	0.207982	0.494502	-0.180518	0.288742	0.581207	0.025164	0.876566	0.893511	0.180623	0.291554	0.557846	-1.91679	5.29e-16	2.09e-15	0.148962	0.388868	0.719568	0.205682	0.232796	0.270029	-2.09741	1.33e-19	6.45e-19	-2.15413	1.01e-20	2.59e-19	-	-	GO:0005488//binding	GO:0019941//modification-dependent protein catabolic process	gi|224085095|ref|XP_002307489.1|/4.33957e-108/f-box family protein [Populus trichocarpa]
ES815328	21.2907	24.9642	24.3018	19.4036	2.05593	1.70904	0.229636	0.434474	0.714617	0.190837	0.521978	0.774103	-3.37236	2.45e-09	6.31e-09	-0.363535	0.234406	0.495032	-3.86861	2.57e-13	8.3e-13	-0.324736	0.295962	0.643062	-3.5632	8.6e-11	2.46e-10	-3.50507	9.55e-10	2.45e-09	-0.266609	0.775772	0.868978	-	-	-	-	-
DW481871	38.0158	41.8837	26.5667	30.3821	209.246	372.598	0.139789	0.544452	0.780497	-0.516983	0.0489428	0.215572	2.46053	0	0	-0.463166	0.0614804	0.2133	3.15316	1.08e-13	3.66e-13	0.193606	0.49033	0.795669	2.97751	4.42e-14	1.69e-13	3.61633	3.33e-15	1.32e-14	0.832421	0	0	-	GO:0043234//protein complex;GO:0016020//membrane	GO:0043169//cation binding;GO:0004690//cyclic nucleotide-dependent protein kinase activity;GO:0004721//phosphoprotein phosphatase activity;GO:0032559//adenyl ribonucleotide binding;GO:0019887//protein kinase regulator activity	GO:0006468//protein amino acid phosphorylation	gi|167989427|gb|ACA13523.1|/4.9411e-82/putative cyclic nucleotide-dependent hybrid protein phosphatase 2C/protein kinase isoform A variant 1 [Nicotiana tabacum]
ES835605	16.2933	12.1656	20.9223	11.9935	1.77002	1.47137	-0.421469	0.22776	0.519614	0.360762	0.240972	0.536712	-3.20244	4.19e-08	9.86e-08	-0.0205526	0.96098	0.978587	-3.04758	8.8e-07	1.8e-06	-0.802783	0.0175041	0.129208	-3.5632	8.6e-11	2.46e-10	-3.02702	1.45e-06	2.92e-06	-0.266609	0.775772	0.868926	-	GO:0044464//cell part	GO:0000254//C-4 methylsterol oxidase activity	GO:0006694//steroid biosynthetic process	gi|296083580|emb|CBI23571.3|/3.59256e-78/unnamed protein product [Vitis vinifera]
ES802922	73.0061	76.3436	65.2569	58.62	0.307404	0.255536	0.0644904	0.60775	0.823023	-0.161888	0.221956	0.515195	-7.89174	9.85e-72	1.51e-70	-0.381114	0.00462716	0.0305788	-8.22283	4.76e-86	7.03e-85	-0.154736	0.27456	0.621209	-7.72985	3.24e-63	5.34e-62	-7.84172	8.57e-65	1.12e-63	-0.266609	0.861928	0.927468	-	-	-	-	gi|22331093|ref|NP_188104.2|/7.02373e-111/NHL repeat-containing protein [Arabidopsis thaliana]
DT047381	0.718552	-	-	-	0.7806	-	-9.48895	0.497774	0.765029	-9.48895	0.523834	0.773615	0.119491	0.93825	0.946702	-	-	-	-	-	-	-	-	-	9.60844	0.482308	0.525144	-	-	-	-9.60844	0.412108	0.610238	-	-	-	-	-
ES832270	38.0691	45.0295	39.1157	47.9598	28.6629	36.7611	0.242248	0.214138	0.504066	0.039125	0.846646	0.944715	-0.409437	0.0676962	0.0858533	0.0909557	0.623774	0.812508	-0.292689	0.12568	0.151161	0.294078	0.132554	0.432398	-0.448562	0.045927	0.0587978	-0.383645	0.0441668	0.0568862	0.358996	0.105362	0.230392	-	GO:0015630//microtubule cytoskeleton;GO:0009534//chloroplast thylakoid;GO:0016020//membrane	GO:0017111//nucleoside-triphosphatase activity;GO:0032561//guanyl ribonucleotide binding;GO:0019901//protein kinase binding	GO:0003002//regionalization;GO:0006897//endocytosis;GO:0003006//reproductive developmental process;GO:0000919//cell plate assembly;GO:0000904//cell morphogenesis involved in differentiation	gi|255537813|ref|XP_002509973.1|/3.79839e-87/dynamin, putative [Ricinus communis]
DW496840	3.4747	2.96507	4.16269	1.56596	22.6485	41.6885	-0.228824	0.783988	0.909512	0.260625	0.730582	0.885101	2.70445	1.23e-05	2.35e-05	-0.921017	0.39047	0.655621	3.81351	1.2e-05	2.22e-05	-1.41047	0.147529	0.458401	2.44383	6.39e-06	1.24e-05	4.73453	5.79e-05	0.000100877	0.880233	0.000773936	0.00351715	-	-	-	-	-
DT456303	66.7316	59.6403	76.3104	65.3887	65.9036	43.827	-0.162082	0.469612	0.741324	0.193511	0.363432	0.653993	-0.0180121	0.939182	0.944326	0.132754	0.558874	0.770745	-0.444467	0.0663404	0.0830968	-0.222839	0.305252	0.651503	-0.211523	0.334428	0.373749	-0.577221	0.0159806	0.0217946	-0.588537	0.0145702	0.0467455	-	-	-	-	-
ES836946	15.4859	13.704	17.5858	21.7128	2.33655	5.43846	-0.176356	0.617314	0.8284	0.183457	0.582434	0.803588	-2.72851	1.63e-06	3.36e-06	0.663946	0.0425426	0.165211	-1.33333	0.00281932	0.00414389	0.304132	0.329952	0.674717	-2.91196	1.47e-07	3.3e-07	-1.99728	6.14e-07	1.27e-06	1.21882	0.103083	0.227059	-	-	-	-	gi|302143059|emb|CBI20354.3|/9.58282e-104/unnamed protein product [Vitis vinifera]
ES845047	60.8265	36.0847	45.8557	43.8107	2.71557	2.63361	-0.753312	9.21e-05	0.00138319	-0.407599	0.0268124	0.144641	-4.48537	8.9e-34	7.18e-33	0.279896	0.185573	0.432735	-3.77627	1.03e-20	4.97e-20	-0.0658176	0.744822	0.906405	-4.07777	5.73e-24	3.56e-23	-4.05617	1.04e-25	6.39e-25	-0.0442162	0.931654	0.958395	-	GO:0015934//large ribosomal subunit	GO:0005198//structural molecule activity	GO:0003006//reproductive developmental process;GO:0010467//gene expression	gi|255629315|gb|ACU15002.1|/1.61041e-62/unknown [Glycine max]
ES811067	15.82	14.3178	18.3924	21.173	4.37464	4.93526	-0.143935	0.611212	0.825178	0.217357	0.418074	0.695387	-1.85451	2.37e-06	4.81e-06	0.56441	0.033819	0.139521	-1.53661	3.06e-05	5.47e-05	0.203117	0.42291	0.747771	-2.07187	5.46e-08	1.27e-07	-2.10102	4.39e-10	1.15e-09	0.173964	0.751966	0.863168	-	GO:0044444//cytoplasmic part	GO:0004812//aminoacyl-tRNA ligase activity;GO:0032559//adenyl ribonucleotide binding	GO:0006418//tRNA aminoacylation for protein translation	gi|297828964|ref|XP_002882364.1|/7.68958e-94/tRNA synthetase class I family protein [Arabidopsis lyrata subsp. lyrata]
DW499373	31.0971	27.2857	35.36	35.4722	22.9033	30.4622	-0.188635	0.493478	0.762145	0.185337	0.476698	0.748083	-0.441224	0.136068	0.165199	0.378543	0.159698	0.394136	0.158874	0.560678	0.592788	0.00457172	0.985614	1.02121	-0.62656	0.0301474	0.0396709	-0.219669	0.38652	0.429276	0.411463	0.159106	0.317106	-	GO:0031410//cytoplasmic vesicle	-	-	gi|296087272|emb|CBI33646.3|/1.69465e-52/unnamed protein product [Vitis vinifera]
ES811726	12.4336	8.34815	13.6397	20.6765	2.8271	2.61121	-0.574715	0.096755	0.313349	0.133568	0.66379	0.840925	-2.13685	5.07e-06	1e-05	1.30846	2.05e-05	0.000284355	-1.67674	0.000769254	0.0011995	0.600181	0.0294918	0.182871	-2.27042	8.39e-07	1.77e-06	-2.9852	4.83e-14	1.78e-13	-0.114606	0.845212	0.914391	-	-	-	-	gi|225435323|ref|XP_002285170.1|/1.11868e-47/PREDICTED: hypothetical protein [Vitis vinifera]
DN761170	69.2571	85.0742	62.0601	67.543	24.8769	54.4728	0.29676	0.0885308	0.297189	-0.158296	0.408652	0.691315	-1.47715	1.32e-09	3.47e-09	-0.332915	0.0612614	0.212727	-0.643186	0.000350852	0.000566706	0.122141	0.530314	0.799698	-1.31886	1.8e-07	4.02e-07	-0.310271	0.107867	0.131629	1.13073	8.32e-06	5.51e-05	-	-	-	-	gi|297742306|emb|CBI34455.3|/4.50144e-113/unnamed protein product [Vitis vinifera]
ES831410	4.69206	7.2663	13.1159	12.061	-	0.470798	0.630998	0.3127	0.607999	1.48302	0.00602402	0.0489652	-12.196	0.00292994	0.00437351	0.73106	0.137717	0.361773	-3.94804	0.00025574	0.000420638	-0.120959	0.77923	0.919906	-13.679	9.28e-08	2.12e-07	-4.6791	5.18e-07	1.08e-06	8.87896	0.596382	0.753646	-	GO:0009536//plastid;GO:0016020//membrane	-	-	gi|255565198|ref|XP_002523591.1|/8.0999e-34/DNA binding protein, putative [Ricinus communis]
ES799992	40.2226	20.454	30.94	29.821	17.9185	22.212	-0.975625	2e-06	4.42e-05	-0.378536	0.0437736	0.200418	-1.16656	8.44e-08	1.93e-07	0.543946	0.0150592	0.0776952	0.118958	0.612644	0.644216	-0.0531438	0.79522	0.926936	-0.788024	0.000792938	0.00124066	-0.424988	0.0463744	0.0595975	0.309892	0.212466	0.382398	-	GO:0043231//intracellular membrane-bounded organelle	GO:0003824//catalytic activity	-	gi|255540193|ref|XP_002511161.1|/3.8851e-114/Protein yrdA, putative [Ricinus communis]
ES837910	24.3307	30.5759	30.1038	26.005	6.06628	7.56409	0.329618	0.183029	0.456732	0.307168	0.221214	0.514496	-2.00389	1.63e-07	3.66e-07	-0.233607	0.345104	0.609663	-2.01515	3.68e-10	9.56e-10	-0.211157	0.39974	0.729174	-2.31106	2.45e-10	6.79e-10	-1.78155	1.5e-07	3.26e-07	0.318354	0.540364	0.696842	-	-	-	-	gi|296087293|emb|CBI33667.3|/7.40302e-10/unnamed protein product [Vitis vinifera]
ES828551	24.7553	32.1459	30.4626	29.4275	10.231	17.4955	0.376897	0.0590222	0.230627	0.299305	0.143474	0.404317	-1.27479	3.1e-06	6.24e-06	-0.127468	0.511872	0.742297	-0.877651	3.37e-05	5.99e-05	-0.0498761	0.80195	0.92941	-1.57409	1.81e-09	4.71e-09	-0.750184	0.000619482	0.00097626	0.774033	0.00818604	0.0285165	-	-	-	-	gi|118486540|gb|ABK95109.1|/1.11186e-37/unknown [Populus trichocarpa]
ES802940	193.724	200.027	185.268	176.776	66.9196	123.214	0.0461891	0.553624	0.786487	-0.064388	0.424458	0.701883	-1.5335	3.74e-48	4.14e-47	-0.178276	0.027469	0.120084	-0.699026	1.93e-16	7.75e-16	-0.0676986	0.417078	0.743511	-1.46912	1.28e-42	1.44e-41	-0.52075	4.65e-09	1.13e-08	0.880668	0	0	-	GO:0009528//plastid inner membrane	-	-	gi|296087051|emb|CBI33378.3|/2.11359e-59/unnamed protein product [Vitis vinifera]
DT570020	24.5539	30.2451	19.6311	27.1332	5.42525	1.87911	0.30075	0.234606	0.526994	-0.32281	0.260322	0.554993	-2.17819	5.64e-08	1.31e-07	-0.156645	0.532882	0.751451	-4.00858	2.5e-18	1.09e-17	0.466915	0.0980428	0.374008	-1.85538	1.51e-05	2.84e-05	-3.85194	7.51e-16	3.08e-15	-1.52964	0.0397194	0.105962	-	-	GO:0016462//pyrophosphatase activity;GO:0032559//adenyl ribonucleotide binding	-	gi|297845668|ref|XP_002890715.1|/1.39793e-116/AAA-type ATPase family protein [Arabidopsis lyrata subsp. lyrata]
ES812015	13.2066	11.3712	13.0955	6.38087	19.7757	18.6953	-0.215885	0.537994	0.776455	-0.0121905	0.974576	0.987275	0.582463	0.060546	0.0771109	-0.833554	0.0522416	0.190957	0.717295	0.0226362	0.0301613	-1.03725	0.0130754	0.106588	0.594654	0.0594088	0.0752213	1.55085	2.92e-05	5.24e-05	-0.081053	0.762138	0.867524	-	GO:0043231//intracellular membrane-bounded organelle	GO:0019787//small conjugating protein ligase activity;GO:0032559//adenyl ribonucleotide binding	GO:0070646;GO:0060255;GO:0019941//modification-dependent protein catabolic process;GO:0032446//protein modification by small protein conjugation	gi|255585082|ref|XP_002533247.1|/3.96099e-79/ubiquitin-conjugating enzyme E2 C, putative [Ricinus communis]
DR453884	141.175	109.314	126.484	124.982	53.7436	64.8339	-0.369002	0.00946618	0.0640743	-0.158529	0.254546	0.551275	-1.39332	1.32e-15	5.42e-15	0.19324	0.192466	0.443684	-0.753663	7.36e-06	1.39e-05	-0.0172326	0.9055	0.972769	-1.23479	8.79e-12	2.71e-11	-0.946903	8.75e-09	2.09e-08	0.270657	0.193188	0.35641	-	GO:0016020//membrane	GO:0008320//protein transmembrane transporter activity	GO:0006886//intracellular protein transport	gi|255540217|ref|XP_002511173.1|/8.27345e-23/sec61 gamma subunit, putative [Ricinus communis]
DW511124	9.02839	17.5271	8.99079	9.01933	55.9056	66.0402	0.957043	0.0141515	0.0867092	-0.00602071	0.993728	0.997603	2.63045	7.1e-09	1.77e-08	-0.958492	0.0156485	0.0799433	1.91376	7.33e-14	2.56e-13	0.00457172	0.992054	1.01627	2.63647	8.4e-09	2.08e-08	2.87225	1.35e-09	3.43e-09	0.240351	0.174382	0.339067	-	GO:0044464//cell part	GO:0046914//transition metal ion binding;GO:0001071	GO:0010468//regulation of gene expression	gi|118485608|gb|ABK94654.1|/3.38571e-77/unknown [Populus trichocarpa]
DT048996	-	0.636666	1.34073	-	0.694734	0.577512	9.31439	0.502232	0.760456	10.3888	0.232746	0.528786	9.44032	0.459468	0.50518	-9.31439	0.527742	0.757483	-0.140686	0.926708	0.935795	-10.3888	0.25119	0.597464	-0.948488	0.6519	0.68197	9.17371	0.578872	0.612342	-0.266609	0.861928	0.927415	-	-	-	-	gi|255548223|ref|XP_002515168.1|/5.27599e-10/r2r3-myb transcription factor, putative [Ricinus communis]
ES833963	84.5282	70.8918	91.8285	72.7263	80.1402	59.2162	-0.253813	0.126466	0.36576	0.11951	0.447508	0.723288	-0.0769058	0.64288	0.67545	0.0368575	0.831204	0.925243	-0.259627	0.141392	0.168837	-0.336465	0.0424908	0.227016	-0.196416	0.229352	0.26619	-0.296484	0.0952346	0.116936	-0.436534	0.0125744	0.0412224	-	GO:0005753//mitochondrial proton-transporting ATP synthase complex	GO:0015078//hydrogen ion transmembrane transporter activity;GO:0046914//transition metal ion binding	GO:0006754//ATP biosynthetic process;GO:0006970//response to osmotic stress;GO:0015992//proton transport	gi|242129050|gb|ACS83604.1|/6.86661e-20/ATP synthase delta subunit 3 [Gossypium hirsutum]
DT461057	10.5353	4.96821	5.81242	5.24778	6.0237	4.5066	-1.08443	0.0597836	0.232823	-0.85802	0.128023	0.37887	-0.806508	0.154368	0.184768	0.078983	0.903782	0.96343	-0.140686	0.82953	0.849025	-0.147431	0.82939	0.942155	0.0515115	0.934022	0.945386	-0.219669	0.736808	0.763349	-0.418612	0.521618	0.689216	-	-	-	-	gi|118482768|gb|ABK93302.1|/2.2337e-59/unknown [Populus trichocarpa]
DN758194	-	1.2185	1.283	2.57414	1.32963	-	10.2509	0.251676	0.543381	10.3253	0.232746	0.528726	10.3768	0.220226	0.258019	1.07898	0.409586	0.67276	-10.2509	0.215212	0.250378	1.00457	0.450644	0.769153	0.0515115	0.966652	0.973387	-11.3299	0.0420994	0.0547157	-10.3768	0.187068	0.35438	-	-	-	-	gi|78216290|gb|ABB36646.1|/1.0112e-25/dehydration-responsive element binding protein 3 [Glycine max]
DW489752	2.6493	2.19793	2.77712	1.85729	-	4.38617	-0.269466	0.768372	0.902902	0.0679799	0.931016	0.98042	-11.3714	0.0207544	0.0280929	-0.242945	0.822076	0.921825	0.996818	0.207172	0.241522	-0.580391	0.552392	0.813748	-11.4394	0.0176851	0.0240074	1.23976	0.142638	0.171498	12.0987	0.00140604	0.00604763	-	GO:0005622//intracellular	GO:0004468//lysine N-acetyltransferase activity;GO:0046872//metal ion binding;GO:0005515//protein binding	GO:0009791//post-embryonic development;GO:0043543//protein amino acid acylation	gi|224097301|ref|XP_002310900.1|/1.22339e-29/histone acetyltransferase [Populus trichocarpa]
ES810246	31.4089	42.2295	37.3368	37.7958	18.9953	20.7612	0.427079	0.0266632	0.13492	0.249427	0.214448	0.505762	-0.725534	0.0026787	0.00401754	-0.160024	0.391732	0.655626	-1.02436	8.13e-07	1.67e-06	0.0176279	0.927712	0.982798	-0.974961	3e-05	5.46e-05	-0.864338	6.45e-05	0.000111711	0.128251	0.631282	0.759486	-	GO:0016020//membrane	-	GO:0055085//transmembrane transport;GO:0000302//response to reactive oxygen species;GO:0015672//monovalent inorganic cation transport;GO:0030001//metal ion transport	gi|224111392|ref|XP_002315837.1|/8.36799e-49/sodium proton exchanger [Populus trichocarpa]
DT569167	46.8252	31.078	49.9934	32.3709	0.471006	1.1746	-0.591394	0.00665796	0.0487219	0.0944521	0.628288	0.83083	-6.6354	1.36e-29	9.7e-29	0.0588051	0.805884	0.912041	-4.72565	5.81e-20	2.72e-19	-0.627041	0.00398368	0.0451545	-6.72985	3.05e-31	2.48e-30	-4.78445	1.56e-20	7.87e-20	1.31835	0.501178	0.677876	-	GO:0009526//plastid envelope;GO:0009534//chloroplast thylakoid	-	GO:0006091//generation of precursor metabolites and energy	gi|297820086|ref|XP_002877926.1|/4.43859e-59/chloroplast lumen common family protein [Arabidopsis lyrata subsp. lyrata]
ES816164	6.02838	6.60173	10.1108	9.82591	-	1.08879	0.131072	0.772014	0.90429	0.746052	0.0680818	0.264548	-12.5576	2.23e-06	4.56e-06	0.573748	0.153482	0.384065	-2.60012	0.000117215	0.000198405	-0.041232	0.910736	0.975426	-13.3036	4.17e-10	1.14e-09	-3.17387	2.04e-07	4.39e-07	10.0885	0.0971106	0.216852	-	-	-	GO:0010038//response to metal ion	gi|217074214|gb|ACJ85467.1|/4.14125e-49/unknown [Medicago truncatula]
DW498823	42.733	32.7935	45.2614	33.2346	7.73718	8.4416	-0.381941	0.0867058	0.292996	0.0829302	0.688914	0.858167	-2.46547	6.72e-14	2.44e-13	0.0192768	0.933752	0.972482	-1.95782	1.68e-09	4.17e-09	-0.445594	0.0474354	0.244959	-2.5484	6.31e-15	2.57e-14	-1.9771	1.55e-09	3.92e-09	0.125709	0.811202	0.893468	-	-	-	-	gi|145350344|ref|NP_194837.2|/1.90339e-75/unknown protein [Arabidopsis thaliana]
ES792273	36.6412	38.8128	38.4091	21.5773	0.318442	-	0.0830667	0.644748	0.839556	0.0679799	0.70869	0.87152	-6.84629	2.39e-34	1.96e-33	-0.847016	4.96e-05	0.000635534	-15.2442	1.14e-43	1.03e-42	-0.83193	8.45e-05	0.00184523	-6.91427	1.37e-35	1.28e-34	-14.3972	3.1e-24	1.8e-23	-8.31489	0.412108	0.61019	-	GO:0044464//cell part	GO:0005488//binding	-	gi|112350249|gb|ABI15167.1|/3.31301e-33/GASA-like protein [Gossypium hirsutum]
ES823720	14.8651	23.1235	11.6868	15.6318	1.51395	0.839001	0.637425	0.0498434	0.206383	-0.347058	0.378062	0.667416	-3.29555	7.69e-07	1.63e-06	-0.564873	0.0831702	0.26129	-4.78454	2.73e-14	9.86e-14	0.419609	0.28382	0.632817	-2.94849	4.06e-05	7.3e-05	-4.21967	3.11e-09	7.68e-09	-0.851571	0.523554	0.690893	-	-	-	-	-
CA992820	35.3354	29.3152	35.6157	38.1106	41.3395	49.5011	-0.269466	0.266908	0.557467	0.0113963	0.959174	0.986134	0.226407	0.317684	0.358352	0.378543	0.115748	0.324527	0.75581	0.00053362	0.000849222	0.0976811	0.674516	0.876016	0.21501	0.348526	0.38854	0.377266	0.069387	0.0873928	0.259937	0.20679	0.373625	-	-	-	-	gi|224125920|ref|XP_002319708.1|/2.13883e-07/predicted protein [Populus trichocarpa]
ES828100	75.1335	61.2554	52.1816	38.6914	1.00767	-	-0.294619	0.0324572	0.155328	-0.525916	0.000299988	0.00427553	-6.22036	3.89e-64	5.42e-63	-0.662824	5.93e-05	0.000745845	-15.9025	5.71e-65	7.01e-64	-0.431527	0.0130307	0.106311	-5.69444	5.33e-43	6.05e-42	-15.2397	1.15e-40	1.04e-39	-9.97681	0.0849162	0.195622	-	-	-	-	-
CA993749	8.73105	10.0647	13.9693	14.0136	10.9826	19.919	0.205073	0.65442	0.846485	0.678033	0.110416	0.351251	0.330995	0.464134	0.506965	0.477532	0.242528	0.50475	0.984845	0.00670352	0.00946255	0.00457172	0.990248	1.01832	-0.347038	0.40009	0.440664	0.507313	0.136219	0.16418	0.858922	0.0188481	0.0577465	-	GO:0043234//protein complex;GO:0043231//intracellular membrane-bounded organelle	GO:0043169//cation binding;GO:0004721//phosphoprotein phosphatase activity	GO:0006464//protein modification process	gi|118482621|gb|ABK93230.1|/2.9221e-17/unknown [Populus trichocarpa]
ES802711	21.7398	19.8395	23.1685	21.7179	0.787234	-	-0.131962	0.62553	0.829942	0.0918266	0.725418	0.881322	-4.7874	4.78e-15	1.89e-14	0.130513	0.631496	0.817882	-14.2761	1.69e-18	7.45e-18	-0.0932756	0.726988	0.897352	-4.87923	6.53e-16	2.82e-15	-14.4066	7.09e-20	3.48e-19	-9.62065	0.187068	0.354344	-	-	GO:0016787//hydrolase activity	GO:0008152//metabolic process	gi|255576987|ref|XP_002529378.1|/3.02298e-31/DNA-3-methyladenine glycosylase, putative [Ricinus communis]
ES834595	190.351	187.177	179.231	188.93	130.966	158.024	-0.0242584	0.77723	0.907454	-0.0868382	0.323392	0.617892	-0.539472	1.95e-08	4.7e-08	0.0134543	0.876274	0.949349	-0.244254	0.00525804	0.0075079	0.0760341	0.393466	0.723067	-0.452633	4.36e-06	8.63e-06	-0.257708	0.00360166	0.00525825	0.270959	0.00589114	0.0214314	-	GO:0043231//intracellular membrane-bounded organelle	GO:0003677//DNA binding;GO:0001071	GO:0010468//regulation of gene expression;GO:0006351//transcription, DNA-dependent	gi|300252253|gb|ADJ96374.1|/1.34531e-96/MADS protein [Gossypium hirsutum]
AI726806	161.325	156.146	147.383	160.22	396.759	606.514	-0.0470734	0.697628	0.869014	-0.130402	0.29594	0.590658	1.29829	0	0	0.0371628	0.761294	0.884236	1.95765	0	0	0.120491	0.340262	0.685867	1.4287	1.32e-13	4.77e-13	1.92048	5.4e-13	1.75e-12	0.612279	1.85e-12	2.5e-11	-	GO:0016020//membrane;GO:0044444//cytoplasmic part;GO:0043231//intracellular membrane-bounded organelle	-	-	gi|255552037|ref|XP_002517063.1|/1.17938e-97/Stem-specific protein TSJT1, putative [Ricinus communis]
ES804630	48.7984	57.5458	54.5021	46.428	21.7729	25.1815	0.237876	0.11553	0.349887	0.159478	0.30331	0.599036	-1.1643	3.98e-09	1.01e-08	-0.309714	0.0460128	0.174408	-1.19235	5.98e-12	1.73e-11	-0.231317	0.146116	0.455948	-1.32378	9.51e-12	2.92e-11	-0.882634	1.92e-06	3.82e-06	0.209829	0.361822	0.55771	-	GO:0005838//proteasome regulatory particle;GO:0043231//intracellular membrane-bounded organelle;GO:0016020//membrane	-	GO:0019941//modification-dependent protein catabolic process	gi|255540369|ref|XP_002511249.1|/1.67603e-125/26S proteasome non-atpase regulatory subunit, putative [Ricinus communis]
DT460960	9.45478	16.4723	16.5183	16.5707	2.56781	0.711514	0.800923	0.124612	0.363469	0.804945	0.125615	0.374597	-1.88051	0.0323606	0.0427778	0.0085937	0.980504	0.989708	-4.533	1.99e-06	3.95e-06	0.00457172	0.991856	1.01691	-2.68545	0.00038269	0.000621107	-4.5416	2.23e-06	4.42e-06	-1.85157	0.270344	0.462621	-	-	-	-	-
DW512980	13.1107	15.2278	18.7825	18.3825	9.02046	2.36793	0.215961	0.550648	0.784336	0.518641	0.134228	0.391161	-0.539472	0.205344	0.241411	0.271628	0.416526	0.672821	-2.68501	6.13e-07	1.27e-06	-0.0310522	0.923578	0.980836	-1.05811	0.00680116	0.00968053	-2.95663	1.05e-08	2.5e-08	-1.92957	0.00217234	0.00888823	-	GO:0016020//membrane;GO:0009534//chloroplast thylakoid	-	-	gi|255639151|gb|ACU19875.1|/5.90254e-72/unknown [Glycine max]
ES796343	27.8306	32.4228	38.1736	28.3319	3.21636	2.94104	0.220339	0.277628	0.570078	0.455906	0.020662	0.12094	-3.11317	4.94e-17	2.17e-16	-0.194582	0.343062	0.606869	-3.46261	3.82e-24	2.08e-23	-0.430148	0.0305896	0.18675	-3.56907	2.73e-25	1.79e-24	-3.26803	6.81e-20	3.35e-19	-0.129105	0.82164	0.902884	-	GO:0031981//nuclear lumen	-	-	gi|13623892|dbj|BAB41076.1|/4.70124e-132/MAR-binding protein [Nicotiana tabacum]
DW476995	48.3144	41.388	35.923	73.8463	56.7586	72.0411	-0.223243	0.330062	0.625218	-0.427548	0.076322	0.283402	0.232385	0.281088	0.322821	0.835314	6.06e-05	0.000760548	0.799608	8.1e-05	0.000139333	1.03962	2.06e-06	6.64e-05	0.659933	0.00510944	0.00735776	-0.035706	0.835616	0.85275	0.34398	0.0738426	0.175783	-	-	-	-	gi|18400244|ref|NP_566471.1|/2.51102e-23/CID4 (CTC-Interacting Domain 4); protein binding [Arabidopsis thaliana]
FJ415189	147.215	142.512	137.27	134.321	16.9313	24.7833	-0.0468363	0.501688	0.759922	-0.100908	0.157292	0.426289	-3.12016	6.34e-146	1.62e-144	-0.0854038	0.237646	0.498893	-2.52364	2.93e-127	5.44e-126	-0.0313322	0.671494	0.874907	-3.01925	7.47e-130	2.21e-128	-2.43824	6.68e-113	1.24e-111	0.549679	0.00320772	0.0125672	-	GO:0009536//plastid	GO:0046527//glucosyltransferase activity	GO:0005982//starch metabolic process;GO:0005977//glycogen metabolic process	gi|211906484|gb|ACJ11735.1|/0/granule bound starch synthase [Gossypium hirsutum]
ES794747	-	0.295895	-	-	-	-	8.20894	0.502232	0.760398	-	-	-	-	-	-	-8.20894	0.527742	0.757428	-8.20894	0.452468	0.494867	-	-	-	-	-	-	-	-	-	-	-	-	-	GO:0043231//intracellular membrane-bounded organelle	GO:0003676//nucleic acid binding;GO:0001071	GO:0010468//regulation of gene expression	gi|49333399|gb|AAT64038.1|/1.8754e-156/putative MYB transcription factor [Gossypium hirsutum]
ES847327	32.3283	31.0351	29.8538	38.4475	2.09047	4.1706	-0.0588989	0.793712	0.914273	-0.114884	0.620252	0.824715	-3.9509	1.93e-18	9e-18	0.308989	0.156512	0.388598	-2.89557	1.63e-15	6.32e-15	0.364974	0.102564	0.383775	-3.83601	1.47e-16	6.58e-16	-3.20456	2.35e-20	1.18e-19	0.996426	0.203286	0.369083	-	-	GO:0016874//ligase activity	-	gi|255539206|ref|XP_002510668.1|/7.81261e-111/AMP dependent ligase, putative [Ricinus communis]
EX172241	66.2399	75.9979	55.0406	65.8336	18.4287	32.4623	0.198259	0.198086	0.481	-0.267204	0.114852	0.357112	-1.84574	2.77e-16	1.17e-15	-0.207135	0.185739	0.432916	-1.22719	6.91e-12	1.99e-11	0.258328	0.132172	0.43172	-1.57854	3.66e-11	1.08e-10	-1.02006	5.69e-08	1.28e-07	0.816807	0.00203446	0.0083904	-	-	GO:0005488//binding	-	gi|255583935|ref|XP_002532715.1|/1.55023e-47/conserved hypothetical protein [Ricinus communis]
DW515053	10.0447	10	14.741	20.4213	2.90988	5.44253	-0.00643143	0.990018	1.01028	0.553407	0.258366	0.554521	-1.7874	0.0195223	0.0265775	1.03007	0.0223944	0.103769	-0.877651	0.14794	0.17623	0.470235	0.257636	0.601932	-2.34081	0.000737652	0.00115893	-1.90772	0.000182952	0.000303522	0.903316	0.319758	0.517393	-	GO:0012505//endomembrane system;GO:0044459//plasma membrane part;GO:0044430//cytoskeletal part;GO:0015630//microtubule cytoskeleton	-	GO:0000226//microtubule cytoskeleton organization	gi|255583160|ref|XP_002532346.1|/2.36722e-28/gamma-tubulin complex component, putative [Ricinus communis]
DW486286	129.877	151.983	139.965	147.597	99.012	155.558	0.226768	0.0509726	0.209182	0.107919	0.368354	0.65926	-0.391471	0.00313126	0.00463217	-0.0422477	0.711942	0.864998	0.0335393	0.758694	0.783255	0.0766014	0.51557	0.790306	-0.499389	0.000144472	0.000244668	0.075787	0.496214	0.534083	0.651778	1.46e-07	1.19e-06	-	GO:0044444//cytoplasmic part	-	GO:0009409//response to cold;GO:0009908//flower development	gi|297733888|emb|CBI15135.3|/3.44716e-66/unnamed protein product [Vitis vinifera]
DW237360	13.819	16.9676	15.9343	15.0161	44.5364	35.7739	0.296131	0.406464	0.691885	0.205483	0.572916	0.797673	1.68833	2.75e-09	7.06e-09	-0.176274	0.621394	0.810795	1.07613	8.77e-05	0.000150645	-0.0856261	0.814254	0.935606	1.48285	9.55e-08	2.18e-07	1.2524	1.37e-05	2.53e-05	-0.316077	0.146265	0.296523	-	GO:0016020//membrane	-	-	gi|18415890|ref|NP_567659.1|/3.8791e-54/unknown protein [Arabidopsis thaliana]
ES796159	6.20311	8.82217	10.2181	8.38676	21.179	3.20099	0.508142	0.486664	0.756212	0.720057	0.307526	0.601253	1.77157	0.00256498	0.00385544	-0.0730201	0.921338	0.969505	-1.46261	0.0799536	0.0991995	-0.284935	0.66896	0.874372	1.05151	0.045219	0.0579139	-1.38959	0.103198	0.126314	-2.72604	4.65e-05	0.000272324	-	-	-	-	-
DW508700	33.6057	39.9477	37.3302	53.272	104.619	29.8948	0.249407	0.29763	0.591505	0.151638	0.537006	0.773815	1.63836	0	0	0.415266	0.0539674	0.195855	-0.41822	0.0806818	0.100015	0.513036	0.0210918	0.146142	1.48673	0	0	-0.833486	0.00022046	0.00036207	-1.80718	3.15e-21	8.13e-20	-	-	-	-	gi|296081795|emb|CBI20800.3|/3.34118e-62/unnamed protein product [Vitis vinifera]
ES796717	7.31503	5.29636	4.18253	7.6923	10.8364	1.8016	-0.465863	0.497038	0.765202	-0.806489	0.280302	0.573003	0.56695	0.32434	0.365528	0.538415	0.427876	0.68351	-1.55572	0.104361	0.126567	0.879041	0.235218	0.582024	1.37344	0.0431196	0.0555738	-2.09414	0.0164017	0.022335	-2.58854	0.00119043	0.0051897	-	-	-	-	-
EX169338	6.18217	3.28249	7.3445	6.93441	-	-	-0.913322	0.148487	0.403682	0.248552	0.62861	0.831145	-12.5939	5.84e-05	0.000104081	1.07898	0.0808992	0.256888	-11.6806	0.00249194	0.00369317	-0.0828911	0.87149	0.959382	-12.8424	1.05e-05	2e-05	-12.7596	3.98e-06	7.73e-06	-	-	-	-	-	-	-	gi|184991891|emb|CAQ43070.2|/4.82095e-27/putative puroindoline b protein [Triticum aestivum subsp. macha]
DN801949	39.2233	11.0356	19.6641	14.3465	17.5999	73.1516	-1.82955	1.12e-05	0.000211668	-0.99615	0.00649232	0.0520462	-1.15614	0.00239662	0.00361114	0.378543	0.485384	0.727121	2.72873	1.36e-07	2.97e-07	-0.45486	0.341806	0.687088	-0.159993	0.729468	0.753246	2.35019	1.14e-08	2.69e-08	2.05532	1.08e-09	1.1e-08	-	GO:0031224//intrinsic to membrane;GO:0031410//cytoplasmic vesicle;GO:0043231//intracellular membrane-bounded organelle	-	-	gi|255578135|ref|XP_002529937.1|/4.48889e-63/UDP-glucuronic acid/UDP-N-acetylgalactosamine transporter, putative [Ricinus communis]
ES812817	27.102	24.4253	23.6248	26.9997	14.8761	15.4576	-0.150022	0.485766	0.755585	-0.198095	0.369228	0.659871	-0.865402	0.000544504	0.000876529	0.144571	0.50592	0.740011	-0.66006	0.00614794	0.0087094	0.192644	0.387466	0.718925	-0.667307	0.0107538	0.0149351	-0.804631	0.000717418	0.0011213	0.0553194	0.853038	0.919123	-	GO:0009536//plastid;GO:0033176//proton-transporting V-type ATPase complex;GO:0031090//organelle membrane;GO:0005773//vacuole	GO:0019829//cation-transporting ATPase activity	GO:0006818//hydrogen transport;GO:0000902//cell morphogenesis;GO:0006754//ATP biosynthetic process;GO:0009699//phenylpropanoid biosynthetic process;GO:0006109//regulation of carbohydrate metabolic process	gi|111154399|gb|ABH07428.1|/1.88927e-108/vacuolar H+-ATPase subunit C [Gossypium hirsutum]
DT468675	7.40568	5.52955	3.88149	1.46018	4.52541	10.8675	-0.421469	0.450966	0.727159	-0.93202	0.136095	0.39434	-0.710584	0.24406	0.283232	-1.92102	0.0281506	0.122334	0.974791	0.0500744	0.0636538	-1.41047	0.147529	0.458329	0.221437	0.755524	0.778325	2.89581	0.000106798	0.000180964	1.26391	0.0193598	0.0590908	-	-	-	-	gi|30680201|ref|NP_849311.1|/6.01206e-31/unknown protein [Arabidopsis thaliana]
DT465561	18.6358	26.6401	18.0323	26.6318	5.19104	9.92487	0.515521	0.086114	0.291492	-0.0474973	0.890424	0.966157	-1.84398	8.12e-05	0.000142473	-0.000451444	0.998518	0.999427	-1.42448	3.01e-05	5.38e-05	0.562567	0.07019	0.30616	-1.79649	0.000160168	0.000269611	-1.42403	3.73e-05	6.62e-05	0.935025	0.0857524	0.195638	-	GO:0008287//protein serine/threonine phosphatase complex;GO:0043231//intracellular membrane-bounded organelle	GO:0019888//protein phosphatase regulator activity	GO:0023060	gi|255547836|ref|XP_002514975.1|/1.30279e-59/protein phosphatase 2a, regulatory subunit, putative [Ricinus communis]
ES843640	38.1213	35.8236	35.1055	37.0902	1.93519	0.321734	-0.0896869	0.654766	0.84572	-0.118898	0.562238	0.788565	-4.30005	1.84e-24	1.08e-23	0.0501282	0.804506	0.910742	-6.7989	1.32e-31	8.97e-31	0.0793395	0.703248	0.887784	-4.18115	6.16e-22	3.53e-21	-6.84903	3.2e-32	2.39e-31	-2.58854	0.0748092	0.177675	-	GO:0016020//membrane;GO:0044444//cytoplasmic part;GO:0043231//intracellular membrane-bounded organelle	-	-	gi|255540951|ref|XP_002511540.1|/1.02574e-34/calmodulin binding protein, putative [Ricinus communis]
ES792646	36.7379	26.1246	36.0653	44.1516	9.50244	6.31928	-0.491858	0.0801232	0.277025	-0.026657	0.921394	0.977139	-1.9509	1.68e-07	3.76e-07	0.757055	0.00524462	0.0339229	-2.04758	1.42e-06	2.86e-06	0.291854	0.250176	0.596056	-1.92424	3.54e-07	7.69e-07	-2.80463	5.93e-14	2.17e-13	-0.588537	0.289774	0.481544	-	-	-	-	gi|297741769|emb|CBI32998.3|/8.0026e-24/unnamed protein product [Vitis vinifera]
ES805909	2.58513	4.04427	1.93561	1.94175	1.60478	4.00201	0.645645	0.364456	0.659764	-0.417447	0.641604	0.840312	-0.687864	0.47262	0.515467	-1.05852	0.177091	0.419934	-0.0151549	0.969814	0.971977	0.00457172	0.995738	1.00973	-0.270417	0.798178	0.81729	1.04337	0.179975	0.212471	1.31835	0.111733	0.241741	-	-	GO:0005515//protein binding	-	gi|15224955|ref|NP_181414.1|/1.50551e-27/calmodulin-binding protein-related [Arabidopsis thaliana]
ES808970	7.02759	6.52991	5.40222	12.3167	2.03585	4.23086	-0.105967	0.845886	0.937951	-0.379479	0.518662	0.771552	-1.7874	0.0195223	0.0265757	0.915484	0.054871	0.197504	-0.626113	0.296152	0.334314	1.189	0.0195679	0.139444	-1.40792	0.0894742	0.110209	-1.5416	0.0028226	0.00416892	1.05532	0.22879	0.404473	-	-	-	-	-
ES793424	2.20521	-	2.31161	-	-	0.995711	-11.1067	0.248332	0.544213	0.0679799	0.955966	0.987959	-11.1067	0.282344	0.32415	-	-	-	9.95958	0.549906	0.585816	-11.1747	0.25119	0.597392	-11.1747	0.263628	0.302093	9.95958	0.578872	0.612309	9.95958	0.596382	0.753595	-	-	-	-	-
ES806860	35.8668	30.3174	53.913	39.8515	24.2605	57.4457	-0.242499	0.408802	0.694494	0.587987	0.0220354	0.127436	-0.564035	0.0773228	0.096866	0.394485	0.171865	0.412684	0.92205	0.000303806	0.000494188	-0.436001	0.0857714	0.346451	-1.15202	7.28e-05	0.000127574	0.527565	0.029462	0.0388949	1.24359	7.54e-06	5.02e-05	-	GO:0043231//intracellular membrane-bounded organelle	GO:0004702//receptor signaling protein serine/threonine kinase activity;GO:0032559//adenyl ribonucleotide binding	GO:0006464//protein modification process	gi|255560936|ref|XP_002521481.1|/3.37328e-27/protein kinase atn1, putative [Ricinus communis]
EX166094	74.9201	0.412082	1.73558	1.74108	5518.75	3.36415	-7.50628	2e-53	3.9e-51	-5.43187	6.34e-47	1.53e-44	6.20285	4.95e-14	1.82e-13	2.07898	0.194649	0.444828	3.02924	0.0186676	0.0251034	0.00457172	0.996146	1.0087	11.6347	4.93e-05	8.79e-05	0.950256	0.291036	0.329508	-10.6799	0	0	-	GO:0031410//cytoplasmic vesicle	GO:0016829//lyase activity	GO:0007047//cellular cell wall organization	gi|730290|sp|P40973.1|PEL_LILLO/1.05352e-74/RecName: Full=Pectate lyase; Flags: Precursor
ES824240	23.0969	19.2854	14.0582	18.8037	1.6188	2.01849	-0.260188	0.50094	0.759137	-0.716291	0.0930548	0.318675	-3.8347	2.35e-07	5.2e-07	-0.0364942	0.933668	0.972548	-3.25616	2.5e-06	4.93e-06	0.419609	0.354924	0.697291	-3.11841	0.000299766	0.000492414	-3.21967	4.66e-06	8.98e-06	0.318354	0.867266	0.918209	-	-	-	-	-
ES804764	41.1556	42.821	51.2506	42.6274	27.9014	46.1078	0.0572272	0.744288	0.892085	0.316478	0.062009	0.249306	-0.560752	0.00509818	0.00740487	-0.00653505	0.972158	0.984699	0.106695	0.523468	0.559823	-0.265786	0.118949	0.414707	-0.87723	4.56e-06	9.02e-06	0.11323	0.506448	0.544534	0.724674	0.000143249	0.000766065	-	GO:0031224//intrinsic to membrane	-	GO:0009987//cellular process;GO:0006950//response to stress	gi|15239213|ref|NP_201398.1|/1.21453e-122/MLO10 (MILDEW RESISTANCE LOCUS O 10); calmodulin binding [Arabidopsis thaliana]
EX171159	20.2369	31.9979	22.877	26.705	2.58639	7.52498	0.660993	0.0097307	0.0654851	0.176914	0.528244	0.767718	-2.96797	2.04e-09	5.29e-09	-0.260867	0.281536	0.546071	-2.08822	4.69e-11	1.28e-10	0.223212	0.401594	0.730601	-3.14489	7.22e-11	2.08e-10	-1.82735	5.55e-08	1.25e-07	1.54075	0.0154133	0.0491292	-	GO:0016020//membrane	GO:0008066//glutamate receptor activity;GO:0005216//ion channel activity	GO:0006810//transport	gi|297739291|emb|CBI28942.3|/3.28713e-82/unnamed protein product [Vitis vinifera]
ES843005	103.64	88.2144	112.373	90.2667	4.72706	8.57338	-0.2325	0.076442	0.269557	0.116706	0.35026	0.640523	-4.4545	2.48e-59	3.25e-58	0.0331793	0.808122	0.91332	-3.36308	1.67e-46	1.59e-45	-0.316026	0.0159954	0.121802	-4.57121	2.6e-64	4.35e-63	-3.39626	4.81e-47	4.98e-46	0.858922	0.10187	0.224707	-	GO:0016020//membrane	GO:0046872//metal ion binding	-	gi|297746466|emb|CBI16522.3|/5.50844e-91/unnamed protein product [Vitis vinifera]
ES795795	70.063	59.3628	75.631	66.1521	12.3076	10.5002	-0.239092	0.0848306	0.288972	0.110326	0.403452	0.689283	-2.5091	1.28e-32	1e-31	0.156226	0.272302	0.534077	-2.49914	4.81e-31	3.23e-30	-0.193192	0.15519	0.470666	-2.61942	3.56e-36	3.37e-35	-2.65537	5.07e-36	4.19e-35	-0.229134	0.480876	0.664547	-	GO:0009532//plastid stroma;GO:0009526//plastid envelope	GO:0016628//oxidoreductase activity, acting on the CH-CH group of donors, NAD or NADP as acceptor;GO:0005515//protein binding;GO:0032559//adenyl ribonucleotide binding	GO:0010038//response to metal ion;GO:0044267//cellular protein metabolic process;GO:0006605//protein targeting;GO:0006950//response to stress	gi|255570990|ref|XP_002526446.1|/4.39517e-131/heat shock protein, putative [Ricinus communis]
DT556002	16.1256	23.875	19.5042	15.6529	0.449181	0.373392	0.566147	0.0572154	0.22561	0.274431	0.385288	0.671679	-5.16591	1.86e-10	5.18e-10	-0.609073	0.0455802	0.1731	-5.99867	5.82e-18	2.5e-17	-0.317356	0.327344	0.674196	-5.44034	1.51e-12	4.92e-12	-5.38959	1.63e-11	4.76e-11	-0.266609	0.861928	0.927361	-	GO:0043231//intracellular membrane-bounded organelle	-	-	gi|297740042|emb|CBI30224.3|/1.08845e-95/unnamed protein product [Vitis vinifera]
ES792989	436.868	442.784	332.148	326.007	9.14876	10.457	0.0194086	0.783224	0.908998	-0.395368	2.67e-07	7.85e-06	-5.57748	1.39e-207	4.28e-206	-0.441701	9.37e-09	2.38e-07	-5.40406	3.99e-236	9.62e-235	-0.0269241	0.747606	0.907837	-5.18211	5.56e-151	1.83e-149	-4.96236	4.24e-164	9.25e-163	0.192823	0.70245	0.822593	-	GO:0043231//intracellular membrane-bounded organelle;GO:0015935//small ribosomal subunit;GO:0016020//membrane;GO:0030312//external encapsulating structure	GO:0005198//structural molecule activity	GO:0010467//gene expression	gi|76573307|gb|ABA46758.1|/9.88901e-69/unknown [Solanum tuberosum]
DT460728	22.7987	19.2713	18.4877	23.5222	2.33655	3.88461	-0.242499	0.408802	0.694435	-0.302389	0.316414	0.611156	-3.2865	1.39e-10	3.9e-10	0.28757	0.327884	0.594095	-2.31061	1.97e-07	4.23e-07	0.347459	0.250052	0.596408	-2.98411	4.74e-08	1.11e-07	-2.59818	1.04e-09	2.65e-09	0.733391	0.3778	0.573516	-	GO:0043231//intracellular membrane-bounded organelle	GO:0004672//protein kinase activity;GO:0032559//adenyl ribonucleotide binding	GO:0006464//protein modification process;GO:0006970//response to osmotic stress	gi|38228677|emb|CAE54075.1|/6.1274e-157/serine/threonine-protein kinase [Fagus sylvatica]
ES828607	153.483	157.635	76.0314	84.4448	2.46235	1.75447	0.038516	0.678974	0.862395	-1.01341	3.73e-19	3.98e-17	-5.9619	3.23e-122	7.36e-121	-0.900511	2.11e-16	1.45e-14	-6.48941	6.2e-147	1.23e-145	0.151413	0.255106	0.597363	-4.94849	9.26e-56	1.36e-54	-5.5889	5.6e-74	7.94e-73	-0.489001	0.536984	0.698623	-	-	-	-	gi|255628033|gb|ACU14361.1|/1.04402e-22/unknown [Glycine max]
DW520281	1.52265	12.127	2.39416	4.00294	-	0.687515	2.99357	0.000868644	0.00954018	0.652942	0.643988	0.840657	-10.5724	0.282344	0.324132	-1.59909	0.023698	0.108313	-4.14069	6.47e-05	0.000112068	0.741537	0.504772	0.786253	-11.2253	0.134167	0.161708	-2.5416	0.0822166	0.102746	9.42525	0.596382	0.753544	-	-	-	-	-
ES808977	28.5426	25.7791	33.0042	21.3506	3.19663	3.18872	-0.146913	0.490082	0.758612	0.209534	0.300214	0.596009	-3.15849	9.33e-18	4.24e-17	-0.271924	0.24261	0.504443	-3.01515	2.22e-17	9.26e-17	-0.628371	0.00444096	0.048962	-3.36803	3.65e-21	2.03e-20	-2.74323	3.81e-13	1.25e-12	-0.00357424	0.974944	0.984185	-	GO:0009526//plastid envelope;GO:0009534//chloroplast thylakoid	-	-	gi|30689439|ref|NP_850396.1|/5.99903e-35/unknown protein [Arabidopsis thaliana]
DT048292	61.3931	67.3709	56.3107	64.5594	2.27367	7.56016	0.13405	0.529146	0.770634	-0.124665	0.582454	0.803112	-4.75498	1.71e-21	9.07e-21	-0.0614982	0.774836	0.8944	-3.15564	8.06e-20	3.74e-19	0.197217	0.382072	0.714415	-4.63031	2.77e-19	1.41e-18	-3.09414	2.25e-18	1.03e-17	1.73339	0.052426	0.132861	-	GO:0043234//protein complex	GO:0008135//translation factor activity, nucleic acid binding	GO:0006412//translation	gi|255627339|gb|ACU14014.1|/4.31042e-45/unknown [Glycine max]
DT553422	50.4041	51.9881	35.224	39.6334	0.493302	-	0.0446428	0.81671	0.924769	-0.516983	0.0163829	0.103667	-6.67492	1.98e-30	1.45e-29	-0.391468	0.0591928	0.208137	-15.6659	7.33e-38	5.85e-37	0.170158	0.461878	0.772781	-6.15794	7.55e-21	4.12e-20	-15.2744	1.35e-28	9.1e-28	-8.94633	0.412108	0.610141	-	GO:0043231//intracellular membrane-bounded organelle	GO:0042802//identical protein binding;GO:0003677//DNA binding	GO:0032507//maintenance of protein location in cell;GO:0003002//regionalization;GO:0051301//cell division;GO:0009606//tropism;GO:0010467//gene expression	gi|224069804|ref|XP_002326418.1|/8.05251e-39/GRAS family transcription factor [Populus trichocarpa]
EX169755	2.03828	6.59495	1.60247	0.535852	6.0893	20.7076	1.69401	0.0316652	0.153163	-0.347058	0.778618	0.903753	1.57892	0.0530132	0.0679757	-3.62146	0.00139066	0.0112538	1.65073	9.27e-05	0.00015892	-1.58039	0.376912	0.714088	1.92598	0.0296942	0.0391083	5.27218	0.000584348	0.000925467	1.76581	7.02e-05	0.000396691	-	-	GO:0043169//cation binding	-	gi|4545262|gb|AAD22465.1|AF118230_1/1.5951e-16/metallothionein-like protein [Gossypium hirsutum]
DR456591	13.3047	5.2982	16.178	18.4679	0.578142	0.961186	-1.32836	0.0109094	0.0715963	0.282105	0.47509	0.746979	-4.52436	1.15e-06	2.41e-06	1.80145	0.000196347	0.00210908	-2.46261	0.0140451	0.0191266	0.190985	0.605812	0.847177	-4.80647	4.98e-08	1.16e-07	-4.26406	1.52e-09	3.84e-09	0.733391	0.76952	0.875125	-	GO:0044464//cell part	GO:0005488//binding	GO:0010476//gibberellin mediated signaling pathway;GO:0034285;GO:0009746	gi|110648737|emb|CAJ77893.1|/4.07309e-51/GASA [Fagus sylvatica]
ES791647	3.49353	2.89833	2.44139	4.59214	-	-	-0.269466	0.669752	0.856051	-0.516983	0.445508	0.720996	-11.7705	0.000413626	0.000676111	0.663946	0.262356	0.526628	-11.501	0.000563762	0.000895821	0.911462	0.149385	0.46134	-11.2535	0.00458054	0.00664737	-12.165	8.62e-06	1.63e-05	-	-	-	-	GO:0031224//intrinsic to membrane;GO:0031090//organelle membrane;GO:0043231//intracellular membrane-bounded organelle	-	GO:0006970//response to osmotic stress;GO:0006810//transport	gi|255548872|ref|XP_002515492.1|/1.33766e-76/Vesicle-associated membrane protein, putative [Ricinus communis]
DW491355	135.139	174.679	200.645	239.489	22.623	72.8226	0.37026	0.000724836	0.00825307	0.570202	1.01e-07	3.17e-06	-2.57859	3.83e-43	3.87e-42	0.455251	2.14e-06	3.67e-05	-1.26225	2.98e-24	1.63e-23	0.255309	0.00663124	0.0657734	-3.14879	2.58e-76	4.96e-75	-1.7175	1.28e-49	1.39e-48	1.6866	0	0	-	GO:0031224//intrinsic to membrane;GO:0031410//cytoplasmic vesicle	GO:0030554//adenyl nucleotide binding;GO:0004497//monooxygenase activity	GO:0008152//metabolic process	gi|255537956|ref|XP_002510043.1|/2.05053e-69/Squalene monooxygenase, putative [Ricinus communis]
DT570411	57.4696	53.3423	75.1897	63.6143	69.004	79.6031	-0.107518	0.55116	0.784784	0.387737	0.0206282	0.120778	0.263881	0.126069	0.153585	0.25407	0.153066	0.383168	0.577543	0.00038227	0.000615091	-0.241185	0.145223	0.455749	-0.123856	0.449764	0.491901	0.323473	0.0407422	0.053011	0.206144	0.188009	0.349972	-	-	-	-	gi|49333380|gb|AAT64020.1|/2.37972e-75/predicted protein [Gossypium hirsutum]
ES817961	93.8341	111.398	72.0393	66.7089	26.3217	26.6544	0.247544	0.0646186	0.243205	-0.381328	0.0118664	0.0820834	-1.83386	1.51e-20	7.74e-20	-0.739777	5.78e-07	1.1e-05	-2.06328	3.91e-31	2.64e-30	-0.110905	0.506652	0.785776	-1.45253	8.96e-12	2.76e-11	-1.3235	1.14e-10	3.14e-10	0.0181208	0.95408	0.97096	-	-	GO:0005488//binding	-	gi|296085699|emb|CBI29498.3|/5.11075e-68/unnamed protein product [Vitis vinifera]
ES825079	18.5718	16.178	20.8584	15.6935	2.16166	6.28924	-0.199077	0.482306	0.751558	0.167516	0.532014	0.770993	-3.1029	1.3e-10	3.64e-10	-0.0438737	0.886558	0.955416	-1.36308	0.000162034	0.000270815	-0.410466	0.149334	0.461328	-3.27042	3.96e-12	1.25e-11	-1.3192	0.00034246	0.000554645	1.54075	0.0154133	0.0491208	-	GO:0009526//plastid envelope;GO:0009532//plastid stroma;GO:0009534//chloroplast thylakoid	-	GO:0006950//response to stress	gi|255564051|ref|XP_002523024.1|/6.30693e-102/amino acid binding protein, putative [Ricinus communis]
ES852151	28.2731	24.1263	32.2834	24.4221	8.77559	7.29489	-0.228824	0.42177	0.704287	0.191362	0.473702	0.745565	-1.68786	8.07e-06	1.56e-05	0.0175825	0.950208	0.977936	-1.72565	9.06e-06	1.7e-05	-0.402604	0.153263	0.46733	-1.87923	3.44e-07	7.47e-07	-1.74323	8.65e-06	1.63e-05	-0.266609	0.593028	0.750884	-	-	GO:0005488//binding	GO:0060918//auxin transport;GO:0010118//stomatal movement;GO:0051707//response to other organism;GO:0000160//two-component signal transduction system (phosphorelay);GO:0052482;GO:0006970//response to osmotic stress;GO:0001738//morphogenesis of a polarized epithelium;GO:0048764;GO:0009738//abscisic acid mediated signaling pathway;GO:0010260//organ senescence	gi|224138710|ref|XP_002322882.1|/2.42645e-28/EIN2 -like protein, nramp transporter [Populus trichocarpa]
ES813085	22.0294	18.6581	14.4758	19.0165	31.4327	35.6306	-0.239631	0.35796	0.652588	-0.605792	0.0318894	0.161897	0.512834	0.0277752	0.0370199	0.0274527	0.917502	0.968197	0.933315	3.66e-05	6.49e-05	0.393614	0.183617	0.51369	1.11863	2.02e-05	3.76e-05	0.905862	7.52e-05	0.000129671	0.18085	0.37632	0.571595	-	GO:0043231//intracellular membrane-bounded organelle	-	-	gi|255551449|ref|XP_002516770.1|/1.06375e-64/vacuole membrane protein, putative [Ricinus communis]
ES839320	51.7842	48.6898	36.1885	45.3791	91.0251	123.08	-0.0888936	0.606884	0.822075	-0.516983	0.0062099	0.050229	0.813753	6.64e-08	1.54e-07	-0.101589	0.576146	0.778238	1.33791	1.47e-13	4.89e-13	0.3265	0.0982076	0.374348	1.33074	0	0	1.43949	0	0	0.435259	0.000259478	0.00131339	-	GO:0043234//protein complex	-	GO:0016192//vesicle-mediated transport	gi|255540257|ref|XP_002511193.1|/7.35518e-102/Exocyst complex component, putative [Ricinus communis]
DT562604	122.917	146.565	109.251	116.478	69.0503	57.8216	0.253858	0.0349816	0.163121	-0.170039	0.195841	0.484229	-0.831965	2.36e-08	5.64e-08	-0.331482	0.00737874	0.0444838	-1.34186	2.07e-21	1.02e-20	0.0924151	0.492706	0.796843	-0.661926	1.96e-05	3.63e-05	-1.01038	2.69e-11	7.73e-11	-0.256039	0.141736	0.290919	-	GO:0043231//intracellular membrane-bounded organelle	-	-	gi|224061867|ref|XP_002300638.1|/4.66996e-52/bromodomain protein [Populus trichocarpa]
ES823582	11.6368	15.2434	11.5562	15.4572	3.32674	5.53084	0.389497	0.210692	0.498854	-0.0100226	0.979252	0.990443	-1.80651	0.000125832	0.000215547	0.0200893	0.942468	0.975552	-1.46261	5.84e-05	0.0001022	0.419609	0.187811	0.520124	-1.79649	0.000160168	0.000269588	-1.4827	5.28e-05	9.23e-05	0.733391	0.195459	0.359709	-	-	-	-	-
CA992878	7.08992	8.18773	10.9994	13.7183	16.6366	23.3054	0.207693	0.601558	0.818155	0.633577	0.0888182	0.310167	1.23052	0.00026861	0.000445869	0.744564	0.0281898	0.122343	1.50913	1.56e-07	3.38e-07	0.31868	0.319016	0.665222	0.596946	0.0515242	0.0657256	0.764564	0.00290084	0.00427011	0.486298	0.0490912	0.126177	-	-	GO:0004091//carboxylesterase activity;GO:0071617	-	gi|302142598|emb|CBI19801.3|/1.29098e-72/unnamed protein product [Vitis vinifera]
ES794141	35.8022	36.4178	31.4107	40.5133	-	0.702855	0.0245955	0.907914	0.966396	-0.188796	0.399086	0.685783	-15.1278	8.77e-27	5.62e-26	0.153751	0.458948	0.710655	-5.69527	5.73e-28	3.55e-27	0.367142	0.093727	0.363793	-14.939	2.63e-23	1.6e-22	-5.84903	8.85e-31	6.34e-30	9.45708	0.325666	0.52386	-	GO:0043231//intracellular membrane-bounded organelle;GO:0031224//intrinsic to membrane	GO:0015171//amino acid transmembrane transporter activity	GO:0015837//amine transport;GO:0051707//response to other organism	gi|224113419|ref|XP_002316491.1|/1.14173e-67/cationic amino acid transporter [Populus trichocarpa]
AY631395	0.940457	-	2.62889	2.30758	24.1795	6.79426	-9.87722	0.123889	0.363768	1.48302	0.124613	0.373066	4.68428	8.28e-05	0.000145	11.1722	0.00625724	0.0388715	12.7301	1.96e-07	4.2e-07	-0.188073	0.808596	0.933337	3.20126	6.03e-06	1.18e-05	1.55794	0.00796128	0.011229	-1.83139	7.09e-09	6.64e-08	-	GO:0044424//intracellular part	GO:0003676//nucleic acid binding	GO:0044238//primary metabolic process;GO:0003006//reproductive developmental process;GO:0044237//cellular metabolic process	gi|52789958|gb|AAU87582.1|/2.66183e-106/MADS9 protein [Gossypium hirsutum]
ES816874	42.0799	49.6507	50.9718	50.8058	0.677239	0.281485	0.238681	0.157012	0.417311	0.276566	0.102698	0.336248	-5.95732	1.26e-35	1.07e-34	0.0331793	0.837006	0.929245	-7.46261	1.88e-50	1.91e-49	-0.00470609	0.977192	1.01921	-6.23389	5.4e-43	6.12e-42	-7.49579	8.23e-51	9.06e-50	-1.26661	0.493436	0.678183	-	GO:0016020//membrane	-	-	gi|296086057|emb|CBI31498.3|/5.95335e-76/unnamed protein product [Vitis vinifera]
DW494188	35.554	37.6943	33.8813	29.6189	7.52419	10.4244	0.084334	0.713714	0.876833	-0.0695237	0.77322	0.899647	-2.2404	2.48e-10	6.84e-10	-0.347832	0.154516	0.385336	-1.85438	9.44e-10	2.38e-09	-0.193974	0.444318	0.765027	-2.17088	1.91e-09	4.98e-09	-1.50655	3.88e-06	7.54e-06	0.470357	0.329296	0.517287	-	-	-	-	gi|302143048|emb|CBI20343.3|/1.86142e-32/unnamed protein product [Vitis vinifera]
ES826291	4.42495	5.03459	5.30108	4.65317	-	0.570852	0.186214	0.81064	0.923322	0.260625	0.730582	0.885047	-12.1114	0.0108067	0.015162	-0.113662	0.890624	0.957451	-3.14069	0.0142486	0.0193771	-0.188073	0.808596	0.933282	-12.3721	0.00458054	0.00664689	-3.02702	0.022015	0.0294891	9.15697	0.596382	0.753493	-	-	-	-	-
ES826298	48.2612	42.1149	40.5967	30.0743	-	-	-0.196534	0.236318	0.529521	-0.249502	0.142194	0.402311	-15.5586	1.27e-46	1.37e-45	-0.485802	0.0104175	0.058292	-15.362	1.42e-46	1.35e-45	-0.432834	0.0253372	0.164867	-15.3091	7.46e-39	7.59e-38	-14.8762	5.92e-33	4.51e-32	-	-	-	-	-	GO:0004857//enzyme inhibitor activity	GO:0009639//response to red or far red light	gi|255550351|ref|XP_002516226.1|/1.26474e-53/21 kDa protein precursor, putative [Ricinus communis]
ES851679	15.4398	13.0939	13.787	12.0267	14.2881	18.5906	-0.237757	0.413228	0.697951	-0.163346	0.576442	0.798488	-0.111834	0.704726	0.732126	-0.122651	0.69876	0.85698	0.505677	0.0627348	0.0788251	-0.197062	0.529952	0.799702	0.0515115	0.862948	0.87911	0.628328	0.0260798	0.0346218	0.379754	0.165216	0.326041	-	GO:0043231//intracellular membrane-bounded organelle;GO:0044444//cytoplasmic part;GO:0016020//membrane	GO:0046914//transition metal ion binding;GO:0008238//exopeptidase activity	GO:0019538//protein metabolic process;GO:0010038//response to metal ion	gi|15238278|ref|NP_196091.1|/8.45424e-109/aspartyl aminopeptidase, putative [Arabidopsis thaliana]
ES830280	49.0558	35.3652	35.7594	45.9529	9.49453	9.67471	-0.472095	0.0049474	0.0387169	-0.4561	0.00728388	0.0569637	-2.36926	4.74e-23	2.64e-22	0.377828	0.0286916	0.123842	-1.87004	2.15e-14	7.84e-14	0.361833	0.0383418	0.212785	-1.91316	2.89e-13	1e-12	-2.24787	2.44e-22	1.31e-21	0.0271226	0.950332	0.968044	-	GO:0030312//external encapsulating structure;GO:0009532//plastid stroma;GO:0009526//plastid envelope;GO:0005576//extracellular region	GO:0016301//kinase activity;GO:0032559//adenyl ribonucleotide binding	GO:0006007//glucose catabolic process;GO:0010038//response to metal ion;GO:0015977//carbon fixation;GO:0006950//response to stress	gi|255544584|ref|XP_002513353.1|/3.29793e-92/phosphoglycerate kinase, putative [Ricinus communis]
DW500870	32.9233	20.2621	22.5896	30.215	3.90178	2.16229	-0.700328	0.0249074	0.128593	-0.543455	0.0783208	0.287167	-3.07691	2.26e-10	6.25e-10	0.576483	0.0737078	0.241055	-3.22815	6.99e-08	1.55e-07	0.419609	0.187811	0.520051	-2.53345	2.84e-06	5.72e-06	-3.80463	1.94e-12	6.04e-12	-0.851571	0.361556	0.558733	-	GO:0000123//histone acetyltransferase complex	-	GO:0010468//regulation of gene expression	gi|255627975|gb|ACU14332.1|/3.78318e-31/unknown [Glycine max]
DW487959	54.2882	62.4423	61.3274	52.0998	2.86291	2.85583	0.201886	0.299182	0.592631	0.175895	0.372782	0.662698	-4.24508	2.08e-23	1.18e-22	-0.261246	0.190221	0.440199	-4.45054	4.02e-31	2.71e-30	-0.235255	0.245284	0.593122	-4.42098	1.4e-26	9.63e-26	-4.1893	8.99e-25	5.34e-24	-0.00357424	0.968394	0.981241	-	-	-	-	-
ES830435	34.91	52.2832	56.9599	58.0983	0.329779	0.274136	0.582707	0.000712844	0.00813052	0.706306	3.42e-05	0.000640734	-6.726	1.5e-31	1.14e-30	0.152149	0.320356	0.587067	-7.57531	1.3e-54	1.41e-53	0.0285506	0.851028	0.95062	-7.4323	2.82e-51	3.84e-50	-7.72746	8.5e-60	1.06e-58	-0.266609	0.861928	0.927308	-	GO:0015630//microtubule cytoskeleton;GO:0009536//plastid;GO:0016020//membrane	GO:0003774//motor activity;GO:0032559//adenyl ribonucleotide binding;GO:0004702//receptor signaling protein serine/threonine kinase activity	GO:0008037//cell recognition;GO:0006468//protein amino acid phosphorylation;GO:0007017//microtubule-based process;GO:0048513//organ development;GO:0008104//protein localization	gi|255537143|ref|XP_002509638.1|/1.81852e-116/Kinesin heavy chain, putative [Ricinus communis]
DW481643	14.1133	9.22069	15.7189	12.9861	29.7059	34.2525	-0.614114	0.129477	0.370419	0.155443	0.661674	0.84369	1.07369	0.000459498	0.000745866	0.494021	0.23636	0.49746	1.89326	2.84e-09	6.94e-09	-0.275536	0.457566	0.769343	0.918245	0.00239818	0.00356334	1.39924	2.2e-06	4.35e-06	0.20546	0.398554	0.593231	-	-	-	-	gi|297742574|emb|CBI34723.3|/2.6398e-24/unnamed protein product [Vitis vinifera]
DW491025	22.0808	23.6417	8.29769	15.7718	6.78893	2.63361	0.0985381	0.72193	0.880712	-1.41201	0.000115822	0.0018914	-1.70154	1.28e-05	2.43e-05	-0.583982	0.056346	0.200912	-3.16622	3.25e-12	9.58e-12	0.926569	0.0215596	0.148447	-0.289525	0.569394	0.601603	-2.58224	4.62e-07	9.65e-07	-1.36614	0.033723	0.0934983	-	-	GO:0003824//catalytic activity	-	gi|224088629|ref|XP_002308504.1|/7.13462e-116/f-box family protein [Populus trichocarpa]
ES790782	20.6363	17.6555	16.224	14.5801	0.700572	2.03828	-0.225072	0.397638	0.684137	-0.347058	0.209096	0.498057	-4.88051	3.97e-16	1.67e-15	-0.276112	0.35037	0.613706	-3.11469	1.15e-11	3.24e-11	-0.154126	0.613068	0.850704	-4.53345	2.71e-12	8.67e-12	-2.83858	6.1e-09	1.48e-08	1.54075	0.190629	0.354178	-	GO:0042579//microbody	GO:0016289//CoA hydrolase activity	-	gi|255556618|ref|XP_002519343.1|/1.49144e-37/acyl-CoA thioesterase, putative [Ricinus communis]
DW487308	27.7554	45.5685	38.2823	38.9159	2.64493	7.91514	0.715267	0.00281576	0.0246936	0.463909	0.0666442	0.261473	-3.39147	1.43e-11	4.28e-11	-0.227678	0.308178	0.577918	-2.52535	1.6e-15	6.2e-15	0.0236805	0.919842	0.979289	-3.85538	7.96e-17	3.6e-16	-2.29767	5.93e-12	1.78e-11	1.58139	0.0230674	0.0682501	-	GO:0031410//cytoplasmic vesicle	-	-	gi|255575888|ref|XP_002528841.1|/3.88589e-85/conserved hypothetical protein [Ricinus communis]
ES817615	34.8305	32.1175	41.0001	35.426	55.5167	83.0174	-0.11699	0.535266	0.774376	0.235275	0.190061	0.474913	0.67257	6.14e-05	0.00010895	0.141447	0.455952	0.709123	1.37005	1.52e-13	5.04e-13	-0.210817	0.245116	0.592788	0.437295	0.00737332	0.0104618	1.2286	0	0	0.580492	1.21e-05	7.82e-05	-	-	GO:0005488//binding	-	gi|118486134|gb|ABK94910.1|/1.80142e-42/unknown [Populus trichocarpa]
ES790885	1.01914	7.10226	5.34156	6.96607	0.553573	0.920338	2.80092	0.0025351	0.0227038	2.38991	0.0180889	0.110342	-0.880509	0.688214	0.717982	-0.0279322	0.966258	0.982344	-2.94804	0.00120776	0.00184543	0.383083	0.536084	0.804533	-3.27042	0.00759316	0.010766	-2.92011	0.00157143	0.00238222	0.733391	0.76952	0.875071	-	-	-	-	-
DT046774	1.3953	0.694545	2.92523	5.13541	-	-	-1.00643	0.621552	0.831726	1.06798	0.415514	0.6968	-10.4464	0.282344	0.324113	2.88634	0.0325326	0.135628	-9.43992	0.452468	0.494839	0.811927	0.384686	0.718352	-11.5143	0.068281	0.0857965	-12.3263	0.00415168	0.00602785	-	-	-	-	-	-	-	-
DT545426	4.01787	4	4.21172	3.80258	7.85668	15.2391	-0.00643143	0.991752	1.00888	0.0679799	0.913004	0.974549	0.967488	0.0864618	0.107702	-0.0730201	0.921338	0.969453	1.9297	2.78e-05	4.98e-05	-0.147431	0.82939	0.942101	0.899508	0.112498	0.137102	2.00272	2.57e-05	4.63e-05	0.955784	0.016475	0.0517345	-	-	-	-	gi|118485407|gb|ABK94560.1|/1.22425e-81/unknown [Populus trichocarpa]
ES821876	34.2912	32.3729	45.8617	51.9136	2.56912	2.9365	-0.0830527	0.66594	0.853156	0.419452	0.0187221	0.112748	-3.73849	4.89e-24	2.84e-23	0.681328	0.000102271	0.00120019	-3.46261	3.82e-24	2.08e-23	0.178823	0.272618	0.618798	-4.15794	1.07e-33	9.46e-33	-4.14394	1.17e-42	1.11e-41	0.192823	0.8009	0.885575	-	-	GO:0016301//kinase activity;GO:0032559//adenyl ribonucleotide binding	GO:0006464//protein modification process	gi|226815614|emb|CAT79815.1|/5.77304e-30/Rop-interacting receptor-like cytoplasmic kinase 1 [Medicago truncatula]
ES816721	9.84606	8.07245	7.28549	9.13576	67.9528	69.8245	-0.286539	0.439388	0.718709	-0.43452	0.261902	0.555851	2.78692	1.81e-12	5.75e-12	0.178519	0.637526	0.817504	3.11266	5.11e-12	1.48e-11	0.3265	0.412002	0.739598	3.22144	3.74e-10	1.03e-09	2.93414	7.05e-13	2.27e-12	0.0391998	0.770996	0.866597	-	GO:0043234//protein complex;GO:0044444//cytoplasmic part;GO:0016020//membrane	GO:0008443//phosphofructokinase activity;GO:0005488//binding	GO:0006007//glucose catabolic process	gi|255546259|ref|XP_002514189.1|/3.20783e-84/phosphofructokinase, putative [Ricinus communis]
ES799366	116.212	131.969	100.321	89.7006	35.517	36.7711	0.183444	0.0663698	0.24745	-0.212128	0.0506006	0.220717	-1.71017	3.1e-33	2.46e-32	-0.55701	2.56e-07	5.18e-06	-1.84355	3.4e-46	3.21e-45	-0.161438	0.168152	0.491793	-1.49805	9.56e-24	5.9e-23	-1.28654	5.1e-19	2.41e-18	0.0500637	0.792754	0.882748	-	GO:0043231//intracellular membrane-bounded organelle	-	-	gi|224089044|ref|XP_002308612.1|/2.85702e-129/predicted protein [Populus trichocarpa]
ES840245	46.3227	52.5218	68.5203	62.2429	35.7851	59.7266	0.181196	0.219136	0.509785	0.564811	5.2e-05	0.000928976	-0.372362	0.025213	0.0337046	0.244993	0.0768662	0.247578	0.185459	0.170425	0.201101	-0.138623	0.291464	0.637563	-0.937173	7.69e-10	2.06e-09	-0.0595343	0.646598	0.676415	0.739016	1.33e-06	9.79e-06	-	-	-	-	gi|297735565|emb|CBI18059.3|/1.56806e-74/unnamed protein product [Vitis vinifera]
DW494300	11.9721	7.15132	6.90236	8.81271	3.25148	9.73032	-0.743397	0.158923	0.421374	-0.794517	0.143191	0.403978	-1.88051	0.0048364	0.00704064	0.301375	0.597962	0.794099	0.444277	0.420576	0.463111	0.352495	0.551738	0.814849	-1.08599	0.164792	0.194708	0.142901	0.798156	0.819388	1.58139	0.0230674	0.0682392	-	GO:0043231//intracellular membrane-bounded organelle;GO:0044444//cytoplasmic part;GO:0030529//ribonucleoprotein complex	GO:0016410//N-acyltransferase activity;GO:0016741//transferase activity, transferring one-carbon groups	GO:0006498//N-terminal protein lipidation;GO:0010016//shoot morphogenesis	gi|159902383|gb|ABX10791.1|/4.61391e-37/putative N-myristoyl transferase [Glycine soja]
DT463701	-	1.06407	2.24078	1.12394	-	-	10.0554	0.251676	0.543322	11.1298	0.0554776	0.234358	-	-	-	0.078983	0.948832	0.979577	-10.0554	0.215212	0.250363	-0.995428	0.455682	0.770369	-11.1298	0.068281	0.0857911	-10.1344	0.197232	0.231764	-	-	-	-	-	-	GO:0010468//regulation of gene expression	gi|255586180|ref|XP_002533749.1|/2.0094e-42/transcription factor, putative [Ricinus communis]
ES800480	67.072	70.8411	78.5167	72.3214	30.699	46.7339	0.0788759	0.582492	0.806146	0.227288	0.108075	0.346752	-1.12752	5.16e-10	1.4e-09	0.0298354	0.832822	0.926315	-0.600117	8.56e-05	0.000147164	-0.118577	0.399482	0.729175	-1.35481	1.43e-14	5.69e-14	-0.629953	4.29e-05	7.55e-05	0.606279	0.00183003	0.0076096	-	-	-	-	gi|297817634|ref|XP_002876700.1|/2.53968e-99/NPL4 family protein [Arabidopsis lyrata subsp. lyrata]
ES834992	10.8939	12.4522	14.803	8.91001	6.13645	4.73669	0.192877	0.614954	0.826799	0.442375	0.231918	0.527994	-0.828041	0.0799742	0.100055	-0.482896	0.23961	0.501102	-1.39444	0.00235962	0.00350416	-0.732394	0.0644434	0.292116	-1.27042	0.00389734	0.00569388	-0.911547	0.070771	0.0889714	-0.373524	0.49558	0.672942	-	GO:0031224//intrinsic to membrane	GO:0004871//signal transducer activity;GO:0016791//phosphatase activity;GO:0004672//protein kinase activity;GO:0016628//oxidoreductase activity, acting on the CH-CH group of donors, NAD or NADP as acceptor;GO:0032559//adenyl ribonucleotide binding	GO:0006464//protein modification process	gi|255574664|ref|XP_002528241.1|/6.81759e-109/Phytosulfokine receptor precursor, putative [Ricinus communis]
EX164670	196.913	234.657	69.3939	106.417	352.253	218.566	0.252994	0.00509304	0.0396223	-1.50468	1.02e-33	1.84e-31	0.839052	3.75e-13	1.26e-12	-1.14083	1.36e-26	1.38e-24	-0.102483	0.231526	0.26573	0.616842	2.6e-05	0.000651019	2.34373	0	0	1.03835	0	0	-0.688542	3e-18	7.4e-17	-	-	GO:0005488//binding	GO:0051707//response to other organism;GO:0006950//response to stress;GO:0009642//response to light intensity	gi|118482662|gb|ABK93250.1|/2.16293e-32/unknown [Populus trichocarpa]
DW511674	40.6278	42.2447	34.5436	28.4821	1.4712	1.63062	0.0563043	0.792082	0.913297	-0.234049	0.304818	0.600757	-4.7874	4.95e-22	2.68e-21	-0.568715	0.0163585	0.0824634	-4.69527	1.3e-25	7.43e-25	-0.278362	0.269226	0.614912	-4.55335	3.54e-18	1.71e-17	-4.12656	4.19e-16	1.74e-15	0.148429	0.935634	0.960104	-	GO:0031981//nuclear lumen;GO:0005732//small nucleolar ribonucleoprotein complex;GO:0009534//chloroplast thylakoid	GO:0003723//RNA binding;GO:0016866//intramolecular transferase activity	GO:0042254//ribosome biogenesis	gi|195645644|gb|ACG42290.1|/1.37888e-46/h/ACA ribonucleoprotein complex subunit 1-like protein 1 [Zea mays]
DQ456880	17.7437	19.8728	21.506	20.6996	126.197	142.208	0.163494	0.511096	0.757013	0.277433	0.260074	0.555241	2.8303	0	0	0.0588051	0.805884	0.911989	2.83914	0	0	-0.0551345	0.818892	0.937611	2.55286	5.33e-15	2.17e-14	2.78033	0	0	0.172332	0.063614	0.154937	-	GO:0043231//intracellular membrane-bounded organelle	GO:0016741//transferase activity, transferring one-carbon groups	-	gi|91694293|gb|ABE41798.1|/0/gamma-tocopherol methyltransferase [Gossypium hirsutum]
ES827461	7.3087	8.18571	6.22483	5.28388	-	1.23753	0.163494	0.74591	0.89252	-0.23158	0.676972	0.849052	-12.8354	3.04e-05	5.58e-05	-0.63151	0.258584	0.522289	-2.72565	0.000376516	0.000606771	-0.236436	0.69594	0.884034	-12.6038	0.000156382	0.000264046	-2.09414	0.0164017	0.0223335	10.2732	0.177836	0.34431	-	GO:0012507//ER to Golgi transport vesicle membrane	GO:0046914//transition metal ion binding	GO:0048193//Golgi vesicle transport;GO:0015031//protein transport	gi|302142943|emb|CBI20238.3|/1.03791e-62/unnamed protein product [Vitis vinifera]
ES814751	10.7061	11.5112	11.6716	9.00661	2.32612	3.86727	0.1046	0.7964	0.915722	0.124563	0.757202	0.89211	-2.20244	0.000454514	0.000738623	-0.353976	0.412146	0.669957	-1.57365	0.00194449	0.00291835	-0.37394	0.387656	0.719143	-2.327	0.000167808	0.00028161	-1.21967	0.0256622	0.0341178	0.733391	0.3778	0.57347	-	-	-	-	-
ES819926	0.882084	-	2.31161	3.24652	0.958254	0.398284	-9.78477	0.248332	0.544153	1.38991	0.259352	0.555374	0.119491	0.922606	0.93353	11.6647	0.00625724	0.0388593	8.63766	0.549906	0.585784	0.489999	0.577106	0.830112	-1.27042	0.313092	0.351951	-3.02702	0.022015	0.0294871	-1.26661	0.493436	0.678133	-	-	-	-	-
AJ513996	46.4124	53.5257	68.4014	41.0745	14.4771	12.4494	0.205722	0.294528	0.58793	0.559516	0.0027201	0.0265253	-1.68074	1.92e-09	4.99e-09	-0.381991	0.0628568	0.216859	-2.10416	1.71e-15	6.62e-15	-0.735784	0.000163378	0.00323613	-2.24025	1.96e-18	9.59e-18	-1.72217	1.8e-09	4.53e-09	-0.217699	0.555742	0.714153	-	-	GO:0004674//protein serine/threonine kinase activity;GO:0000166//nucleotide binding	-	gi|73761697|gb|AAZ83348.1|/1.95549e-21/CDPK-related protein kinase [Gossypium hirsutum]
ES843485	5.06209	6.55145	10.6127	11.1787	0.549921	-	0.37208	0.548578	0.784089	1.06798	0.0526006	0.226304	-3.20244	0.00956684	0.0134931	0.770861	0.129186	0.348667	-12.6776	6.07e-05	0.000105902	0.074961	0.869476	0.958445	-4.27042	1.56e-05	2.94e-05	-13.4485	8.38e-08	1.87e-07	-9.10308	0.412108	0.610093	-	-	-	-	gi|148733635|gb|ABR09296.1|/2.85827e-13/ethphon-induced protein [Hevea brasiliensis]
ES842261	26.1618	11.7825	13.712	9.17037	81.541	34.5945	-1.15082	2.44e-05	0.000431427	-0.93202	0.00047162	0.00627508	1.64006	0	0	-0.36159	0.318266	0.586496	1.5539	4.35e-10	1.12e-09	-0.580391	0.0986178	0.375044	2.57208	1.06e-13	3.9e-13	1.91549	3.7e-12	1.13e-11	-1.23698	1.41e-15	3.29e-14	-	GO:0031976;GO:0009532//plastid stroma	GO:0016671//oxidoreductase activity, acting on sulfur group of donors, disulfide as acceptor	GO:0000103//sulfate assimilation	gi|34099827|gb|AAQ57202.1|/8.17499e-71/adenosine 5' phosphosulfate reductase [Populus tremula x Populus alba]
ES795559	19.4207	18.4555	15.731	17.9469	68.4078	98.8503	-0.0735456	0.773024	0.904779	-0.303989	0.260296	0.555237	1.81656	0	0	-0.0403159	0.88112	0.952305	2.42119	0	0	0.190127	0.49411	0.797483	2.12055	1.53e-14	6.08e-14	2.46151	0	0	0.531083	1.42e-05	9.03e-05	-	-	GO:0043167//ion binding;GO:0008422//beta-glucosidase activity	GO:0044238//primary metabolic process	gi|255568727|ref|XP_002525335.1|/2.04316e-121/Glucan endo-1,3-beta-glucosidase precursor, putative [Ricinus communis]
AJ606074	1.51577	1.29345	2.04288	1.36624	6.11617	32.8517	-0.228824	0.783988	0.909459	0.43055	0.560888	0.789072	2.01258	0.000352796	0.000578922	0.078983	0.919884	0.96947	4.66667	1.2e-05	2.22e-05	-0.580391	0.458376	0.769461	1.58203	0.00279956	0.0041414	4.58769	1e-05	1.88e-05	2.42527	6.12e-12	7.51e-11	-	-	-	-	gi|57282621|emb|CAE54308.1|/0/cytochrome P450-like protein [Gossypium hirsutum]
DT047335	1.78884	1.78089	2.81272	0.940551	-	0.80771	-0.00643143	0.99571	1.00467	0.652942	0.643988	0.840602	-10.8048	0.282344	0.324094	-0.921017	0.666486	0.837808	-1.14069	0.553658	0.586935	-1.58039	0.376912	0.71402	-11.4578	0.134167	0.161698	-0.219669	0.88598	0.899316	9.65769	0.596382	0.753442	-	-	-	-	gi|255538812|ref|XP_002510471.1|/1.85922e-07/transcription factor, putative [Ricinus communis]
EX167560	-	-	-	0.431086	-	-	-	-	-	-	-	-	-	-	-	8.75183	0.473008	0.723536	-	-	-	8.75183	0.498416	0.801488	-	-	-	-8.75183	0.426902	0.470423	-	-	-	-	-	-	-	gi|184991891|emb|CAQ43070.2|/4.71915e-22/putative puroindoline b protein [Triticum aestivum subsp. macha]
AY345607	29.1774	31.353	31.3134	42.6143	38.9923	4.8097	0.103751	0.561694	0.793013	0.101927	0.57224	0.797011	0.418336	0.0153707	0.0211522	0.442731	0.00706824	0.043005	-2.70459	1.87e-23	9.91e-23	0.444556	0.00767824	0.0733963	0.316409	0.0654462	0.0824648	-3.14732	1.06e-35	8.69e-35	-3.01917	3.68e-31	1.09e-29	-	GO:0032991//macromolecular complex;GO:0015630//microtubule cytoskeleton	GO:0032561//guanyl ribonucleotide binding;GO:0017111//nucleoside-triphosphatase activity	GO:0043623//cellular protein complex assembly;GO:0007017//microtubule-based process	gi|54036490|sp|Q6VAF7.1|TBB5_GOSHI/0/RecName: Full=Tubulin beta-5 chain; AltName: Full=Beta-5-tubulin
ES806990	10.0475	15.6801	11.3863	15.4202	1.47502	0.735685	0.642096	0.0333136	0.158319	0.180455	0.583636	0.803569	-2.76803	9.56e-07	2.01e-06	-0.0241105	0.932666	0.974017	-4.4137	1.04e-15	4.06e-15	0.437531	0.146179	0.456072	-2.94849	8.36e-08	1.92e-07	-4.38959	3.62e-15	1.43e-14	-1.00357	0.343928	0.536608	-	GO:0043232;GO:0043231//intracellular membrane-bounded organelle	GO:0003916//DNA topoisomerase activity	GO:0006261//DNA-dependent DNA replication	gi|255550676|ref|XP_002516387.1|/7.13305e-138/prokaryotic DNA topoisomerase, putative [Ricinus communis]
DT051683	4.18589	3.47273	-	-	-	-	-0.269466	0.768372	0.902848	-12.0313	0.0183908	0.111498	-12.0313	0.0207544	0.028091	-11.7619	0.0367454	0.148165	-11.7619	0.023158	0.0308357	-	-	-	-	-	-	-	-	-	-	-	-	-	-	-	-	gi|222623806|gb|EEE57938.1|/7.421e-13/hypothetical protein OsJ_08648 [Oryza sativa Japonica Group]
DW496213	17.9862	17.9062	15.7117	11.3483	0.651313	3.24851	-0.00643143	0.986054	1.01196	-0.195055	0.623684	0.826893	-4.7874	5.19e-08	1.21e-07	-0.657983	0.126392	0.34375	-2.46261	1.14e-05	2.13e-05	-0.469359	0.296064	0.643142	-4.59234	6.5e-07	1.38e-06	-1.80463	0.00481566	0.00693482	2.31835	0.121522	0.258214	-	-	-	-	gi|255582685|ref|XP_002532121.1|/3.63496e-18/conserved hypothetical protein [Ricinus communis]
EX166755	27.731	16.3392	21.3568	24.9953	31.3552	56.218	-0.76316	0.02262	0.120031	-0.376805	0.236216	0.53095	0.177207	0.537878	0.580889	0.613319	0.0772316	0.248594	1.78269	8.22e-11	2.21e-10	0.226964	0.490966	0.796309	0.554012	0.0769028	0.0955746	1.16937	3.04e-06	5.93e-06	0.842326	0.000420874	0.00203683	-	GO:0005740//mitochondrial envelope	GO:0005507//copper ion binding	GO:0051707//response to other organism;GO:0000041//transition metal ion transport;GO:0010038//response to metal ion	gi|255581829|ref|XP_002531715.1|/1.84101e-26/Cytochrome c oxidase copper chaperone, putative [Ricinus communis]
AJ513033	3.86023	3.07445	5.26042	4.05932	5.87099	6.97198	-0.32836	0.64055	0.836724	0.446491	0.466972	0.739789	0.604918	0.313612	0.354404	0.400911	0.563338	0.771097	1.18124	0.0460728	0.0591181	-0.37394	0.546454	0.811045	0.158427	0.776626	0.797243	0.780331	0.166194	0.19744	0.247965	0.641186	0.769068	-	-	-	-	-
ES838285	80.7365	93.6355	65.8733	71.7716	13.111	16.1603	0.213835	0.129953	0.371459	-0.293528	0.0606196	0.247688	-2.62244	1.72e-28	1.18e-27	-0.383644	0.00929036	0.0533737	-2.5346	2e-35	1.49e-34	0.123719	0.447612	0.766759	-2.32891	2.22e-20	1.18e-19	-2.15096	2.33e-22	1.25e-21	0.301675	0.393256	0.586001	-	-	-	-	gi|186532794|ref|NP_201396.4|/2.59906e-49/unknown protein [Arabidopsis thaliana]
DW487740	-	0.44367	-	0.468637	0.484135	-	8.79334	0.502232	0.76034	-	-	-	8.91927	0.459468	0.505152	0.078983	0.959254	0.982442	-8.79334	0.452468	0.494812	8.87233	0.498416	0.801422	8.91927	0.482308	0.525115	-8.87233	0.426902	0.470397	-8.91927	0.412108	0.610044	-	GO:0016020//membrane	-	GO:0051707//response to other organism;GO:0015833//peptide transport	gi|297734747|emb|CBI16981.3|/4.74483e-127/unnamed protein product [Vitis vinifera]
DW507478	4.62855	5.06876	6.30742	3.89381	0.502823	-	0.131072	0.84007	0.93537	0.446491	0.466972	0.73973	-3.20244	0.00956684	0.0134921	-0.380449	0.585478	0.782774	-12.3074	0.000268148	0.000439693	-0.695868	0.289674	0.637812	-3.64893	0.00123121	0.00188937	-11.927	0.00191811	0.00288717	-8.97391	0.412108	0.609996	-	-	-	-	-
DT052489	4.18589	8.33454	5.85047	5.13541	1.51578	2.52005	0.993569	0.170104	0.44083	0.483017	0.544078	0.776667	-1.46547	0.223872	0.261395	-0.698625	0.31941	0.586583	-1.72565	0.030103	0.0393805	-0.188073	0.808596	0.933228	-1.94849	0.0745268	0.0928548	-1.02702	0.257624	0.295061	0.733391	0.617762	0.750243	-	-	GO:0016301//kinase activity;GO:0032559//adenyl ribonucleotide binding	GO:0006464//protein modification process	gi|224100405|ref|XP_002311863.1|/7.31345e-13/predicted protein [Populus trichocarpa]
ES797931	36.8686	42.4822	25.0493	39.1291	12.609	12.0229	0.204465	0.281348	0.574862	-0.557625	0.0112306	0.0787852	-1.54793	4.78e-09	1.21e-08	-0.118617	0.53267	0.751795	-1.82107	7.82e-14	2.7e-13	0.643473	0.0033003	0.0393488	-0.990309	0.000765816	0.00120098	-1.70245	1.37e-11	4.01e-11	-0.0686693	0.8294	0.903157	-	GO:0031224//intrinsic to membrane;GO:0043234//protein complex;GO:0009526//plastid envelope;GO:0009534//chloroplast thylakoid;GO:0034357	GO:0043169//cation binding;GO:0015078//hydrogen ion transmembrane transporter activity;GO:0051536//iron-sulfur cluster binding;GO:0016679//oxidoreductase activity, acting on diphenols and related substances as donors;GO:0009055//electron carrier activity	GO:0006952//defense response;GO:0009416//response to light stimulus;GO:0006091//generation of precursor metabolites and energy;GO:0051234//establishment of localization	gi|255627487|gb|ACU14088.1|/6.23814e-107/unknown [Glycine max]
ES848499	149.332	112.887	126.821	95.2847	179.824	274.737	-0.403648	0.00153124	0.0152862	-0.235724	0.060331	0.246967	0.268067	0.020556	0.0278358	-0.244556	0.0908562	0.277206	1.28318	1.41e-13	4.71e-13	-0.412479	0.00369306	0.0428681	0.503792	3.67e-05	6.64e-05	1.52774	0	0	0.611466	3.65e-10	3.88e-09	-	-	GO:0005515//protein binding	GO:0044267//cellular protein metabolic process	gi|255577663|ref|XP_002529708.1|/2.83188e-45/Mitochondrial import inner membrane translocase subunit TIM14, putative [Ricinus communis]
ES816053	85.4755	95.1284	82.1655	62.801	7.29876	13.8198	0.154365	0.239716	0.533162	-0.0569784	0.680766	0.85214	-3.54979	2.65e-44	2.74e-43	-0.599089	3.12e-05	0.000413684	-2.78313	3.97e-44	3.62e-43	-0.387746	0.0102067	0.0900343	-3.49281	1.81e-41	1.98e-40	-2.18404	3e-22	1.61e-21	0.921018	0.0216556	0.0650436	-	-	-	GO:0051726//regulation of cell cycle	gi|56126414|gb|AAV76001.1|/3.73405e-55/cyclin dependent kinase inhibitor [Euphorbia esula]
EX170279	26.1618	36.6566	35.5497	23.9449	25.7894	45.9385	0.486609	0.0574372	0.226081	0.442375	0.0899408	0.312273	-0.0206863	0.946698	0.951304	-0.614356	0.0208468	0.0985838	0.325632	0.134527	0.161273	-0.570122	0.0352566	0.202661	-0.463062	0.0844906	0.104291	0.939988	0.000135148	0.000226843	0.832927	0.000645598	0.00299229	-	GO:0044424//intracellular part	GO:0016211//ammonia ligase activity;GO:0032559//adenyl ribonucleotide binding	GO:0006541//glutamine metabolic process;GO:0071941	gi|211906462|gb|ACJ11724.1|/2.63083e-73/glutamine synthase [Gossypium hirsutum]
ES827456	7.69782	14.7376	10.2417	16.501	47.9238	104.54	0.936985	0.00622936	0.0464766	0.411934	0.277248	0.570052	2.63822	1.93e-10	5.36e-10	0.163047	0.566128	0.770227	2.82648	2.44e-15	9.39e-15	0.688098	0.0302736	0.185911	2.22629	1.63e-12	5.3e-12	2.66344	0	0	1.12525	2.92e-13	5.07e-12	-	GO:0043234//protein complex;GO:0043231//intracellular membrane-bounded organelle	GO:0019787//small conjugating protein ligase activity	GO:0032446//protein modification by small protein conjugation	gi|255585624|ref|XP_002533499.1|/2.40969e-81/Spotted leaf protein, putative [Ricinus communis]
DW484718	30.8788	36.7889	27.5929	23.4219	19.7972	15.0854	0.252656	0.313982	0.609417	-0.162318	0.554642	0.784796	-0.641321	0.033266	0.043814	-0.65141	0.0170704	0.0849057	-1.28612	1.03e-05	1.92e-05	-0.236436	0.425804	0.749603	-0.479003	0.125868	0.152233	-0.634706	0.0548686	0.0699315	-0.39214	0.256958	0.444861	-	GO:0019866//organelle inner membrane;GO:0009526//plastid envelope;GO:0031224//intrinsic to membrane	GO:0046872//metal ion binding	GO:0006810//transport	gi|255577655|ref|XP_002529704.1|/1.64487e-77/mitochondrial carrier protein, putative [Ricinus communis]
DW512530	10.168	13.3194	5.60976	7.31583	2.90684	3.38292	0.389497	0.379384	0.668198	-0.85802	0.128023	0.378814	-1.80651	0.00760144	0.0108149	-0.864433	0.0780138	0.250663	-1.97719	0.000488158	0.00078039	0.383083	0.536084	0.804472	-0.948488	0.237468	0.273796	-1.11275	0.0961238	0.117962	0.218818	0.830962	0.904382	-	-	-	-	-
ES841350	89.3667	76.0971	85.3072	81.1791	45.0303	57.0072	-0.231897	0.094219	0.308916	-0.0670701	0.624104	0.826731	-0.988841	1.05e-09	2.79e-09	0.0932672	0.515336	0.745354	-0.416698	0.00576402	0.00819724	-0.0715593	0.61318	0.850621	-0.921771	2.6e-08	6.21e-08	-0.509965	0.000701178	0.0010967	0.340246	0.0555006	0.138785	-	-	-	-	gi|224122070|ref|XP_002330533.1|/1.33091e-53/predicted protein [Populus trichocarpa]
ES827530	138.394	110.591	146.041	125.089	0.502823	-	-0.323543	0.00951792	0.0643148	0.0775979	0.50966	0.764008	-8.10451	2.73e-83	4.71e-82	0.177717	0.169798	0.409559	-16.7549	3.35e-78	4.68e-77	-0.223423	0.0681176	0.300636	-8.18211	7.66e-87	1.66e-85	-16.9326	6.03e-87	9.62e-86	-8.97391	0.412108	0.609947	-	-	-	-	gi|224131566|ref|XP_002321117.1|/1.85281e-48/predicted protein [Populus trichocarpa]
ES822760	16.9006	12.1517	8.85802	12.1773	1.36	3.67422	-0.475917	0.11626	0.351454	-0.93202	0.00519542	0.043755	-3.6354	1.34e-11	4.04e-11	0.00303417	0.989424	0.99531	-1.72565	6.51e-05	0.000112601	0.459138	0.20985	0.552372	-2.70338	2.96e-05	5.4e-05	-1.72868	7.51e-05	0.000129582	1.43383	0.076514	0.180323	-	-	-	-	gi|224125028|ref|XP_002329873.1|/9.61156e-64/GRAS family transcription factor [Populus trichocarpa]
DW517848	3.00778	3.84994	4.05373	3.1629	7.0018	0.388026	0.356139	0.635698	0.834065	0.43055	0.560888	0.789016	1.21903	0.0603912	0.0769285	-0.283587	0.712362	0.864924	-3.31061	0.00739854	0.0103947	-0.357998	0.633766	0.855056	0.788477	0.196586	0.230526	-3.02702	0.022015	0.0294851	-4.1735	6.33e-05	0.000361035	-	GO:0009536//plastid	GO:0003824//catalytic activity	GO:0019725//cellular homeostasis	gi|302142779|emb|CBI19982.3|/6.1724e-106/unnamed protein product [Vitis vinifera]
DT546236	22.4119	16.1571	19.4426	17.4726	1.25934	0.6979	-0.472095	0.105989	0.331409	-0.205039	0.469904	0.742417	-4.15353	1.67e-13	5.84e-13	0.11293	0.717124	0.866981	-4.533	7.53e-12	2.16e-11	-0.154126	0.613068	0.850644	-3.94849	2.36e-11	7.04e-11	-4.64593	1.09e-12	3.46e-12	-0.851571	0.523554	0.690844	-	-	-	-	gi|255636459|gb|ACU18568.1|/5.68509e-88/unknown [Glycine max]
DT563903	16.3369	11.2598	14.4904	17.6199	66.4396	49.5551	-0.536946	0.137177	0.38436	-0.173028	0.61708	0.822096	2.02391	2.08e-13	7.18e-13	0.646024	0.0710264	0.23532	2.13785	9.92e-12	2.82e-11	0.282106	0.408196	0.736377	2.19694	1.63e-12	5.3e-12	1.49183	7.98e-10	2.06e-09	-0.42301	0.0146567	0.0469907	-	GO:0044424//intracellular part	-	GO:0019941//modification-dependent protein catabolic process	gi|224063481|ref|XP_002301165.1|/1.82134e-87/f-box family protein [Populus trichocarpa]
ES849077	32.8476	13.8909	16.7592	16.5067	6.94734	1.57503	-1.24165	1.94e-07	5.12e-06	-0.970839	2.65e-05	0.000514108	-2.24126	1.49e-14	5.68e-14	0.248908	0.38468	0.64926	-3.14069	2.07e-10	5.46e-10	-0.0219005	0.937336	0.987806	-1.27042	0.000276554	0.000455759	-3.38959	1.06e-12	3.37e-12	-2.14108	0.000405454	0.00196629	-	-	-	-	gi|8469220|sp|Q9SQI3.1|FATB_GOSHI/4.59901e-80/RecName: Full=Myristoyl-acyl carrier protein thioesterase, chloroplastic; AltName: Full=16:0-acyl-carrier protein thioesterase; Short=16:0-ACP thioesterase; AltName: Full=Acyl-[acyl-carrier-protein] hydrolase; AltName: Full=PATE; Flags: Precursor
DT573605	11.0898	4.8578	8.36989	4.19823	195.168	1.60235	-1.19086	0.019364	0.108405	-0.405951	0.368826	0.659568	4.13741	3.52e-10	9.63e-10	-0.210524	0.758004	0.882591	-1.60012	0.0494488	0.0629152	-0.995428	0.0887188	0.35373	4.54336	1.56e-08	3.78e-08	-1.38959	0.103198	0.126306	-6.92839	1.14e-131	4.58e-130	-	GO:0044424//intracellular part	GO:0046872//metal ion binding;GO:0016765//transferase activity, transferring alkyl or aryl (other than methyl) groups;GO:0032559//adenyl ribonucleotide binding	GO:0044237//cellular metabolic process	gi|255556894|ref|XP_002519480.1|/6.40673e-148/s-adenosylmethionine synthetase, putative [Ricinus communis]
ES828503	37.9797	34.4745	28.1027	29.9539	0.303377	1.76532	-0.139698	0.43615	0.716009	-0.43452	0.0233868	0.132621	-6.96797	1.98e-37	1.75e-36	-0.202788	0.294472	0.560988	-4.28753	1.24e-31	8.42e-31	0.0920346	0.654472	0.86516	-6.53345	3.41e-27	2.4e-26	-4.08474	2.53e-26	1.59e-25	2.54075	0.073801	0.176405	-	-	-	-	gi|255635036|gb|ACU17876.1|/7.16417e-19/unknown [Glycine max]
DT563651	48.525	56.8079	48.5113	66.6194	57.5962	16.6356	0.227366	0.229068	0.52122	-0.000407103	0.999908	0.999958	0.247247	0.197704	0.232815	0.22985	0.192636	0.44392	-1.77182	1.45e-13	4.85e-13	0.457623	0.0140266	0.111536	0.247654	0.203036	0.237051	-2.00167	7.81e-18	3.49e-17	-1.7917	1.8e-13	3.31e-12	-	-	GO:0016616//oxidoreductase activity, acting on the CH-OH group of donors, NAD or NADP as acceptor;GO:0005488//binding	GO:0008152//metabolic process	gi|255541702|ref|XP_002511915.1|/9.29827e-67/2-hydroxyacid dehydrogenase, putative [Ricinus communis]
DT551081	31.1113	30.4296	23.458	28.6982	7.70829	9.85796	-0.0319665	0.90651	0.965938	-0.407358	0.168884	0.443461	-2.01296	3.89e-07	8.46e-07	-0.0845157	0.767194	0.888481	-1.62611	4.21e-06	8.11e-06	0.290876	0.340374	0.686023	-1.6056	0.000191711	0.000320096	-1.5416	2.16e-05	3.91e-05	0.35488	0.507922	0.677702	-	-	-	-	gi|186491170|ref|NP_001117499.1|/3.61809e-12/emb1011 (embryo defective 1011) [Arabidopsis thaliana]
DW504081	21.2801	27.8059	20.2155	15.3846	6.50184	15.6139	0.385886	0.256052	0.545295	-0.0740391	0.8459	0.944787	-1.71058	0.000727756	0.00115585	-0.853903	0.0227242	0.104929	-0.832564	0.019412	0.0260619	-0.393978	0.337492	0.682092	-1.63654	0.0015601	0.00237184	0.0213393	0.971342	0.973362	1.26391	0.0193598	0.0590812	-	GO:0032300;GO:0043231//intracellular membrane-bounded organelle;GO:0016020//membrane	GO:0003690//double-stranded DNA binding;GO:0032559//adenyl ribonucleotide binding	GO:0010520//regulation of reciprocal meiotic recombination;GO:0006281//DNA repair	gi|255541826|ref|XP_002511977.1|/1.52129e-43/DNA mismatch repair protein MSH2, putative [Ricinus communis]
DW483390	19.2419	20.2832	8.89866	14.2831	0.614809	0.511073	0.0760307	0.827242	0.929114	-1.11259	0.0107372	0.0758339	-4.96797	4.28e-09	1.08e-08	-0.505979	0.185029	0.431771	-5.31061	4.68e-11	1.28e-10	0.682644	0.150982	0.463522	-3.85538	0.000358658	0.000583634	-4.80463	1.19e-07	2.62e-07	-0.266609	0.861928	0.927254	-	GO:0009536//plastid	GO:0017111//nucleoside-triphosphatase activity;GO:0016709//oxidoreductase activity, acting on paired donors, with incorporation or reduction of molecular oxygen, NADH or NADPH as one donor, and incorporation of one atom of oxygen	GO:0048827//phyllome development;GO:0010565;GO:0009668;GO:0060255;GO:0042221//response to chemical stimulus;GO:0006950//response to stress	gi|255539795|ref|XP_002510962.1|/2.5277e-52/Nitric-oxide synthase, putative [Ricinus communis]
ES814886	189.399	132.507	154.653	129.945	0.31365	0.782184	-0.51536	3.2e-09	1.09e-07	-0.292393	0.00057354	0.00739781	-9.23806	3.94e-184	1.14e-182	-0.0281729	0.772166	0.892567	-7.40435	3.86e-143	7.62e-142	-0.251141	0.00781114	0.0743073	-8.94567	3.24e-148	1.05e-146	-7.37617	5.7e-138	1.16e-136	1.31835	0.501178	0.677827	-	GO:0009536//plastid	GO:0016846//carbon-sulfur lyase activity;GO:0005515//protein binding;GO:0043169//cation binding	GO:0044238//primary metabolic process;GO:0010038//response to metal ion	gi|255565419|ref|XP_002523700.1|/1.00581e-77/lactoylglutathione lyase, putative [Ricinus communis]
ES800939	5.11609	8.91333	4.0222	2.68997	-	-	0.800923	0.392066	0.678965	-0.347058	0.778618	0.9037	-12.3208	0.07655	0.0964403	-1.72837	0.129961	0.349233	-13.1217	0.00523914	0.00750966	-0.580391	0.6904	0.882212	-11.9738	0.134167	0.161688	-11.3934	0.197232	0.23175	-	-	-	-	-	-	-	-
DW515139	9.95465	14.4151	11.3836	23.7911	1.96623	3.26894	0.534137	0.351026	0.646299	0.193511	0.748954	0.891451	-2.33994	0.0195966	0.0266494	0.722839	0.116624	0.326382	-2.14069	0.00364226	0.00530066	1.06347	0.0327498	0.193253	-2.53345	0.0090116	0.0126182	-2.86353	9.99e-06	1.87e-05	0.733391	0.617762	0.750194	-	-	-	-	-
DT052246	39.0683	14.5854	21.9393	16.8735	792.755	237.515	-1.42147	5.13e-05	0.000831586	-0.832484	0.00966518	0.0705754	4.3428	1.82e-14	6.93e-14	0.210228	0.62963	0.816588	4.02542	5.95e-10	1.52e-09	-0.378757	0.346846	0.689298	5.17529	9.21e-12	2.84e-11	3.81519	7.79e-11	2.17e-10	-1.73886	1.2e-102	4.55e-101	-	GO:0031224//intrinsic to membrane;GO:0009536//plastid	GO:0022891//substrate-specific transmembrane transporter activity;GO:0016628//oxidoreductase activity, acting on the CH-CH group of donors, NAD or NADP as acceptor	GO:0006810//transport;GO:0008152//metabolic process	gi|297736937|emb|CBI26138.3|/5.91218e-23/unnamed protein product [Vitis vinifera]
ES839023	122.131	143.483	131.457	106.779	41.684	60.4275	0.232449	0.0553352	0.220342	0.106163	0.397192	0.684784	-1.55086	6.09e-20	3.05e-19	-0.426252	0.000805424	0.00713345	-1.2476	6.89e-19	3.08e-18	-0.299966	0.0225944	0.1527	-1.65703	6.25e-23	3.74e-22	-0.821349	8.74e-08	1.94e-07	0.535711	0.00686522	0.0244828	-	GO:0043231//intracellular membrane-bounded organelle	GO:0046914//transition metal ion binding;GO:0042393//histone binding	GO:0006351//transcription, DNA-dependent	gi|255585366|ref|XP_002533379.1|/8.76641e-67/phd/F-box containing protein, putative [Ricinus communis]
ES838259	29.3546	26.7191	26.3751	26.4588	3.18894	4.54436	-0.135714	0.587748	0.808908	-0.154413	0.546124	0.77746	-3.20244	2.58e-13	8.84e-13	-0.0141264	0.959348	0.977479	-2.55572	4e-11	1.1e-10	0.00457172	0.986066	1.02082	-3.04802	1.92e-11	5.78e-11	-2.5416	9.03e-11	2.49e-10	0.510999	0.481612	0.665367	-	GO:0043231//intracellular membrane-bounded organelle	GO:0032559//adenyl ribonucleotide binding;GO:0042623//ATPase activity, coupled	-	gi|255554761|ref|XP_002518418.1|/2.50277e-119/26S protease regulatory subunit, putative [Ricinus communis]
DT457934	2.44399	-	0.853969	2.57004	13.2752	2.20705	-11.255	0.123889	0.363714	-1.51698	0.40506	0.691732	2.44142	0.00258738	0.00388852	11.3276	0.111868	0.319167	11.1079	0.151198	0.179798	1.58953	0.37349	0.713831	3.9584	0.00078128	0.0012232	-0.219669	0.834682	0.85356	-2.58854	0.00119043	0.00518849	-	-	-	-	-
DW226219	12.8668	11.4371	12.0425	12.564	112.322	211.224	-0.16993	0.67145	0.856566	-0.0955189	0.815106	0.926894	3.12592	5.8e-11	1.67e-10	0.135567	0.736278	0.874377	4.20698	3.83e-11	1.05e-10	0.0611552	0.880818	0.963213	3.22144	2.01e-10	5.6e-10	4.07141	9.42e-12	2.79e-11	0.911132	0	0	-	GO:0031224//intrinsic to membrane	GO:0005254//chloride channel activity;GO:0015103//inorganic anion transmembrane transporter activity	GO:0015698//inorganic anion transport;GO:0010035//response to inorganic substance	gi|224060241|ref|XP_002300101.1|/2.98031e-98/Cl-channel clc-7 [Populus trichocarpa]
ES794825	31.6867	55.2051	51.8993	78.096	-	-	0.800923	0.000318996	0.00407125	0.711836	0.00184282	0.0193506	-14.9516	7.57e-19	3.61e-18	0.500447	0.00526714	0.0340352	-15.7525	6.82e-37	5.3e-36	0.589534	0.00142007	0.0201377	-15.6634	4.71e-30	3.65e-29	-16.253	4.6e-51	5.1e-50	-	-	-	-	GO:0043231//intracellular membrane-bounded organelle	GO:0030528//transcription regulator activity;GO:0042802//identical protein binding	GO:0009888//tissue development;GO:0010468//regulation of gene expression;GO:0010015//root morphogenesis	gi|296084039|emb|CBI24427.3|/7.91254e-67/unnamed protein product [Vitis vinifera]
ES812476	19.9209	15.2556	23.1308	17.0809	1.33176	2.2141	-0.384943	0.156285	0.416048	0.215537	0.382734	0.671775	-3.90288	2.04e-14	7.72e-14	0.163047	0.566128	0.770174	-2.78454	1.02e-09	2.57e-09	-0.437433	0.0935496	0.363461	-4.11841	6.42e-17	2.93e-16	-2.94759	4.21e-11	1.19e-10	0.733391	0.438748	0.617734	-	GO:0043231//intracellular membrane-bounded organelle	GO:0016709//oxidoreductase activity, acting on paired donors, with incorporation or reduction of molecular oxygen, NADH or NADPH as one donor, and incorporation of one atom of oxygen;GO:0046914//transition metal ion binding	GO:0030148//sphingolipid biosynthetic process;GO:0006631//fatty acid metabolic process;GO:0009639//response to red or far red light	gi|255572349|ref|XP_002527113.1|/4.90993e-71/sur2 hydroxylase/desaturase, putative [Ricinus communis]
ES800268	592.013	677.713	616.88	460.653	2.55339	2.12256	0.195047	8.87e-06	0.000170776	0.0593625	0.19212	0.47801	-7.85707	0	0	-0.556995	6.67e-32	7.67e-30	-8.31873	0	0	-0.42131	9.29e-18	1.34e-15	-7.91644	0	0	-7.76173	0	0	-0.266609	0.69924	0.82038	-	-	-	-	gi|255575342|ref|XP_002528574.1|/2.55665e-110/conserved hypothetical protein [Ricinus communis]
ES796736	21.9017	24.636	14.0136	25.7233	3.70799	8.99019	0.169726	0.45345	0.728855	-0.644218	0.0150123	0.0971342	-2.56233	7.52e-12	2.3e-11	0.0623043	0.775032	0.894522	-1.45435	1.19e-07	2.61e-07	0.876248	0.000650332	0.0106246	-1.91811	6.06e-06	1.18e-05	-1.51665	3.44e-08	7.88e-08	1.27771	0.00586442	0.0213801	-	GO:0009532//plastid stroma	GO:0016301//kinase activity;GO:0032559//adenyl ribonucleotide binding	GO:0005982//starch metabolic process;GO:0006468//protein amino acid phosphorylation	gi|255555150|ref|XP_002518612.1|/2.93284e-109/chloroplast alpha-glucan water dikinase, putative [Ricinus communis]
ES815781	51.9415	59.1831	51.9298	59.0405	195.047	207.416	0.188297	0.210066	0.498383	-0.000326141	0.999706	0.999807	1.90886	2.85e-13	9.72e-13	-0.00347914	0.982642	0.991107	1.80927	0	0	0.185144	0.22982	0.573984	1.90919	1.93e-14	7.58e-14	1.81275	3.14e-13	1.04e-12	0.0887056	0.261038	0.448963	-	GO:0043231//intracellular membrane-bounded organelle;GO:0044444//cytoplasmic part	-	GO:0032312//regulation of ARF GTPase activity	gi|302143074|emb|CBI20369.3|/4.74179e-94/unnamed protein product [Vitis vinifera]
ES814858	40.042	40.9038	35.0391	43.9379	28.3694	51.2529	0.0307216	0.871372	0.949709	-0.192548	0.335976	0.630213	-0.49718	0.019633	0.0266696	0.103231	0.580312	0.78301	0.325399	0.0618208	0.0776866	0.3265	0.0982076	0.374276	-0.304632	0.171213	0.201921	0.222169	0.201978	0.234813	0.853301	1.36e-05	8.7e-05	-	-	-	-	gi|296085806|emb|CBI31130.3|/8.74101e-98/unnamed protein product [Vitis vinifera]
DT544991	89.4893	92.033	116.816	94.5486	13.7571	17.9162	0.0404352	0.771528	0.903881	0.384454	0.00376426	0.0338289	-2.70154	5.71e-32	4.39e-31	0.0389056	0.778266	0.895642	-2.36088	9.56e-32	6.53e-31	-0.305113	0.0214554	0.147935	-3.08599	2.29e-46	2.79e-45	-2.39979	1.68e-32	1.26e-31	0.38109	0.263976	0.453055	-	GO:0044464//cell part	GO:0016788//hydrolase activity, acting on ester bonds	GO:0006259//DNA metabolic process	gi|297745781|emb|CBI15837.3|/3.38674e-78/unnamed protein product [Vitis vinifera]
ES824727	24.2726	25.1577	19.5185	16.4336	1.08364	0.900799	0.0516715	0.827838	0.929363	-0.31449	0.221146	0.514701	-4.48537	1.79e-17	8.02e-17	-0.614356	0.0208468	0.0985603	-4.80365	3.47e-21	1.7e-20	-0.248194	0.386396	0.718897	-4.17088	1.63e-13	5.82e-13	-4.1893	5.47e-13	1.77e-12	-0.266609	0.800098	0.889014	-	GO:0043231//intracellular membrane-bounded organelle	-	-	gi|297744374|emb|CBI37344.3|/3.392e-156/unnamed protein product [Vitis vinifera]
ES840013	473.018	635.239	416.783	315.84	960.17	1159.01	0.425407	3.43e-12	1.72e-10	-0.182598	0.0012039	0.0138361	1.0214	4.35e-12	1.35e-11	-1.00811	5.63e-72	9.13e-70	0.867518	0	0	-0.400101	2.35e-10	1.38e-08	1.20399	5.78e-12	1.8e-11	1.87562	7.37e-13	2.36e-12	0.271528	0	0	-	-	-	GO:0009628//response to abiotic stimulus	gi|151515263|gb|ABS12334.1|/8.7777e-11/dehydrin [Populus tremula var. davidiana]
DW234367	2.37442	3.78218	2.48898	2.99626	3.09535	4.28846	0.67164	0.428896	0.710447	0.0679799	0.936324	0.982097	0.382526	0.665034	0.696659	-0.336054	0.684432	0.847339	0.181242	0.80873	0.829497	0.267606	0.770156	0.916969	0.314546	0.726578	0.750497	0.517297	0.51378	0.552117	0.470357	0.558184	0.716649	-	GO:0005773//vacuole;GO:0030312//external encapsulating structure	GO:0004175//endopeptidase activity;GO:0016628//oxidoreductase activity, acting on the CH-CH group of donors, NAD or NADP as acceptor	GO:0019538//protein metabolic process;GO:0012501//programmed cell death	gi|255635584|gb|ACU18142.1|/2.15134e-102/unknown [Glycine max]
DR462555	47.1384	47.398	35.5772	39.16	27.6528	22.5613	0.00792386	0.9692	1.00837	-0.405951	0.0683166	0.264941	-0.769477	0.00133273	0.00206427	-0.275448	0.204688	0.458088	-1.07098	7.16e-06	1.35e-05	0.138427	0.55712	0.816999	-0.363526	0.162212	0.192106	-0.795529	0.00170211	0.00257047	-0.293576	0.290056	0.481755	-	-	-	-	gi|255632372|gb|ACU16536.1|/1.94556e-34/unknown [Glycine max]
ES846566	87.6666	102.188	102.979	111.182	0.478577	-	0.22113	0.112269	0.344319	0.232255	0.0985858	0.3276	-7.51713	4.01e-55	4.96e-54	0.121687	0.358766	0.62197	-16.6409	6.08e-76	8.37e-75	0.110562	0.41034	0.737821	-7.74939	4.33e-64	7.22e-63	-16.7626	3.03e-81	4.59e-80	-8.90261	0.412108	0.609899	-	-	-	-	gi|118487064|gb|ABK95362.1|/4.80576e-50/unknown [Populus trichocarpa]
ES834202	169.376	155.63	124.953	147.308	117.522	131.741	-0.122115	0.156467	0.416477	-0.43885	2e-06	4.98e-05	-0.527301	2.56e-08	6.11e-08	-0.0792791	0.38114	0.645654	-0.240413	0.00715544	0.0100739	0.237457	0.0140822	0.111843	-0.0884512	0.391888	0.433221	-0.161134	0.0793834	0.0993499	0.164774	0.0948278	0.212826	-	GO:0043231//intracellular membrane-bounded organelle	GO:0008135//translation factor activity, nucleic acid binding	GO:0050896//response to stimulus	gi|255542728|ref|XP_002512427.1|/6.6522e-90/Rubber elongation factor protein, putative [Ricinus communis]
DT560826	59.064	48.3755	58.84	46.2523	20.478	2.2697	-0.288002	0.11117	0.341899	-0.00548229	0.976434	0.988399	-1.52821	3.24e-11	9.48e-11	-0.0647525	0.741412	0.869154	-4.4137	3.23e-30	2.11e-29	-0.347272	0.0644528	0.291824	-1.52272	5.96e-11	1.73e-10	-4.34895	3.46e-28	2.29e-27	-3.1735	2.01e-10	2.17e-09	-	GO:0005576//extracellular region;GO:0030312//external encapsulating structure;GO:0044424//intracellular part	GO:0004091//carboxylesterase activity;GO:0030234//enzyme regulator activity	GO:0045229//external encapsulating structure organization;GO:0071555;GO:0051707//response to other organism	gi|297738496|emb|CBI27741.3|/7.79121e-139/unnamed protein product [Vitis vinifera]
DN780941	8.28845	8.73697	7.66619	5.63972	3.17794	3.08202	0.0760307	0.878548	0.953863	-0.112592	0.832858	0.939109	-1.38301	0.037686	0.0494384	-0.63151	0.258584	0.522236	-1.50326	0.0150324	0.0203687	-0.442887	0.44701	0.766524	-1.27042	0.0634892	0.0801724	-0.871746	0.210556	0.244225	-0.0442162	0.931654	0.958342	-	-	GO:0004629//phospholipase C activity	-	gi|255540205|ref|XP_002511167.1|/2.60047e-89/Phospholipase C 4 precursor, putative [Ricinus communis]
ES817761	33.8213	36.0546	31.0606	30.5297	9.75445	9.18974	0.0922528	0.625886	0.829582	-0.122842	0.538446	0.772744	-1.7938	2.93e-11	8.62e-11	-0.239967	0.223316	0.483428	-1.97209	8.49e-15	3.17e-14	-0.0248721	0.90435	0.972326	-1.67095	1.88e-09	4.9e-09	-1.73212	1.09e-10	2.99e-10	-0.0860364	0.801768	0.884646	-	-	GO:0032559//adenyl ribonucleotide binding	-	gi|108710748|gb|ABF98543.1|/1.65432e-94/expressed protein [Oryza sativa (japonica cultivar-group)]
ES794499	68.0115	77.8148	85.6579	66.1819	-	1.37503	0.194266	0.254832	0.544157	0.332808	0.0482174	0.213087	-16.0535	1.1e-38	9.99e-38	-0.233607	0.180182	0.424262	-5.82251	1.8e-45	1.68e-44	-0.372149	0.0305026	0.186334	-16.3863	6.01e-48	7.61e-47	-5.5889	1.31e-37	1.12e-36	10.4252	0.177836	0.344274	-	-	-	-	gi|255557601|ref|XP_002519830.1|/5.35024e-12/DNA binding protein, putative [Ricinus communis]
ES826229	2.68953	5.8014	2.8193	6.12786	8.76533	11.3344	1.10905	0.117659	0.353959	0.0679799	0.931016	0.980368	1.70445	0.00815096	0.0115627	0.078983	0.885856	0.955492	0.966229	0.0432238	0.0556249	1.12005	0.113704	0.405648	1.63647	0.0114325	0.0158398	0.887246	0.0649126	0.0820869	0.370821	0.407334	0.604177	-	GO:0043231//intracellular membrane-bounded organelle	GO:0003676//nucleic acid binding;GO:0001071	GO:0001708//cell fate specification	gi|255549657|ref|XP_002515880.1|/1.53265e-69/Axial regulator YABBY2, putative [Ricinus communis]
ES821742	2.06611	3.23231	2.7846	3.10382	1.28259	3.19853	0.645645	0.364456	0.659704	0.43055	0.560888	0.78896	-0.687864	0.47262	0.515439	-0.0585205	0.9342	0.972846	-0.0151549	0.969814	0.971928	0.156575	0.818226	0.938262	-1.11841	0.202362	0.236725	0.0433656	0.962366	0.965052	1.31835	0.111733	0.241713	-	GO:0043231//intracellular membrane-bounded organelle	-	-	gi|297733891|emb|CBI15138.3|/7.03118e-75/unnamed protein product [Vitis vinifera]
ES816900	22.3153	11.2523	27.645	28.3423	7.24118	8.11309	-0.987816	0.000361696	0.00455471	0.308988	0.166481	0.439304	-1.62373	3.29e-07	7.18e-07	1.33274	4.2e-07	8.19e-06	-0.471892	0.173432	0.204515	0.0359359	0.866144	0.957228	-1.93272	1.97e-10	5.51e-10	-1.80463	7.86e-11	2.18e-10	0.164026	0.694296	0.816069	-	GO:0031410//cytoplasmic vesicle	GO:0005488//binding;GO:0016301//kinase activity	-	gi|255540579|ref|XP_002511354.1|/2.97222e-106/receptor protein kinase, putative [Ricinus communis]
ES811503	4.62669	6.14148	5.49657	3.24354	15.7488	20.0551	0.408606	0.41266	0.697823	0.248552	0.62861	0.83109	1.76719	8.94e-06	1.72e-05	-0.921017	0.0979516	0.291922	1.70731	3.6e-07	7.57e-07	-0.760963	0.187737	0.520285	1.51864	8.52e-05	0.000147574	2.62833	7.31e-07	1.51e-06	0.348728	0.200304	0.364202	-	-	-	-	gi|255537319|ref|XP_002509726.1|/1.43044e-30/calmodulin binding protein, putative [Ricinus communis]
ES837422	6.60687	6.57748	9.58934	8.55091	3.31264	4.5895	-0.00643143	0.990672	1.0096	0.537465	0.30898	0.602551	-0.995986	0.164721	0.195871	0.378543	0.485384	0.727065	-0.519197	0.39419	0.435634	-0.165353	0.743004	0.905586	-1.53345	0.0186205	0.0250948	-0.897741	0.120246	0.14579	0.470357	0.558184	0.7166	-	GO:0044424//intracellular part	-	-	gi|255629883|gb|ACU15292.1|/3.80765e-34/unknown [Glycine max]
DW515726	2.99303	2.38377	5.64739	14.478	9.75445	3.78401	-0.32836	0.7484	0.894151	0.915977	0.260638	0.555249	1.70445	0.016168	0.022194	2.60254	0.000153178	0.00170077	0.666669	0.488716	0.525643	1.35821	0.0131963	0.107351	0.788477	0.196586	0.230513	-1.93588	0.000795734	0.00124086	-1.36614	0.033723	0.0934844	-	-	GO:0004553//hydrolase activity, hydrolyzing O-glycosyl compounds	-	gi|255542946|ref|XP_002512536.1|/1.28826e-63/beta-fructofuranosidase, putative [Ricinus communis]
AW187381	10.5607	5.25688	9.22522	11.1054	5.73634	14.3054	-1.00643	0.085001	0.289453	-0.195055	0.70748	0.870951	-0.880509	0.135786	0.164916	1.07898	0.0635204	0.217932	1.44428	0.00645044	0.00911703	0.267606	0.601102	0.845495	-0.685454	0.266184	0.30238	0.365294	0.41671	0.460064	1.31835	0.0137312	0.0445757	-	-	-	-	gi|255546947|ref|XP_002514531.1|/8.8019e-07/conserved hypothetical protein [Ricinus communis]
ES798924	83.831	103.488	79.8413	140.544	27.0608	45.8549	0.303909	0.0378922	0.173114	-0.0703483	0.657966	0.846859	-1.63128	8.74e-15	3.39e-14	0.441553	0.000688456	0.00621432	-1.17432	1.26e-12	3.83e-12	0.81581	6.8e-09	3.36e-07	-1.56093	3.76e-13	1.29e-12	-1.61587	1.69e-25	1.03e-24	0.760872	0.00151582	0.00647054	-	-	GO:0005488//binding;GO:0004672//protein kinase activity	-	gi|118486595|gb|ABK95136.1|/6.45184e-43/unknown [Populus trichocarpa]
ES849110	52.4087	56.8341	73.0862	69.8737	27.9588	59.1598	0.116951	0.53658	0.775373	0.479793	0.00758224	0.058902	-0.906504	9.31e-05	0.000161932	0.297993	0.0940028	0.283614	0.0578599	0.74956	0.774229	-0.0648497	0.702128	0.887277	-1.3863	1.22e-10	3.47e-10	-0.240133	0.161469	0.192301	1.08131	9.46e-07	7.08e-06	-	-	-	-	-
ES840076	18.9665	24.692	16.0582	12.2736	15.8494	33.5967	0.380592	0.313992	0.609198	-0.240142	0.57742	0.79934	-0.25902	0.555254	0.590773	-1.00848	0.0188061	0.0912228	0.444277	0.165795	0.195999	-0.387746	0.423356	0.748292	-0.0188778	0.969992	0.97551	1.45276	0.000191526	0.000316048	1.08389	0.00329682	0.0128515	-	-	-	-	-
DT561689	22.3795	21.8749	25.5919	24.8174	18.1235	33.8056	-0.0329036	0.90551	0.965339	0.193511	0.47261	0.744201	-0.304316	0.310212	0.350942	0.182077	0.504358	0.739531	0.627989	0.010402	0.0144035	-0.0443379	0.86824	0.957831	-0.497827	0.0881846	0.108688	0.445912	0.0648992	0.0820752	0.899401	0.00066212	0.00306506	-	-	-	-	gi|15238198|ref|NP_196075.1|/8.55089e-80/unknown protein [Arabidopsis thaliana]
CO497796	22.4718	39.7101	30.034	36.037	4.88246	9.6393	0.821388	0.00346986	0.0291668	0.418477	0.169593	0.444792	-2.20244	7.53e-06	1.47e-05	-0.140027	0.581694	0.784393	-2.04251	1.29e-09	3.23e-09	0.262884	0.338314	0.682985	-2.62091	1.14e-08	2.8e-08	-1.90248	5.02e-08	1.14e-07	0.981319	0.106237	0.231871	-	GO:0044464//cell part	-	-	gi|118484222|gb|ABK93991.1|/1.45851e-55/unknown [Populus trichocarpa]
ES834939	14.2505	16.8143	12.1717	12.7654	30.962	25.2612	0.238681	0.53025	0.771959	-0.227476	0.589726	0.807356	1.11949	0.000725968	0.00115329	-0.397455	0.318178	0.586881	0.587235	0.0682944	0.0854144	0.0687021	0.874476	0.960849	1.34697	0.000116449	0.000199255	0.98469	0.0050903	0.00731219	-0.293576	0.290056	0.481712	-	-	GO:0016301//kinase activity	GO:0003006//reproductive developmental process	gi|255566975|ref|XP_002524470.1|/9.213e-83/choline/ethanolamine kinase, putative [Ricinus communis]
DR453977	53.8293	44.8873	54.0151	41.6075	21.9916	24.5131	-0.262086	0.184874	0.460238	0.00497008	0.97761	0.989388	-1.29144	1.04e-07	2.37e-07	-0.109462	0.610364	0.803397	-0.872753	0.00019278	0.000320226	-0.376518	0.0683638	0.301453	-1.29641	1.19e-07	2.69e-07	-0.763291	0.00158225	0.00239551	0.156603	0.5954	0.752967	-	GO:0009532//plastid stroma;GO:0005576//extracellular region	GO:0004175//endopeptidase activity	GO:0019538//protein metabolic process;GO:0010038//response to metal ion	gi|255572579|ref|XP_002527223.1|/4.6547e-116/oligopeptidase A, putative [Ricinus communis]
ES818451	162.244	143.486	139.459	133.077	20.2692	22.7098	-0.177258	0.0389136	0.176038	-0.218324	0.0127425	0.0862182	-3.0008	1.51e-97	2.91e-96	-0.108644	0.234928	0.495764	-2.65952	8.5e-86	1.25e-84	-0.0675781	0.468428	0.776966	-2.78248	1.11e-76	2.15e-75	-2.55087	1.67e-74	2.38e-73	0.164026	0.48075	0.664472	-	GO:0044424//intracellular part	GO:0005488//binding;GO:0016859//cis-trans isomerase activity	GO:0044267//cellular protein metabolic process	gi|254047060|gb|ACT63839.1|/2.59492e-87/cydophilin [Gossypium hirsutum]
DW507324	23.9817	16.0697	29.4897	21.8237	5.51111	6.6636	-0.577588	0.0662006	0.246958	0.298277	0.27363	0.565074	-2.12152	5.54e-07	1.19e-06	0.441553	0.174392	0.415575	-1.26997	0.00260502	0.00383975	-0.434313	0.125508	0.42288	-2.41979	2.25e-09	5.83e-09	-1.71152	1.41e-05	2.6e-05	0.27396	0.650218	0.777699	-	GO:0016020//membrane	GO:0005488//binding	-	gi|255543769|ref|XP_002512947.1|/3.18805e-40/ubiquitin-protein ligase, putative [Ricinus communis]
EX169022	59.3001	67.2841	63.9895	65.1096	0.947364	0.393758	0.18223	0.282886	0.576106	0.1098	0.526912	0.767244	-5.96797	6.65e-36	5.67e-35	-0.0473943	0.779328	0.89603	-7.41681	7.49e-49	7.41e-48	0.0250358	0.884292	0.964398	-6.07777	2.16e-38	2.17e-37	-7.36942	1.73e-46	1.77e-45	-1.26661	0.493436	0.678083	-	GO:0044464//cell part	GO:0015405//P-P-bond-hydrolysis-driven transmembrane transporter activity;GO:0015604//phosphonate transmembrane transporter activity;GO:0017111//nucleoside-triphosphatase activity;GO:0032559//adenyl ribonucleotide binding	-	gi|224093444|ref|XP_002309921.1|/7.45807e-91/white-brown-complex ABC transporter family [Populus trichocarpa]
DW480375	25.411	29.5143	16.8701	28.503	5.52106	4.5895	0.215961	0.396428	0.683121	-0.590983	0.0471988	0.210273	-2.20244	3.5e-08	8.28e-08	-0.0503	0.843338	0.932559	-2.68501	1.2e-12	3.65e-12	0.756644	0.00960656	0.0865159	-1.61145	0.000322586	0.000526623	-2.63471	8.13e-12	2.42e-11	-0.266609	0.640992	0.769827	-	-	-	-	gi|296086497|emb|CBI32086.3|/4.99795e-98/unnamed protein product [Vitis vinifera]
DT560065	24.1127	22.9617	25.2761	27.5612	9.11126	19.4082	-0.0705618	0.817478	0.925005	0.0679799	0.819798	0.930149	-1.40407	0.000416484	0.00067888	0.263408	0.377408	0.642025	-0.242565	0.437382	0.4802	0.124866	0.673402	0.875662	-1.47205	0.000204896	0.000340645	-0.505973	0.0949328	0.116609	1.09094	0.00829728	0.0288716	-	-	-	-	gi|297738274|emb|CBI27475.3|/4.85914e-15/unnamed protein product [Vitis vinifera]
AI726980	47.3404	55.1915	90.1076	71.3979	6.0902	15.7503	0.221374	0.32696	0.621835	0.928577	4.21e-06	9.87e-05	-2.95851	2.1e-13	7.25e-13	0.371434	0.0711162	0.235538	-1.80906	3.63e-10	9.43e-10	-0.335768	0.0690582	0.303365	-3.88709	4.37e-30	3.4e-29	-2.1805	1.36e-15	5.5e-15	1.37082	0.00966972	0.032958	-	GO:0043231//intracellular membrane-bounded organelle;GO:0044444//cytoplasmic part	GO:0005504//fatty acid binding	GO:0009725//response to hormone stimulus;GO:0009314//response to radiation;GO:0006810//transport	gi|296089677|emb|CBI39496.3|/6.03031e-44/unnamed protein product [Vitis vinifera]
ES797859	10.0173	15.6095	10.9572	11.9079	11.8286	44.0509	0.639932	0.0958554	0.311809	0.12938	0.757962	0.890993	0.239786	0.56422	0.599091	-0.390502	0.296832	0.564018	1.49674	6.99e-09	1.67e-08	0.120049	0.771058	0.916498	0.110405	0.788662	0.808173	1.88725	3.03e-11	8.66e-11	1.89689	4.16e-11	4.71e-10	-	-	-	-	-
DT459780	42.0184	14.2503	58.0823	46.6133	18.0581	15.8451	-1.56003	2.89e-08	8.69e-07	0.467076	0.0194367	0.115646	-1.21838	7.56e-06	1.47e-05	1.70975	6.42e-10	1.93e-08	0.153045	0.668996	0.69739	-0.317356	0.108072	0.396358	-1.68545	2.71e-11	8.08e-11	-1.5567	2.77e-09	6.86e-09	-0.188606	0.567726	0.726897	-	GO:0042579//microbody	GO:0016405//CoA-ligase activity	GO:0042445//hormone metabolic process	gi|297746452|emb|CBI16508.3|/1.51132e-82/unnamed protein product [Vitis vinifera]
DT574809	19.6353	24.435	12.8642	27.1005	33.3295	53.1952	0.315497	0.260012	0.549308	-0.610092	0.0683288	0.264936	0.763348	0.0038125	0.00561106	0.149372	0.565526	0.770733	1.12235	1.41e-07	3.05e-07	1.07496	0.000555674	0.0093645	1.37344	3.86e-06	7.67e-06	0.972976	4.07e-06	7.88e-06	0.674498	0.000857596	0.00386904	-	-	-	-	gi|255537643|ref|XP_002509888.1|/3.39189e-28/transcription factor, putative [Ricinus communis]
EY198037	50.5632	38.914	44.7328	42.2351	8.18098	8.09597	-0.377798	0.0396672	0.178633	-0.176754	0.32637	0.620889	-2.62774	3.86e-21	2.02e-20	0.118154	0.542148	0.759591	-2.26501	8.48e-16	3.33e-15	-0.0828911	0.663356	0.870616	-2.45099	2.77e-17	1.29e-16	-2.38317	1.16e-17	5.16e-17	-0.0150699	0.95785	0.974477	-	GO:0016020//membrane;GO:0043231//intracellular membrane-bounded organelle	GO:0005488//binding	-	gi|297823195|ref|XP_002879480.1|/8.07724e-24/nucleic acid binding protein [Arabidopsis lyrata subsp. lyrata]
ES801075	14.8506	14.3849	12.622	9.70754	1.7441	2.17473	-0.0459598	0.892332	0.959122	-0.234583	0.51325	0.767706	-3.08996	2.25e-07	5e-07	-0.56738	0.141402	0.365627	-2.72565	3.37e-07	7.11e-07	-0.378757	0.346846	0.689229	-2.85538	5.61e-06	1.1e-05	-2.15827	0.000320642	0.000520974	0.318354	0.773778	0.869305	-	-	-	-	gi|297743127|emb|CBI35994.3|/7.0165e-45/unnamed protein product [Vitis vinifera]
DN827555	65.9723	99.9671	61.0194	77.5366	14.2284	14.4561	0.599593	0.00014487	0.00205657	-0.112592	0.535144	0.772873	-2.21308	5.39e-17	2.36e-16	-0.366576	0.0170672	0.0850607	-2.78978	4.57e-36	3.48e-35	0.345609	0.0494682	0.25145	-2.10049	1.1e-14	4.4e-14	-2.4232	6.9e-24	3.96e-23	0.022898	0.964286	0.978195	-	GO:0030529//ribonucleoprotein complex;GO:0009536//plastid	GO:0005198//structural molecule activity	GO:0010467//gene expression	gi|91208949|ref|YP_538983.1|/2.17726e-35/ribosomal protein S15 [Gossypium hirsutum]
ES810779	34.6064	39.8924	50.2775	49.1601	9.89336	17.5447	0.205073	0.433528	0.713949	0.538871	0.0309086	0.159366	-1.80651	2.35e-06	4.77e-06	0.301375	0.212946	0.469297	-1.18508	8.45e-05	0.000145348	-0.0324225	0.888936	0.965946	-2.34538	2.16e-11	6.46e-11	-1.48646	2.73e-07	5.82e-07	0.826501	0.0655228	0.159045	-	-	-	GO:0009416//response to light stimulus	gi|227206266|dbj|BAH57188.1|/1.94849e-24/AT4G38180 [Arabidopsis thaliana]
ES832187	11.268	11.8083	13.9875	16.2147	2.25493	2.14224	0.0675692	0.837638	0.933919	0.311905	0.32713	0.62144	-2.32108	6.74e-06	1.32e-05	0.457495	0.131215	0.350179	-2.46261	3.63e-07	7.63e-07	0.213158	0.469978	0.778688	-2.63299	8.01e-08	1.84e-07	-2.92011	7.95e-11	2.21e-10	-0.0739636	0.899572	0.93661	-	-	GO:0046914//transition metal ion binding;GO:0004175//endopeptidase activity	GO:0019538//protein metabolic process	gi|297745766|emb|CBI15822.3|/3.8419e-42/unnamed protein product [Vitis vinifera]
ES850864	69.8432	70.391	71.4053	76.1656	26.2282	31.5361	0.0112706	0.944006	0.988328	0.0319106	0.842104	0.942352	-1.413	1.9e-11	5.64e-11	0.113748	0.472132	0.722755	-1.15839	1.05e-09	2.64e-09	0.0931084	0.560854	0.81883	-1.44491	7.96e-12	2.45e-11	-1.27214	1.45e-11	4.23e-11	0.265886	0.293452	0.485578	-	GO:0044464//cell part	-	GO:0048193//Golgi vesicle transport	gi|145337812|ref|NP_178165.2|/4.05127e-68/unknown protein [Arabidopsis thaliana]
ES844074	38.6535	38.4816	50.401	63.449	47.1122	79.6031	-0.00643143	0.977124	1.012	0.382853	0.0731614	0.275904	0.285501	0.192141	0.226547	0.721431	0.000350318	0.0035007	1.04866	1.32e-08	3.09e-08	0.332146	0.082573	0.338582	-0.0973519	0.64091	0.670934	0.327226	0.0477372	0.0612573	0.756724	2.61e-05	0.000159496	-	-	GO:0043169//cation binding	GO:0006952//defense response	gi|194466241|gb|ACF74351.1|/8.42266e-22/putative metal ion-binding protein [Arachis hypogaea]
ES792153	138.694	145.047	338.47	464.228	2.37651	3.16084	0.0646079	0.568576	0.797848	1.28712	1.93e-13	1.38e-11	-5.86692	1.09e-81	1.85e-80	1.67832	3.63e-13	1.71e-11	-5.52006	8.12e-95	1.27e-93	0.455805	5.42e-11	3.41e-09	-7.15404	1.78e-206	7.13e-205	-7.19838	0	0	0.411463	0.652918	0.780028	-	-	GO:0004713//protein tyrosine kinase activity	-	gi|300608168|emb|CAZ86694.1|/2.01461e-96/epoxide hydrolase 3 [Prunus persica]
ES809070	22.571	17.0903	15.6622	21.7293	7.2524	4.01914	-0.401291	0.123364	0.363731	-0.527178	0.0512342	0.222501	-1.63794	8.19e-07	1.73e-06	0.346463	0.192071	0.443238	-2.08822	8.4e-08	1.85e-07	0.472351	0.0868076	0.348854	-1.11076	0.00254306	0.00377041	-2.43468	4.59e-11	1.29e-10	-0.851571	0.084617	0.19515	-	GO:0016471//vacuolar proton-transporting V-type ATPase complex	GO:0005488//binding;GO:0015077//monovalent inorganic cation transmembrane transporter activity;GO:0019829//cation-transporting ATPase activity	GO:0006818//hydrogen transport	gi|297844954|ref|XP_002890358.1|/1.40411e-51/vacuolar-H+-pumping ATPase 16 kDa proteolipid subunit 2 [Arabidopsis lyrata subsp. lyrata]
DW487668	90.3114	91.7731	91.2352	97.9216	13.2169	13.9448	0.0231634	0.874342	0.951796	0.0146816	0.91995	0.976182	-2.77253	5.14e-30	3.72e-29	0.0935558	0.518226	0.748494	-2.71834	1.73e-33	1.24e-32	0.102038	0.488468	0.794147	-2.78721	5.29e-30	4.08e-29	-2.8119	3.65e-36	3.03e-35	0.0773458	0.85191	0.918332	-	GO:0016604//nuclear body;GO:0000790//nuclear chromatin	GO:0008135//translation factor activity, nucleic acid binding	GO:0016246//RNA interference;GO:0006305;GO:0042742//defense response to bacterium;GO:0006342//chromatin silencing;GO:0034968//histone lysine methylation	gi|255573685|ref|XP_002527764.1|/8.04e-20/eukaryotic translation initiation factor 2c, putative [Ricinus communis]
ES830626	11.5714	8.29433	10.6741	5.84072	1.50847	0.835965	-0.480363	0.284486	0.578593	-0.116445	0.788408	0.909684	-2.9394	3.89e-05	7.05e-05	-0.505979	0.355022	0.618405	-3.31061	9.33e-05	0.000159916	-0.869897	0.0913152	0.359156	-2.82296	0.000125794	0.000213987	-2.80463	0.0030002	0.00441079	-0.851571	0.523554	0.690795	-	-	-	-	gi|118488325|gb|ABK95981.1|/2.81897e-97/unknown [Populus trichocarpa]
ES848638	107.326	157.494	118.032	107.642	34.3716	53.2226	0.553294	2.79e-08	8.42e-07	0.137177	0.20554	0.49344	-1.64271	4.81e-28	3.24e-27	-0.549048	5.33e-08	1.22e-06	-1.56518	5.12e-42	4.48e-41	-0.132932	0.225894	0.57023	-1.77989	1.47e-33	1.29e-32	-1.01614	2.78e-15	1.11e-14	0.630822	0.000302096	0.00150781	-	GO:0044464//cell part	GO:0005488//binding	-	gi|298205054|emb|CBI38350.3|/3.59162e-42/unnamed protein product [Vitis vinifera]
ES824807	43.335	51.6068	33.6381	41.5321	11.0244	9.41192	0.25203	0.10504	0.33016	-0.365436	0.03745	0.180162	-1.97484	4.39e-17	1.93e-16	-0.313334	0.0493306	0.183435	-2.455	7.58e-29	4.8e-28	0.304132	0.0901398	0.356876	-1.6094	1.97e-10	5.51e-10	-2.14167	1.03e-19	5.01e-19	-0.228134	0.488354	0.672289	-	-	-	-	gi|297742490|emb|CBI34639.3|/7.24932e-42/unnamed protein product [Vitis vinifera]
ES822318	69.009	52.5612	66.2377	62.9507	91.2262	76.9599	-0.392786	0.0205896	0.11291	-0.059132	0.716778	0.876357	0.402663	0.00756884	0.0107778	0.260223	0.138193	0.362494	0.55011	0.000654504	0.00102607	-0.0734308	0.662272	0.869771	0.461795	0.00275688	0.00407948	0.289886	0.0644956	0.081617	-0.24534	0.0858712	0.195598	-	-	GO:0005488//binding	-	gi|255536977|ref|XP_002509555.1|/1.41298e-79/Phosducin, putative [Ricinus communis]
DW489580	18.4425	11.7303	15.0362	17.2388	30.0526	45.3374	-0.652794	0.0891636	0.298758	-0.29459	0.422642	0.701044	0.704454	0.0222288	0.0298866	0.555421	0.158888	0.392772	1.95046	2.23e-10	5.85e-10	0.197217	0.600254	0.844783	0.999044	0.00239002	0.00355202	1.39504	4.48e-07	9.37e-07	0.593214	0.0144016	0.0464444	-	GO:0031224//intrinsic to membrane;GO:0005746//mitochondrial respiratory chain	GO:0009055//electron carrier activity;GO:0005506//iron ion binding	GO:0051234//establishment of localization;GO:0022904//respiratory electron transport chain	gi|7547401|gb|AAB28813.2|/2.0154e-104/cytochrome c1 precursor [Solanum tuberosum]
DW483354	130.772	37.5035	181.648	79.7938	70.7401	27.7012	-1.80196	6.94e-24	7.57e-22	0.474084	0.000102108	0.00170252	-0.886458	1.49e-08	3.61e-08	1.08925	1.05e-07	2.29e-06	-0.437079	0.0888234	0.109764	-1.18679	2.25e-17	3.19e-15	-1.36054	9.26e-21	5.05e-20	-1.52633	1.18e-12	3.72e-12	-1.35258	1.35e-09	1.36e-08	-	-	-	-	-
DW494630	7.321	11.147	9.47992	9.96287	5.61401	3.50008	0.606545	0.178914	0.453305	0.372834	0.430914	0.708893	-0.383009	0.493792	0.536758	-0.162025	0.705204	0.861041	-1.6712	0.0015096	0.00228579	0.0716859	0.872064	0.958892	-0.755843	0.148596	0.176625	-1.50918	0.00588688	0.00838939	-0.681646	0.282002	0.475454	-	-	-	-	gi|255635074|gb|ACU17895.1|/6.16385e-117/unknown [Glycine max]
EX171019	397.945	320.575	329.124	346.293	180.062	228.477	-0.311909	1.7e-06	3.83e-05	-0.27394	3e-05	0.00057021	-1.14407	1.06e-49	1.21e-48	0.111332	0.103106	0.30223	-0.488609	2.08e-11	5.8e-11	0.0733625	0.286054	0.635504	-0.870133	1.83e-26	1.25e-25	-0.599941	1.26e-16	5.34e-16	0.343554	7.29e-05	0.000410195	-	-	GO:0016628//oxidoreductase activity, acting on the CH-CH group of donors, NAD or NADP as acceptor;GO:0005506//iron ion binding	GO:0008152//metabolic process	gi|255548688|ref|XP_002515400.1|/1.63343e-37/steroid binding protein, putative [Ricinus communis]
DW519179	90.171	91.2025	101.058	61.0288	-	-	0.0164085	0.912104	0.968726	0.164443	0.261124	0.555211	-16.4604	5.44e-54	6.61e-53	-0.579583	0.000483006	0.00461679	-16.4768	2.18e-62	2.6e-61	-0.727617	8.79e-06	0.000246365	-16.6248	1.11e-59	1.75e-58	-15.8972	2.44e-41	2.26e-40	-	-	-	-	-	-	GO:0006810//transport	gi|255625793|gb|ACU13241.1|/2.29472e-40/unknown [Glycine max]
DT566284	19.411	13.9318	17.9816	17.0893	28.9336	11.822	-0.4785	0.159614	0.422077	-0.110357	0.735468	0.885339	0.57587	0.0456024	0.0590461	0.294712	0.40522	0.668419	-0.236901	0.523438	0.559821	-0.0734308	0.828266	0.94169	0.686227	0.0212072	0.0284184	-0.531613	0.138416	0.166695	-1.29127	4.59e-05	0.000269296	-	GO:0043231//intracellular membrane-bounded organelle	-	-	gi|255555287|ref|XP_002518680.1|/6.4e-68/Reticulon-3, putative [Ricinus communis]
DW504564	6.71357	8.74024	4.33076	9.77514	20.1968	31.7127	0.380592	0.480872	0.750738	-0.63246	0.339538	0.634135	1.58898	0.00032074	0.000528024	0.161445	0.740152	0.868243	1.85931	1.68e-07	3.62e-07	1.1745	0.0512562	0.257296	2.22144	1.5e-05	2.83e-05	1.69787	1.33e-06	2.67e-06	0.650929	0.0273374	0.0787339	-	-	-	GO:0045333//cellular respiration	gi|296081319|emb|CBI17701.3|/1.1094e-38/unnamed protein product [Vitis vinifera]
ES810892	97.3625	110.543	82.2787	82.2523	22.5801	13.0897	0.183171	0.0802902	0.277361	-0.242847	0.0336828	0.167443	-2.10831	1.04e-39	9.73e-39	-0.426482	0.000117797	0.00135507	-3.0781	1.95e-76	2.69e-75	-0.00046387	0.997002	1.0058	-1.86547	1.54e-28	1.14e-27	-2.65162	3.47e-48	3.66e-47	-0.786616	0.0021071	0.00864598	-	GO:0044424//intracellular part	GO:0008135//translation factor activity, nucleic acid binding	GO:0006412//translation	gi|296083718|emb|CBI23707.3|/5.66805e-95/unnamed protein product [Vitis vinifera]
DW489730	27.2195	21.4165	23.9307	21.2366	3.81547	7.13631	-0.345918	0.210404	0.498946	-0.185777	0.496872	0.753326	-2.8347	9.54e-11	2.71e-10	-0.0121649	0.970408	0.984186	-1.58547	2.42e-05	4.37e-05	-0.172306	0.557276	0.816562	-2.64893	6.64e-09	1.66e-08	-1.57331	3.57e-05	6.35e-05	0.903316	0.143221	0.293707	-	-	-	GO:0019725//cellular homeostasis	gi|255538418|ref|XP_002510274.1|/1.1426e-75/electron transporter, putative [Ricinus communis]
ES839179	28.7575	33.5375	28.853	34.5607	4.01666	10.3878	0.221838	0.345934	0.641147	0.00478605	0.982446	0.991953	-2.83987	5.39e-12	1.66e-11	0.0433591	0.84664	0.934435	-1.69088	9.63e-09	2.27e-08	0.260411	0.276608	0.62363	-2.84465	6.97e-12	2.16e-11	-1.73424	4.56e-09	1.11e-08	1.37082	0.00966972	0.032952	-	GO:0043231//intracellular membrane-bounded organelle;GO:0031461//cullin-RING ubiquitin ligase complex	GO:0005488//binding	GO:0019941//modification-dependent protein catabolic process;GO:0009873//ethylene mediated signaling pathway	gi|224089259|ref|XP_002308665.1|/6.26087e-83/ein3-binding f-box protein 3 [Populus trichocarpa]
ES843551	-	0.751968	1.58354	1.58857	0.820552	-	9.55453	0.502232	0.760282	10.6289	0.232746	0.528665	9.68045	0.459468	0.505124	1.07898	0.584924	0.786123	-9.55453	0.452468	0.494784	0.00457172	0.997142	1.00589	-0.948488	0.6519	0.681934	-10.6335	0.197232	0.231736	-9.68045	0.412108	0.60985	-	-	-	-	-
EX169620	30.5221	39.0682	39.474	39.1825	9.04302	10.3809	0.356139	0.104095	0.32896	0.371049	0.0931152	0.318772	-1.75498	6.9e-08	1.6e-07	0.00421526	0.981772	0.990482	-1.91206	6.41e-12	1.85e-11	-0.010695	0.959606	1.00586	-2.12603	4.53e-12	1.43e-11	-1.91628	9.56e-12	2.83e-11	0.199055	0.645406	0.772737	-	-	GO:0017111//nucleoside-triphosphatase activity;GO:0046914//transition metal ion binding;GO:0003676//nucleic acid binding;GO:0032559//adenyl ribonucleotide binding	-	gi|224095220|ref|XP_002310362.1|/6.63872e-75/chromatin remodeling complex subunit [Populus trichocarpa]
ES820578	77.5425	55.5481	66.5867	109.224	126.824	131.265	-0.48125	0.00035406	0.00446138	-0.219753	0.0924336	0.317425	0.709768	2.18e-10	6.03e-10	0.975478	1.43e-13	7.55e-12	1.24067	1.84e-13	6.05e-13	0.713982	3.85e-09	1.98e-07	0.929521	0	0	0.26519	0.00733638	0.0103824	0.0496507	0.60754	0.741647	-	GO:0043231//intracellular membrane-bounded organelle;GO:0016020//membrane;GO:0030312//external encapsulating structure	GO:0019899//enzyme binding;GO:0032559//adenyl ribonucleotide binding	GO:0009642//response to light intensity;GO:0051707//response to other organism;GO:0032446//protein modification by small protein conjugation;GO:0010038//response to metal ion;GO:0000302//response to reactive oxygen species	gi|172050753|gb|ACB70177.1|/2.02947e-150/70 kDa heat shock protein [Capparis spinosa]
ES820415	3.70731	9.22705	5.82927	7.79703	-	1.67395	1.3155	0.292112	0.585759	0.652942	0.643988	0.840547	-11.8562	0.282344	0.324075	-0.242945	0.822076	0.921772	-2.46261	0.095996	0.117956	0.419609	0.723174	0.898423	-12.5091	0.134167	0.161678	-2.21967	0.155313	0.185753	10.709	0.596382	0.753391	-	-	-	-	-
DT544560	14.8559	17.3252	19.1321	16.9611	18.4443	23.3816	0.221838	0.506854	0.755295	0.364962	0.267086	0.562339	0.312136	0.349674	0.391674	-0.0306415	0.92864	0.971094	0.4325	0.138522	0.16559	-0.173766	0.591012	0.83738	-0.0528251	0.870556	0.886222	0.463141	0.121136	0.14677	0.342201	0.248084	0.432835	-	GO:0016020//membrane;GO:0071944	GO:0016301//kinase activity	-	gi|255538650|ref|XP_002510390.1|/2.34729e-71/lrr receptor protein kinase, putative [Ricinus communis]
ES837415	7.51499	4.84101	7.41419	10.2269	-	-	-0.634463	0.259794	0.549725	-0.019483	0.973908	0.987506	-12.8756	1.58e-05	2.98e-05	1.07898	0.0395802	0.15647	-12.2411	0.000268148	0.000439657	0.464003	0.331808	0.677182	-12.8561	2.06e-05	3.82e-05	-13.3201	3.87e-08	8.84e-08	-	-	-	-	GO:0043231//intracellular membrane-bounded organelle	GO:0003676//nucleic acid binding	GO:0010468//regulation of gene expression	gi|196119871|gb|ACG69458.1|/4.71197e-31/MYB12 [Gerbera hybrid cultivar]
ES811011	56.8109	46.3592	49.4639	45.0505	9.44299	21.0259	-0.293313	0.0646842	0.24336	-0.199792	0.2076	0.496103	-2.58885	1.35e-26	8.59e-26	-0.0413112	0.8102	0.914311	-1.14069	8.29e-09	1.96e-08	-0.134831	0.427446	0.749889	-2.38906	4.32e-21	2.38e-20	-1.09937	5.17e-08	1.17e-07	1.15486	0.000165819	0.000872247	-	GO:0009536//plastid	GO:0016620//oxidoreductase activity, acting on the aldehyde or oxo group of donors, NAD or NADP as acceptor;GO:0016774//phosphotransferase activity, carboxyl group as acceptor;GO:0032559//adenyl ribonucleotide binding	GO:0009725//response to hormone stimulus;GO:0006560//proline metabolic process;GO:0006972//hyperosmotic response;GO:0003006//reproductive developmental process	gi|167375990|gb|ABZ79407.1|/2.11424e-143/pyrroline-5-carboxylate synthetase [Gossypium arboreum]
ES826214	2.68326	2.67133	2.25018	1.69299	-	0.484626	-0.00643143	0.993938	1.00775	-0.253948	0.812484	0.926144	-11.3898	0.0398592	0.0521616	-0.657983	0.563104	0.772273	-2.46261	0.095996	0.117949	-0.410466	0.729986	0.8992	-11.1358	0.068281	0.0857856	-1.80463	0.28716	0.326411	8.92073	0.596382	0.75334	-	-	-	-	-
ES806312	8.62262	10.8954	12.1674	7.32361	5.40415	30.5478	0.337523	0.375554	0.666838	0.496823	0.183708	0.465671	-0.674058	0.151121	0.181111	-0.573094	0.155882	0.38762	1.48735	3.84e-08	8.68e-08	-0.732394	0.0644434	0.292049	-1.17088	0.00678224	0.00965707	2.06044	3.38e-10	8.95e-10	2.49893	1.76e-08	1.59e-07	-	GO:0016020//membrane;GO:0044444//cytoplasmic part;GO:0043231//intracellular membrane-bounded organelle	-	-	gi|297743056|emb|CBI35923.3|/1.29761e-30/unnamed protein product [Vitis vinifera]
ES814535	2.21582	5.14726	5.80683	5.43691	4.41313	4.33551	1.21596	0.0801156	0.277337	1.38991	0.0404366	0.189606	0.993961	0.174656	0.207262	0.078983	0.881808	0.952476	-0.247601	0.653658	0.68331	-0.094964	0.862408	0.955771	-0.395947	0.499504	0.539153	-0.326584	0.552026	0.587181	-0.0256005	0.946594	0.965556	-	GO:0043231//intracellular membrane-bounded organelle	GO:0046872//metal ion binding;GO:0015924	-	gi|297735785|emb|CBI18472.3|/5.1147e-68/unnamed protein product [Vitis vinifera]
ES847870	14.737	19.0185	14.8758	11.4793	59.8874	125.196	0.367964	0.322096	0.6169	0.0135321	0.969654	0.985865	2.02282	1.06e-10	3.01e-10	-0.728372	0.0704096	0.233824	2.71872	1.31e-13	4.4e-13	-0.37394	0.387656	0.719075	2.00928	1.1e-10	3.11e-10	3.44709	6.62e-10	1.72e-09	1.06386	6.49e-11	7.24e-10	-	-	-	-	gi|297734485|emb|CBI15732.3|/9.13698e-40/unnamed protein product [Vitis vinifera]
ES825915	50.2046	28.5607	33.1481	42.5094	4.95817	3.82718	-0.813786	1.76e-05	0.000317285	-0.598894	0.00122723	0.0139907	-3.33994	8.99e-29	6.2e-28	0.573748	0.00409464	0.0277739	-2.89968	9.23e-17	3.74e-16	0.358855	0.0661678	0.295996	-2.74105	4.76e-16	2.08e-15	-3.47343	4.93e-28	3.26e-27	-0.373524	0.49558	0.672893	-	-	GO:0016811//hydrolase activity, acting on carbon-nitrogen (but not peptide) bonds, in linear amides	GO:0009057//macromolecule catabolic process	gi|255547103|ref|XP_002514609.1|/3.5482e-92/l-asparaginase, putative [Ricinus communis]
DW511458	5.58796	8.80825	6.3457	13.711	10.1175	8.41037	0.656534	0.220052	0.511137	0.183457	0.751426	0.89177	0.856457	0.102141	0.125788	0.63841	0.13604	0.359035	-0.0666852	0.878858	0.894373	1.11149	0.0189938	0.136783	0.673	0.191477	0.224855	-0.705096	0.0933156	0.114694	-0.266609	0.551948	0.710257	-	GO:0016020//membrane;GO:0031410//cytoplasmic vesicle;GO:0009536//plastid	-	-	gi|297740775|emb|CBI30957.3|/2.80565e-105/unnamed protein product [Vitis vinifera]
DW496998	290.272	236.89	218.087	269.871	52.7817	76.5016	-0.293189	0.00317916	0.0272307	-0.412502	6.1e-05	0.00107393	-2.45929	9.75e-62	1.32e-60	0.188055	0.0663594	0.224136	-1.63065	9.57e-34	6.9e-33	0.307368	0.00373836	0.0432669	-2.04679	4.7e-37	4.59e-36	-1.81871	2.52e-43	2.43e-42	0.535452	0.00842896	0.0292643	-	GO:0031224//intrinsic to membrane;GO:0031966//mitochondrial membrane	GO:0004871//signal transducer activity;GO:0008320//protein transmembrane transporter activity	GO:0015031//protein transport	gi|255565250|ref|XP_002523617.1|/5.1406e-19/Mitochondrial import receptor subunit TOM7-1, putative [Ricinus communis]
DW226398	83.3952	89.6485	73.934	88.6292	40.4793	42.4622	0.104316	0.475604	0.746389	-0.173726	0.264586	0.559452	-1.04278	1.22e-08	2.98e-08	-0.0164973	0.911392	0.96463	-1.0781	1.48e-10	3.94e-10	0.261544	0.0915354	0.359593	-0.869054	5.06e-06	9.97e-06	-1.0616	5.23e-10	1.37e-09	0.0689944	0.750694	0.861814	-	-	GO:0046872//metal ion binding	-	gi|224131856|ref|XP_002328125.1|/3.26613e-75/predicted protein [Populus trichocarpa]
ES813232	24.8466	21.2918	32.6391	25.4666	1.36669	3.12425	-0.222749	0.351726	0.646808	0.393556	0.0701242	0.269525	-4.18429	4.56e-18	2.11e-17	0.258307	0.281974	0.546225	-2.76872	1.08e-12	3.31e-12	-0.357998	0.102281	0.383444	-4.57785	2.58e-24	1.63e-23	-3.02702	6.3e-16	2.59e-15	1.19282	0.161052	0.319993	-	GO:0044464//cell part	-	-	gi|297746485|emb|CBI16541.3|/1.60544e-111/unnamed protein product [Vitis vinifera]
ES839079	22.6969	21.317	26.4854	21.6159	10.7001	18.1762	-0.0904957	0.75144	0.894391	0.222702	0.415014	0.696491	-1.08487	0.00192575	0.00292119	0.0200893	0.942468	0.975501	-0.229953	0.431488	0.474203	-0.293109	0.297378	0.644227	-1.30757	0.000116436	0.000199267	-0.250042	0.395584	0.438455	0.764418	0.0355564	0.0972362	-	-	-	-	gi|224134148|ref|XP_002321748.1|/3.8528e-50/predicted protein [Populus trichocarpa]
DW512422	100.026	66.9316	111.728	187.379	0.59379	0.4936	-0.579617	0.000513808	0.00616507	0.15961	0.282262	0.574817	-7.39621	1.27e-50	1.46e-49	1.4852	0	0	-7.0832	1.27e-38	1.03e-37	0.74597	6.65e-09	3.3e-07	-7.55582	6.21e-56	9.19e-55	-8.5684	7.74e-108	1.39e-106	-0.266609	0.861928	0.927201	-	GO:0043231//intracellular membrane-bounded organelle	-	-	gi|118485991|gb|ABK94840.1|/3.55404e-44/unknown [Populus trichocarpa]
ES819739	47.1696	36.4239	54.1998	40.6994	8.54046	16.1103	-0.37297	0.0324792	0.155396	0.20043	0.209432	0.498378	-2.46547	9.85e-22	5.26e-21	0.16012	0.38113	0.645747	-1.17691	1.13e-07	2.48e-07	-0.413281	0.0139413	0.11117	-2.6659	1.78e-26	1.22e-25	-1.33703	9.1e-10	2.33e-09	0.915595	0.00585612	0.0213666	-	-	-	GO:0009648//photoperiodism;GO:0009813//flavonoid biosynthetic process	gi|73761707|gb|AAZ83353.1|/5.70552e-175/TTG1-like protein [Gossypium hirsutum]
DN804730	18.8708	14.8018	21.5796	15.0334	8.69712	3.09843	-0.350386	0.357178	0.651761	0.193511	0.57822	0.799945	-1.11755	0.012731	0.017642	0.0223995	0.952262	0.979235	-2.25616	0.000109441	0.000185883	-0.521497	0.165662	0.488485	-1.31106	0.0026953	0.00399045	-2.27856	0.000102689	0.000174166	-1.489	0.0289236	0.0827778	-	-	GO:0005488//binding	-	gi|224124036|ref|XP_002319229.1|/2.92938e-45/predicted protein [Populus trichocarpa]
EX170416	30.9895	31.9736	24.8065	42.0679	6.7331	8.14114	0.0450989	0.869524	0.949102	-0.321062	0.279882	0.572854	-2.20244	1.33e-07	3.01e-07	0.39584	0.122516	0.336775	-1.97358	1.11e-07	2.43e-07	0.762001	0.00603422	0.0614552	-1.88137	2.49e-05	4.57e-05	-2.36942	1.25e-11	3.68e-11	0.27396	0.650218	0.77765	-	GO:0031224//intrinsic to membrane;GO:0043231//intracellular membrane-bounded organelle	GO:0004871//signal transducer activity;GO:0016628//oxidoreductase activity, acting on the CH-CH group of donors, NAD or NADP as acceptor;GO:0008235//metalloexopeptidase activity	GO:0010075//regulation of meristem growth;GO:0009909//regulation of flower development;GO:0010051//xylem and phloem pattern formation;GO:0019538//protein metabolic process;GO:0010015//root morphogenesis;GO:0009639//response to red or far red light	gi|255566257|ref|XP_002524116.1|/6.88316e-82/Transferrin receptor protein, putative [Ricinus communis]
ES797703	66.0403	62.7028	69.2266	60.7656	20.2608	20.9837	-0.0748184	0.594718	0.813704	0.0679799	0.623772	0.826347	-1.70466	5.78e-19	2.77e-18	-0.0452751	0.757066	0.88207	-1.57926	3.97e-18	1.71e-17	-0.188073	0.190781	0.523872	-1.77264	1.74e-20	9.36e-20	-1.53398	1.41e-16	5.97e-16	0.0505815	0.847198	0.915212	-	GO:0043231//intracellular membrane-bounded organelle	GO:0015631//tubulin binding	GO:0048285//organelle fission;GO:0006997//nucleus organization;GO:0030865//cortical cytoskeleton organization;GO:0016049//cell growth;GO:0019725//cellular homeostasis;GO:0051301//cell division	gi|255561030|ref|XP_002521527.1|/5.97421e-85/Thioredoxin domain-containing protein, putative [Ricinus communis]
EX165384	301.451	251.067	249.196	333.633	557.26	749.338	-0.263853	0.00140866	0.0142416	-0.274644	0.0010682	0.0125755	0.886425	0	0	0.410189	4.89e-07	9.4e-06	1.57754	3.17e-13	1.01e-12	0.42098	3.69e-07	1.4e-05	1.16107	2.35e-14	9.18e-14	1.16735	5.55e-13	1.8e-12	0.427265	7.13e-12	8.65e-11	-	-	GO:0016881//acid-amino acid ligase activity	GO:0060255;GO:0006464//protein modification process	gi|255584408|ref|XP_002532936.1|/3.05053e-70/ubiquitin-conjugating enzyme E2, putative [Ricinus communis]
DW502644	45.6334	28.794	32.3393	35.1454	0.698225	2.90207	-0.664325	0.0148474	0.0893996	-0.496805	0.0647606	0.256622	-6.03026	2.79e-19	1.35e-18	0.28757	0.327884	0.59404	-3.31061	2.94e-10	7.67e-10	0.120049	0.679098	0.879367	-5.53345	2.12e-13	7.46e-13	-3.59818	7.55e-13	2.42e-12	2.05532	0.197987	0.362857	-	-	-	-	gi|30684455|ref|NP_567560.2|/1.04306e-37/unknown protein [Arabidopsis thaliana]
ES806192	-	0.287002	-	-	0.313178	-	8.16492	0.502232	0.760224	-	-	-	8.29084	0.459468	0.505096	-8.16492	0.527742	0.757373	-8.16492	0.452468	0.494757	-	-	-	8.29084	0.482308	0.525086	-	-	-	-8.29084	0.412108	0.609802	-	-	-	-	gi|225467378|ref|XP_002269383.1|/1.66946e-56/PREDICTED: hypothetical protein [Vitis vinifera]
ES805626	209.475	164.967	194.257	200.851	59.9015	53.6445	-0.3446	1.54e-05	0.000281278	-0.108813	0.160816	0.430893	-1.80612	7.37e-66	1.06e-64	0.283948	0.000497376	0.00471542	-1.62068	3.46e-50	3.48e-49	0.048161	0.543782	0.810425	-1.6973	2.8e-55	4.08e-54	-1.90463	5.18e-74	7.35e-73	-0.159162	0.266962	0.457758	-	GO:0005618//cell wall;GO:0031224//intrinsic to membrane;GO:0031410//cytoplasmic vesicle;GO:0043231//intracellular membrane-bounded organelle	-	-	gi|255561779|ref|XP_002521899.1|/6.07294e-131/transporter, putative [Ricinus communis]
ES810308	72.6898	74.1459	59.9582	72.6794	97.7374	89.3171	0.0286155	0.825854	0.928291	-0.277795	0.0457278	0.206457	0.427159	0.00056025	0.000900853	-0.0288203	0.828026	0.923629	0.268569	0.0259932	0.0342694	0.27759	0.0483818	0.247968	0.704954	8.33e-08	1.91e-07	0.29739	0.0157455	0.0214918	-0.129974	0.25604	0.443354	-	-	GO:0016787//hydrolase activity	-	gi|255578319|ref|XP_002530026.1|/5.78034e-107/leucine-rich repeat-containing protein, putative [Ricinus communis]
ES800351	25.7954	49.7563	26.364	29.4993	115.594	181.116	0.947765	1.01e-06	2.39e-05	0.031454	0.889454	0.965792	2.16389	0	0	-0.754198	7.31e-05	0.000892267	1.86396	3.24e-13	1.04e-12	0.162113	0.472268	0.780911	2.13243	0	0	2.61816	0	0	0.64784	1.93e-11	2.25e-10	-	-	-	GO:0010468//regulation of gene expression	gi|255583334|ref|XP_002532428.1|/2.06192e-71/hypothetical protein RCOM_0453340 [Ricinus communis]
ES832046	24.5666	25.0396	22.073	32.5995	28.9119	35.1261	0.0275159	0.901568	0.963673	-0.154413	0.507854	0.761762	0.234969	0.281226	0.322942	0.380639	0.0686374	0.230063	0.488332	0.0139206	0.0189584	0.562567	0.0101998	0.0900533	0.389381	0.0866564	0.106838	0.107693	0.571338	0.605474	0.280879	0.153671	0.307854	-	GO:0043231//intracellular membrane-bounded organelle	-	-	gi|255562613|ref|XP_002522312.1|/4.05524e-99/nucleotide binding protein, putative [Ricinus communis]
ES808395	264.325	238.301	226.958	292.503	1056.47	1388.47	-0.149526	0.0340932	0.160869	-0.219886	0.00239316	0.0240225	1.99888	0	0	0.295668	2.18e-05	0.000299502	2.54264	0	0	0.366028	3e-07	1.16e-05	2.21876	0	0	2.24698	7.23e-13	2.32e-12	0.394242	0	0	-	GO:0031224//intrinsic to membrane;GO:0031410//cytoplasmic vesicle	GO:0046914//transition metal ion binding	-	gi|302142003|emb|CBI19206.3|/2.13677e-29/unnamed protein product [Vitis vinifera]
ES816042	253.89	249.043	296.547	243.427	19.6564	44.8696	-0.0278051	0.686484	0.864355	0.224057	0.0007941	0.00978436	-3.69113	5.21e-172	1.47e-170	-0.0329099	0.641404	0.817128	-2.47259	4.52e-128	8.45e-127	-0.284772	3.12e-05	0.000766251	-3.91519	6.61e-207	2.67e-205	-2.43968	1.21e-120	2.31e-119	1.19074	3.83e-09	3.7e-08	-	-	GO:0003676//nucleic acid binding	GO:0010468//regulation of gene expression	gi|18421904|ref|NP_568570.1|/1.4152e-47/AtHB23 (ARABIDOPSIS THALIANA HOMEOBOX PROTEIN 23); DNA binding / transcription factor [Arabidopsis thaliana]
ES814715	33.7462	29.8632	42.7986	47.7536	19.009	30.0984	-0.176356	0.4516	0.727236	0.34284	0.11324	0.355951	-0.828041	0.00212486	0.0032151	0.677242	0.00181101	0.0139698	0.0113173	0.965822	0.968123	0.158046	0.432186	0.75379	-1.17088	4.89e-06	9.63e-06	-0.665925	0.00159779	0.00241791	0.663002	0.0148152	0.0474661	-	GO:0031224//intrinsic to membrane	-	-	gi|296086106|emb|CBI31547.3|/1.45544e-92/unnamed protein product [Vitis vinifera]
DR463177	10.504	7.38164	14.2493	7.14728	-	10.6017	-0.508932	0.355166	0.649703	0.439949	0.347386	0.637501	-13.3587	1.58e-05	2.98e-05	-0.0465479	0.945834	0.977962	0.522279	0.335814	0.375656	-0.995428	0.058837	0.277985	-13.7986	3.58e-07	7.77e-07	0.568827	0.309226	0.349203	13.372	1.11e-05	7.22e-05	-	-	GO:0005488//binding;GO:0003824//catalytic activity	GO:0044238//primary metabolic process	gi|302144085|emb|CBI23190.3|/2.59574e-74/unnamed protein product [Vitis vinifera]
DW490988	130.201	85.6067	90.138	85.7323	-	-	-0.60494	1.72e-06	3.86e-05	-0.530529	2.79e-05	0.0005374	-16.9904	1.1e-91	2.03e-90	0.00211426	0.986708	0.993436	-16.3854	3.64e-69	4.69e-68	-0.072297	0.611252	0.850632	-16.4598	6.58e-63	1.08e-61	-16.3876	3.63e-68	4.92e-67	-	-	-	-	GO:0016020//membrane	GO:0016491//oxidoreductase activity;GO:0005215//transporter activity	GO:0006810//transport	gi|255546487|ref|XP_002514303.1|/3.12595e-73/sugar transporter, putative [Ricinus communis]
DT555010	0.92016	-	2.89367	1.45143	-	-	-9.84574	0.248332	0.544093	1.65294	0.157695	0.42709	-9.84574	0.282344	0.324057	10.5033	0.111868	0.319121	-	-	-	-0.995428	0.34634	0.691072	-11.4987	0.0176851	0.0240058	-10.5033	0.0911228	0.112926	-	-	-	-	GO:0043234//protein complex;GO:0044444//cytoplasmic part	GO:0019787//small conjugating protein ligase activity	GO:0006950//response to stress;GO:0016567//protein ubiquitination;GO:0002252	gi|255566137|ref|XP_002524056.1|/9.44439e-93/Spotted leaf protein, putative [Ricinus communis]
ES812199	95.7837	93.6497	87.8169	64.0422	12.7351	14.9757	-0.0325049	0.771706	0.903983	-0.125281	0.27825	0.570633	-2.91097	1.46e-53	1.77e-52	-0.548251	1.29e-05	0.00018767	-2.64465	2.81e-53	2.98e-52	-0.455476	0.000424836	0.00747832	-2.78569	2.27e-46	2.76e-45	-2.0964	1.05e-27	6.85e-27	0.23382	0.435108	0.613119	-	GO:0019866//organelle inner membrane;GO:0005741//mitochondrial outer membrane	GO:0005488//binding;GO:0004871//signal transducer activity;GO:0008320//protein transmembrane transporter activity;GO:0005244//voltage-gated ion channel activity	GO:0006811//ion transport;GO:0006605//protein targeting	gi|255544135|ref|XP_002513130.1|/4.42701e-136/mitochondrial import receptor subunit tom40, putative [Ricinus communis]
DT555504	47.2189	52.9379	64.2124	63.5216	30.5005	14.5979	0.164937	0.381574	0.669915	0.443489	0.0146232	0.0952382	-0.63053	0.00451234	0.00659795	0.262946	0.137044	0.360386	-1.85854	3.49e-14	1.25e-13	-0.0156062	0.927368	0.982539	-1.07402	2.27e-07	5e-07	-2.12149	3.03e-19	1.45e-18	-1.06308	0.000222888	0.00114151	-	-	-	-	gi|224129402|ref|XP_002328708.1|/5.13587e-18/predicted protein [Populus trichocarpa]
DT566466	14.7579	17.3294	11.9	16.7129	2.46651	1.36689	0.231728	0.46308	0.735399	-0.310532	0.379732	0.669172	-2.58095	1.24e-06	2.57e-06	-0.0522615	0.869112	0.946201	-3.66425	2.77e-11	7.66e-11	0.489999	0.155725	0.471638	-2.27042	6.46e-05	0.000113724	-3.61199	1.23e-10	3.37e-10	-0.851571	0.361556	0.558687	-	-	-	-	-
DW507605	28.2641	26.8594	31.4234	27.0198	7.9088	3.86727	-0.0735456	0.773024	0.904726	0.152869	0.536702	0.773996	-1.83744	2.65e-07	5.83e-07	0.0085937	0.971168	0.984301	-2.79604	5.8e-12	1.68e-11	-0.217821	0.392326	0.721979	-1.99031	1.35e-08	3.28e-08	-2.80463	7.59e-12	2.27e-11	-1.03214	0.0692068	0.167203	-	GO:0031224//intrinsic to membrane	GO:0016747//transferase activity, transferring acyl groups other than amino-acyl groups	-	gi|297742598|emb|CBI34747.3|/1.06334e-116/unnamed protein product [Vitis vinifera]
AI729024	39.2771	42.7118	60.1746	54.0113	42.6687	52.3854	0.120948	0.62679	0.830281	0.615468	0.00761576	0.0590698	0.119491	0.63491	0.668032	0.338627	0.144065	0.369327	0.29453	0.193542	0.22646	-0.155893	0.470418	0.778699	-0.495976	0.0320434	0.0420624	-0.0440973	0.83208	0.851075	0.295986	0.204026	0.369276	-	-	-	-	gi|297739616|emb|CBI29798.3|/8.31191e-07/unnamed protein product [Vitis vinifera]
ES829721	67.6774	69.7827	74.1098	54.6467	11.8159	14.7334	0.0441946	0.817726	0.92497	0.13099	0.491918	0.751157	-2.51794	2.4e-16	1.02e-15	-0.352733	0.0856232	0.26692	-2.24378	1.52e-16	6.1e-16	-0.439528	0.0314656	0.189119	-2.64893	1.93e-18	9.45e-18	-1.89105	1.07e-10	2.95e-10	0.318354	0.482644	0.665313	-	-	-	-	gi|218184766|gb|EEC67193.1|/3.13746e-06/hypothetical protein OsI_34068 [Oryza sativa Indica Group]
DW485543	62.8598	65.1877	65.435	53.7077	11.8555	15.7683	0.0524623	0.755852	0.897167	0.0579262	0.73292	0.883828	-2.40658	1.18e-19	5.85e-19	-0.279471	0.116437	0.326136	-2.04758	7.8e-19	3.48e-18	-0.284935	0.113062	0.40387	-2.4645	1.31e-20	7.07e-20	-1.76811	6.19e-13	2e-12	0.411463	0.269742	0.462057	-	GO:0009536//plastid	-	-	gi|296082454|emb|CBI21459.3|/1.14061e-06/unnamed protein product [Vitis vinifera]
ES818765	47.8519	67.7599	57.9495	52.5076	3.22882	5.63645	0.501855	0.000666648	0.00766529	0.276222	0.0750644	0.280307	-3.8895	8e-34	6.46e-33	-0.367903	0.0118056	0.064384	-3.58757	3.43e-50	3.46e-49	-0.14227	0.35473	0.697395	-4.16572	4.63e-42	5.13e-41	-3.21967	4.66e-35	3.76e-34	0.803781	0.150062	0.302608	-	GO:0044464//cell part	GO:0005099//Ras GTPase activator activity	GO:0032318//regulation of Ras GTPase activity	gi|255568157|ref|XP_002525054.1|/2.19353e-122/run and tbc1 domain containing 3, plant, putative [Ricinus communis]
DW489567	20.4644	18.8453	27.8872	30.6657	2.22315	4.6201	-0.118906	0.719518	0.880802	0.446491	0.140889	0.402061	-3.20244	4.19e-08	9.86e-08	0.70242	0.0201022	0.0959802	-2.02821	1.45e-05	2.66e-05	0.137022	0.621942	0.856703	-3.64893	1.41e-11	4.28e-11	-2.73063	4.89e-11	1.37e-10	1.05532	0.22879	0.404435	-	GO:0044464//cell part	-	-	gi|255566494|ref|XP_002524232.1|/1.04473e-68/Protein YIPF1, putative [Ricinus communis]
ES794363	16.5858	16.8296	18.0547	10.3977	6.93001	6.33679	0.0210493	0.940972	0.985827	0.122428	0.661772	0.843435	-1.25902	0.000546606	0.000879627	-0.694741	0.031877	0.133316	-1.40917	5.69e-05	9.97e-05	-0.796119	0.0132049	0.107333	-1.38145	0.000122108	0.000207877	-0.714434	0.0739822	0.0929021	-0.129105	0.760944	0.866853	-	-	GO:0016706//oxidoreductase activity, acting on paired donors, with incorporation or reduction of molecular oxygen, 2-oxoglutarate as one donor, and incorporation of one atom each of oxygen into both donors	GO:0009699//phenylpropanoid biosynthetic process;GO:0012501//programmed cell death	gi|255636556|gb|ACU18616.1|/5.12925e-86/unknown [Glycine max]
DW492699	133.322	144.291	124.172	130.428	13.1209	16.78	0.114064	0.334038	0.628908	-0.102574	0.409696	0.692491	-3.34498	1.86e-52	2.21e-51	-0.145723	0.226218	0.487152	-3.10416	1.35e-59	1.56e-58	0.0709142	0.574856	0.828262	-3.2424	6.41e-47	7.88e-46	-2.95844	1.58e-50	1.73e-49	0.35488	0.33712	0.528508	-	GO:0030529//ribonucleoprotein complex	-	-	gi|302143790|emb|CBI22651.3|/2.59577e-50/unnamed protein product [Vitis vinifera]
DW513696	0.546591	0.544159	1.71889	1.14956	-	-	-0.00643143	0.996372	1.00228	1.65294	0.34672	0.640131	-9.09432	0.542246	0.585256	1.07898	0.584924	0.78607	-9.08789	0.452468	0.49473	-0.580391	0.6904	0.882155	-10.7473	0.134167	0.161669	-10.1669	0.197232	0.231722	-	-	-	-	-	-	-	gi|147840314|emb|CAN70691.1|/4.8482e-09/hypothetical protein [Vitis vinifera]
DW485425	34.932	36.9502	33.1845	38.4555	1.18589	1.97159	0.0810314	0.748288	0.894233	-0.0740391	0.780244	0.902997	-4.88051	3.97e-16	1.67e-15	0.0576094	0.814914	0.917903	-4.22815	9.36e-18	3.98e-17	0.21268	0.412558	0.739254	-4.80647	4.5e-15	1.84e-14	-4.28576	2.85e-18	1.3e-17	0.733391	0.617762	0.750145	-	GO:0016020//membrane	GO:0005515//protein binding;GO:0016301//kinase activity	GO:0016049//cell growth;GO:0008154//actin polymerization or depolymerization;GO:0000904//cell morphogenesis involved in differentiation	gi|5020368|gb|AAD38059.1|AF153352_1/5.03694e-22/CDPK-related kinase 2 [Arabidopsis thaliana]
CA992890	42.2728	23.9559	28.6326	41.7174	10.5976	23.492	-0.819346	0.00516418	0.0401443	-0.562071	0.0482038	0.213122	-1.99599	6.81e-08	1.58e-07	0.800267	0.00706204	0.0429937	-0.0282111	0.926348	0.935527	0.542992	0.0597038	0.280805	-1.43392	0.000509866	0.000817793	-0.828478	0.0043213	0.00624156	1.14843	0.00661246	0.0237039	-	-	-	-	gi|224105845|ref|XP_002313952.1|/1.37896e-26/predicted protein [Populus trichocarpa]
ES840208	240.536	217.578	165.168	155.233	5.97111	9.92723	-0.14472	0.035836	0.16613	-0.542322	4.51e-13	2.95e-11	-5.33211	3.17e-225	1e-223	-0.487098	4.25e-10	1.31e-08	-4.454	6.27e-210	1.45e-208	-0.0894966	0.28994	0.63712	-4.78979	6.11e-145	1.95e-143	-3.9669	4.62e-136	9.35e-135	0.733391	0.0557432	0.139317	-	GO:0030529//ribonucleoprotein complex	GO:0005198//structural molecule activity	GO:0010467//gene expression	gi|255557935|ref|XP_002519996.1|/1.21502e-87/60S ribosomal protein L13, putative [Ricinus communis]
DW235946	67.3683	70.4707	93.6466	73.4096	27.0469	34.8271	0.0649532	0.70567	0.873385	0.475155	0.00334936	0.0308555	-1.31661	4.4e-09	1.11e-08	0.0589453	0.727766	0.872332	-1.01681	2.49e-07	5.31e-07	-0.351257	0.0288468	0.180001	-1.79176	8.06e-18	3.83e-17	-1.07576	5.15e-08	1.16e-07	0.364747	0.161145	0.319054	-	GO:0005905//coated pit;GO:0030118//clathrin coat;GO:0030119//AP-type membrane coat adaptor complex	GO:0005488//binding	GO:0015031//protein transport	gi|255557603|ref|XP_002519831.1|/5.98082e-70/clathrin coat associated protein ap-50, putative [Ricinus communis]
ES803437	52.205	46.3424	32.3782	30.1936	1.89043	1.1786	-0.171855	0.37103	0.664692	-0.689164	0.00124027	0.0141069	-4.7874	5.4e-29	3.74e-28	-0.61809	0.0057507	0.036434	-5.29719	9.18e-31	6.12e-30	-0.100781	0.684176	0.881094	-4.09824	1.2e-16	5.38e-16	-4.6791	6.02e-19	2.83e-18	-0.681646	0.53585	0.699442	-	GO:0031224//intrinsic to membrane	GO:0015301//anion:anion antiporter activity	GO:0006811//ion transport	gi|224099067|ref|XP_002311364.1|/8.07028e-69/anion exchanger family protein [Populus trichocarpa]
DT569756	9.92717	8.16423	5.42929	5.44652	0.937774	4.28749	-0.282066	0.532692	0.772567	-0.87062	0.0886736	0.310045	-3.40407	2.57e-05	4.74e-05	-0.583982	0.278502	0.542633	-0.929182	0.08666	0.107217	0.00457172	0.993616	1.01408	-2.53345	0.0090116	0.0126173	-0.3452	0.561822	0.596894	2.19282	0.0317588	0.0890728	-	-	-	-	gi|124359162|gb|ABN05685.1|/9.75518e-30/RNA-directed DNA polymerase (Reverse transcriptase) [Medicago truncatula]
DW501069	5.00176	3.5568	2.24704	3.00556	14.7485	4.51686	-0.491858	0.575456	0.802734	-1.15441	0.258362	0.555715	1.56006	0.010593	0.0148684	-0.242945	0.822076	0.92172	0.344741	0.709084	0.735495	0.419609	0.723174	0.898366	2.71448	0.000434784	0.000702087	0.587686	0.550934	0.586304	-1.70718	0.00480052	0.017872	-	-	-	-	gi|224145559|ref|XP_002325686.1|/4.37791e-20/predicted protein [Populus trichocarpa]
ES843015	81.1791	74.0832	79.4228	75.9757	43.8006	61.5796	-0.131962	0.273434	0.564974	-0.0315558	0.793562	0.913504	-0.890159	2.66e-10	7.34e-10	0.0363911	0.768132	0.888995	-0.266694	0.0338672	0.0440483	-0.0640154	0.604342	0.845899	-0.858603	1.98e-09	5.15e-09	-0.303085	0.0166661	0.0226576	0.491503	0.000879658	0.00395613	-	GO:0043231//intracellular membrane-bounded organelle	GO:0004672//protein kinase activity;GO:0032559//adenyl ribonucleotide binding	GO:0006464//protein modification process;GO:0006970//response to osmotic stress	gi|297739581|emb|CBI29763.3|/4.38295e-111/unnamed protein product [Vitis vinifera]
ES805145	16.552	14.9804	21.1362	19.621	4.57707	3.53302	-0.143935	0.611212	0.825122	0.352709	0.17902	0.458478	-1.85451	2.37e-06	4.81e-06	0.389323	0.155465	0.38697	-2.0841	2.66e-07	5.64e-07	-0.107321	0.674338	0.876245	-2.20722	2.96e-09	7.62e-09	-2.47343	8.7e-11	2.4e-10	-0.373524	0.49558	0.672844	-	GO:0043231//intracellular membrane-bounded organelle	GO:0016741//transferase activity, transferring one-carbon groups	GO:0045489//pectin biosynthetic process;GO:0048513//organ development	gi|225459280|ref|XP_002285784.1|/5.58458e-112/PREDICTED: hypothetical protein [Vitis vinifera]
ES794305	33.3791	48.7789	31.1375	40.253	33.9327	44.2468	0.547312	0.00210086	0.0195745	-0.100292	0.620796	0.825217	0.0237324	0.902216	0.915328	-0.277161	0.107619	0.311308	-0.140686	0.382076	0.422813	0.370443	0.0573748	0.274024	0.124024	0.54438	0.576867	0.136475	0.431756	0.468766	0.382894	0.035737	0.0976298	-	-	GO:0016836//hydro-lyase activity	-	gi|255539120|ref|XP_002510625.1|/1.60818e-122/estradiol 17 beta-dehydrogenase, putative [Ricinus communis]
AI726564	102.709	99.6801	110.373	93.0623	30.1753	37.3341	-0.04319	0.79108	0.91299	0.103825	0.518118	0.771148	-1.76713	5.32e-15	2.09e-14	-0.0991093	0.55997	0.771665	-1.41681	3.91e-12	1.15e-11	-0.246124	0.141119	0.448855	-1.87095	6.5e-17	2.96e-16	-1.3177	3.71e-10	9.8e-10	0.307127	0.285392	0.479435	-	GO:0031981//nuclear lumen	GO:0042623//ATPase activity, coupled;GO:0032559//adenyl ribonucleotide binding	GO:0010038//response to metal ion	gi|294461150|gb|ADE76139.1|/1.41477e-95/unknown [Picea sitchensis]
DT558899	125.922	162.813	150.677	156.985	12.4751	23.2435	0.370684	0.000549034	0.00650904	0.258923	0.0193416	0.115149	-3.33541	8.16e-58	1.05e-56	-0.0525942	0.60988	0.803241	-2.80832	7.33e-71	9.59e-70	0.0591667	0.577252	0.829116	-3.59433	2.72e-72	4.96e-71	-2.75572	1.15e-65	1.52e-64	0.897778	0.00439542	0.0165892	-	GO:0043231//intracellular membrane-bounded organelle	GO:0003676//nucleic acid binding;GO:0001071;GO:0005515//protein binding	GO:0010468//regulation of gene expression;GO:0009755//hormone-mediated signaling pathway;GO:0006351//transcription, DNA-dependent	gi|297745485|emb|CBI40565.3|/2.02577e-140/unnamed protein product [Vitis vinifera]
ES798588	502.166	578.27	395.021	477.516	2741.63	1581.12	0.203577	1.46e-05	0.000267949	-0.346236	3.82e-11	1.88e-09	2.4488	3.5e-12	1.09e-11	-0.276195	1e-08	2.54e-07	1.45113	0	0	0.273619	3.43e-07	1.3e-05	2.79503	3.05e-12	9.68e-12	1.72732	5.74e-12	1.72e-11	-0.794091	5.12e-245	2.28e-243	-	-	GO:0016831//carboxy-lyase activity	GO:0006596//polyamine biosynthetic process	gi|255546953|ref|XP_002514534.1|/1.08194e-63/s-adenosylmethionine decarboxylase, putative [Ricinus communis]
ES815651	11.8519	10.693	15.5297	15.1895	4.42591	5.35147	-0.14845	0.690506	0.867383	0.389908	0.255122	0.552101	-1.42108	0.00312974	0.00463096	0.506404	0.152041	0.382053	-0.998667	0.0240202	0.031772	-0.0319542	0.922352	0.980377	-1.81098	6.15e-05	0.000108455	-1.50507	0.000233406	0.00038203	0.27396	0.650218	0.7776	-	GO:0044464//cell part	-	-	gi|297744582|emb|CBI37844.3|/5.22135e-81/unnamed protein product [Vitis vinifera]
DT457354	29.2289	27.2415	28.0315	32.6982	21.6189	13.4784	-0.101589	0.73842	0.888486	-0.0603442	0.846418	0.94494	-0.435097	0.190178	0.224674	0.263408	0.377408	0.64197	-1.01515	0.00471232	0.00678503	0.222163	0.461078	0.772096	-0.374753	0.268402	0.304515	-1.27856	0.000227778	0.000373344	-0.681646	0.0784824	0.183615	-	-	-	-	-
DT558283	51.0617	57.2506	55.604	57.3444	21.0036	7.61063	0.165049	0.399066	0.684162	0.122946	0.536646	0.773971	-1.28161	7.1e-07	1.51e-06	0.00236174	0.988278	0.99446	-2.9112	9.69e-22	4.84e-21	0.0444644	0.820788	0.937447	-1.40455	3.77e-08	8.87e-08	-2.91357	2.23e-21	1.16e-20	-1.46455	0.00027159	0.00136912	-	-	-	-	-
ES827537	280.753	277.984	287.254	274.673	-	0.275882	-0.0143021	0.831938	0.930701	0.033023	0.625382	0.827871	-18.0989	3.61e-261	1.2e-259	-0.0172867	0.801884	0.909074	-9.97674	4.93e-293	1.27e-291	-0.0646118	0.348868	0.691371	-18.132	7.52e-264	3.35e-262	-9.95945	8.03e-285	2.08e-283	8.10791	0.596382	0.753288	-	-	-	-	gi|297742254|emb|CBI34403.3|/1.65153e-42/unnamed protein product [Vitis vinifera]
ES839108	23.2949	13.1271	17.9686	14.328	0.47748	0.793831	-0.827461	0.0109779	0.0717138	-0.374538	0.220252	0.513766	-5.60843	2.67e-14	1e-13	0.126289	0.731428	0.873599	-4.04758	3.04e-08	6.96e-08	-0.326634	0.34932	0.691504	-5.23389	7.62e-11	2.2e-10	-4.17387	6.35e-09	1.53e-08	0.733391	0.76952	0.875018	-	-	GO:0004497//monooxygenase activity;GO:0005506//iron ion binding	-	gi|255563520|ref|XP_002522762.1|/1.48883e-83/cytochrome P450, putative [Ricinus communis]
DW491898	29.874	37.8524	37.0091	39.5745	2.52886	3.85398	0.341492	0.120068	0.358111	0.308988	0.166481	0.439246	-3.56233	8.39e-16	3.46e-15	0.064186	0.75482	0.880023	-3.29596	8.76e-21	4.23e-20	0.0966899	0.64689	0.860489	-3.87132	3.25e-20	1.73e-19	-3.36015	1.27e-21	6.63e-21	0.60786	0.431634	0.610393	-	GO:0031224//intrinsic to membrane;GO:0009534//chloroplast thylakoid	GO:0048037//cofactor binding;GO:0050136//NADH dehydrogenase (quinone) activity	GO:0051234//establishment of localization;GO:0022904//respiratory electron transport chain	gi|91208959|ref|YP_538993.1|/8.76669e-155/NADH dehydrogenase subunit 5 [Gossypium hirsutum]
ES823047	105.43	91.952	94.6399	110.243	119.374	25.2103	-0.197336	0.0781268	0.273699	-0.155768	0.16733	0.441249	0.179198	0.0943748	0.116701	0.261737	0.0195429	0.0940129	-1.86687	3e-33	2.14e-32	0.220169	0.0509974	0.256714	0.334965	0.00264938	0.00392628	-2.1286	1.02e-45	1.03e-44	-2.2434	5.81e-52	1.95e-50	-	-	-	-	gi|225465543|ref|XP_002274382.1|/2.84192e-64/PREDICTED: hypothetical protein [Vitis vinifera]
ES801585	74.1813	62.2668	63.1232	60.5703	17.6975	29.1602	-0.252592	0.0584568	0.229185	-0.232887	0.0844	0.3004	-2.06751	3.27e-28	2.22e-27	-0.0398532	0.78077	0.897375	-1.09446	2.46e-11	6.81e-11	-0.0595586	0.678402	0.878638	-1.83462	1.43e-20	7.69e-20	-1.05461	2.83e-10	7.58e-10	0.720452	0.00196087	0.00810842	-	GO:0009570//chloroplast stroma;GO:0009534//chloroplast thylakoid	-	-	gi|255555879|ref|XP_002518975.1|/3.47438e-65/Plastid lipid-associated protein 3, chloroplast precursor, putative [Ricinus communis]
ES841884	6.81136	10.3976	8.56799	10.9827	17.2656	0.410068	0.61024	0.204528	0.491115	0.331014	0.514508	0.768139	1.34188	0.00176418	0.00268741	0.078983	0.850366	0.934637	-4.66425	4.88e-07	1.02e-06	0.358209	0.434708	0.756586	1.01087	0.0138853	0.0190755	-4.74323	2.49e-07	5.33e-07	-5.39589	1.85e-11	2.16e-10	-	-	-	-	gi|255544015|ref|XP_002513070.1|/1.97422e-53/DNA binding protein, putative [Ricinus communis]
ES844888	13.493	11.7538	11.492	15.9625	7.32906	11.0425	-0.199077	0.596744	0.815632	-0.23158	0.54908	0.7801	-0.880509	0.0439714	0.0570311	0.441553	0.224922	0.485417	-0.0900598	0.809006	0.829565	0.474057	0.202864	0.544496	-0.648928	0.158031	0.187323	-0.531613	0.138416	0.166684	0.591372	0.192859	0.355978	-	-	-	-	gi|255646584|gb|ACU23766.1|/9.37392e-20/unknown [Glycine max]
DR461405	-	-	0.81752	-	-	-	-	-	-	9.67511	0.476722	0.747943	-	-	-	-	-	-	-	-	-	-9.67511	0.501586	0.7938	-9.67511	0.51801	0.557396	-	-	-	-	-	-	-	-	-	-	-
ES816024	16.5778	13.7534	17.7397	15.98	0.375194	0.623776	-0.269466	0.384936	0.672013	0.0977272	0.737814	0.886548	-5.46547	6.34e-13	2.09e-12	0.216487	0.492342	0.730739	-4.46261	3.04e-11	8.4e-11	-0.150707	0.617096	0.853776	-5.5632	1.1e-13	4.02e-13	-4.6791	5.27e-13	1.71e-12	0.733391	0.76952	0.874965	-	GO:0016020//membrane;GO:0031410//cytoplasmic vesicle	-	-	gi|255647359|gb|ACU24146.1|/4.595e-70/unknown [Glycine max]
ES815925	8.13923	7.81363	7.00837	6.11358	11.0526	6.03763	-0.0588989	0.88062	0.95439	-0.215813	0.601514	0.808421	0.441419	0.227412	0.264998	-0.353976	0.412146	0.669902	-0.372011	0.363226	0.404193	-0.197062	0.659218	0.867431	0.657233	0.0886198	0.109204	-0.018035	0.95561	0.958764	-0.87233	0.0228254	0.0676953	-	-	-	-	gi|302143169|emb|CBI20464.3|/1.14164e-57/unnamed protein product [Vitis vinifera]
DT051524	11.1624	8.33454	13.1636	10.2708	6.06313	8.82019	-0.421469	0.450966	0.7271	0.237905	0.632886	0.835073	-0.880509	0.161129	0.19198	0.301375	0.597962	0.794045	0.0817066	0.897868	0.910953	-0.357998	0.492608	0.797467	-1.11841	0.0645052	0.0813775	-0.219669	0.679364	0.707919	0.540746	0.418406	0.59859	-	-	-	-	gi|224139632|ref|XP_002323202.1|/8.78651e-06/GRAS family transcription factor [Populus trichocarpa]
DW483895	42.1084	48.0444	48.1076	46.7677	53.9682	40.5896	0.19026	0.364286	0.659637	0.192159	0.364186	0.654874	0.358003	0.0845766	0.10544	-0.0388535	0.853048	0.936129	-0.243256	0.236352	0.270954	-0.0407523	0.845836	0.947229	0.165844	0.414512	0.455814	-0.204402	0.328212	0.368327	-0.410999	0.0437878	0.114714	-	GO:0043231//intracellular membrane-bounded organelle	GO:0016818//hydrolase activity, acting on acid anhydrides, in phosphorus-containing anhydrides	GO:0006950//response to stress;GO:0032446//protein modification by small protein conjugation	gi|116781429|gb|ABK22096.1|/2.70948e-20/unknown [Picea sitchensis]
DW499494	30.1034	29.9695	21.1942	27.8762	5.85724	5.2747	-0.00643143	0.9793	1.0123	-0.506256	0.068068	0.264598	-2.36164	1.16e-09	3.07e-09	-0.104463	0.688624	0.849234	-2.50634	2.32e-11	6.44e-11	0.395362	0.166529	0.489654	-1.85538	1.51e-05	2.84e-05	-2.40187	5.03e-10	1.32e-09	-0.151131	0.779714	0.87036	-	-	-	-	gi|225431780|ref|XP_002271732.1|/3.55801e-42/PREDICTED: hypothetical protein [Vitis vinifera]
ES831818	53.1783	79.2664	70.219	76.621	133.734	113.822	0.575872	2.73e-05	0.000478429	0.401024	0.00510788	0.0432012	1.33045	4.95e-14	1.82e-13	-0.0489697	0.700746	0.858193	0.521999	2.5e-06	4.92e-06	0.125878	0.341946	0.686601	0.929428	3.54e-13	1.22e-12	0.570969	5.01e-07	1.04e-06	-0.232581	0.0188878	0.0578492	-	-	-	-	gi|255569351|ref|XP_002525643.1|/2.40749e-76/ATP binding protein, putative [Ricinus communis]
EU085039	23.1013	16.2672	18.3096	21.9227	10.4057	2.54411	-0.506002	0.148556	0.403759	-0.335376	0.332408	0.626365	-1.1506	0.0043539	0.00637145	0.430455	0.22938	0.490809	-2.67674	6.24e-06	1.19e-05	0.259829	0.46229	0.773077	-0.815222	0.0593276	0.0751425	-3.10719	1.76e-08	4.11e-08	-2.03214	0.00275648	0.0109677	-	GO:0000325//plant-type vacuole;GO:0005840//ribosome	GO:0046872//metal ion binding	GO:0019932//second-messenger-mediated signaling	gi|157955931|gb|ABW06389.1|/5.08029e-125/CBL2 [Gossypium hirsutum]
DT048790	31.3942	32.6436	39.4907	38.1487	11.3684	18.9004	0.0563043	0.852714	0.940583	0.331014	0.255994	0.55254	-1.46547	0.000314226	0.000517601	0.224834	0.438896	0.696112	-0.788384	0.0182216	0.0245271	-0.0498761	0.859686	0.954466	-1.79649	3.38e-06	6.76e-06	-1.01322	0.00181338	0.00273182	0.733391	0.108412	0.23557	-	-	GO:0032934//sterol binding	GO:0006629//lipid metabolic process	gi|255641929|gb|ACU21233.1|/9.91844e-19/unknown [Glycine max]
AI055513	47.2162	49.3863	26.9399	29.5394	-	3.23839	0.0648273	0.775906	0.906709	-0.809536	0.00263062	0.0258178	-15.527	4.24e-23	2.37e-22	-0.741468	0.0043452	0.0290355	-3.93076	2.15e-20	1.02e-19	0.132896	0.664184	0.871125	-14.7175	2.48e-13	8.67e-13	-3.1893	1.12e-10	3.07e-10	11.6611	0.0289576	0.0827734	-	-	-	-	gi|255583659|ref|XP_002532584.1|/3.52457e-45/pentatricopeptide repeat-containing protein, putative [Ricinus communis]
DT553877	79.9023	96.1556	63.0482	62.7866	4.76934	5.55046	0.267134	0.0644306	0.242682	-0.341783	0.0358928	0.175394	-4.06638	2.89e-39	2.68e-38	-0.614914	7.79e-05	0.000943786	-4.11469	1.46e-53	1.56e-52	-0.00599752	0.972764	1.01626	-3.72459	5.92e-29	4.44e-28	-3.49978	8.38e-31	6.02e-30	0.218818	0.738296	0.850409	-	-	-	-	gi|225468885|ref|XP_002270044.1|/3.21605e-54/PREDICTED: hypothetical protein [Vitis vinifera]
EX165648	23.6325	17.1109	19.8182	17.1701	7.46858	8.9246	-0.465863	0.120049	0.358215	-0.253948	0.387428	0.674402	-1.66187	1.22e-05	2.33e-05	0.00498244	0.984648	0.992321	-0.939052	0.0115846	0.0158996	-0.206932	0.519752	0.792171	-1.40792	0.000446934	0.00072018	-0.944034	0.0120255	0.016586	0.256953	0.601752	0.736124	-	-	-	-	gi|296082772|emb|CBI21777.3|/4.187e-89/unnamed protein product [Vitis vinifera]
DR462607	30.5678	38.0398	36.2588	36.3739	20.9731	27.9676	0.315497	0.155532	0.414598	0.246317	0.278238	0.570667	-0.543474	0.040189	0.0523169	-0.0646078	0.76624	0.888156	-0.443755	0.044337	0.0569981	0.00457172	0.98335	1.0217	-0.789791	0.00203998	0.00306865	-0.379147	0.093217	0.11458	0.415215	0.118436	0.25342	-	-	-	-	gi|224108663|ref|XP_002314928.1|/2.84274e-65/predicted protein [Populus trichocarpa]
ES811156	54.6202	61.1744	34.3533	75.6256	81.588	225.661	0.163494	0.367178	0.661254	-0.668986	0.00165539	0.0177588	0.578923	0.000764186	0.00121129	0.305948	0.0701004	0.233228	1.88316	1.66e-13	5.5e-13	1.13843	8.98e-09	4.37e-07	1.24791	1.78e-10	4.97e-10	1.57721	0	0	1.46773	3.6e-14	7.76e-13	-	GO:0009532//plastid stroma;GO:0009534//chloroplast thylakoid	GO:0015036//disulfide oxidoreductase activity;GO:0030234//enzyme regulator activity	GO:0018904;GO:0019725//cellular homeostasis;GO:0044093	gi|302143282|emb|CBI21843.3|/3.69153e-60/unnamed protein product [Vitis vinifera]
U09717	399.09	2.65073	7.75288	6.22199	12807.6	4.54173	-7.23418	0	0	-5.68584	0	0	5.00415	6.92e-12	2.12e-11	1.23099	0.0295972	0.126536	0.776852	0.196143	0.229312	-0.317356	0.467984	0.776947	10.69	2.01e-10	5.6e-10	-0.454134	0.338074	0.378578	-11.4615	0	0	-	GO:0030312//external encapsulating structure	GO:0004553//hydrolase activity, hydrolyzing O-glycosyl compounds	GO:0044238//primary metabolic process;GO:0045229//external encapsulating structure organization	gi|3024386|sp|Q39786.1|PGLR_GOSHI/0/RecName: Full=Polygalacturonase; Short=PG; AltName: Full=Pectinase; Flags: Precursor
ES814681	5.40432	5.06379	5.33183	6.01734	1.38141	2.87082	-0.0938943	0.853884	0.941507	-0.019483	0.973908	0.987456	-1.96797	0.0077624	0.0110344	0.248908	0.616802	0.807733	-0.818758	0.158368	0.187781	0.174497	0.728776	0.898606	-1.94849	0.00912676	0.0127623	-1.06767	0.0571574	0.0726565	1.05532	0.22879	0.404397	-	GO:0043231//intracellular membrane-bounded organelle	GO:0003676//nucleic acid binding;GO:0034061	GO:0006260//DNA replication;GO:0006396//RNA processing	gi|297739438|emb|CBI29620.3|/1.61755e-165/unnamed protein product [Vitis vinifera]
ES791201	61.3683	51.5299	51.6583	38.4593	1.34682	5.03807	-0.252084	0.0961838	0.312467	-0.248494	0.105825	0.341801	-5.50987	2.95e-50	3.39e-49	-0.422078	0.0146159	0.0760428	-3.35447	5.71e-35	4.23e-34	-0.425668	0.0148355	0.115733	-5.26137	4.02e-41	4.36e-40	-2.93239	5.69e-23	3.15e-22	1.90332	0.00987918	0.0334578	-	-	-	-	gi|302142892|emb|CBI20187.3|/7.29584e-27/unnamed protein product [Vitis vinifera]
DW496326	31.732	33.6692	25.8226	27.2217	4.5358	18.8524	0.0854911	0.711724	0.875744	-0.297305	0.236446	0.531166	-2.80651	8.91e-13	2.9e-12	-0.306671	0.209022	0.463177	-0.83668	0.00108242	0.00166705	0.076125	0.772606	0.917565	-2.5092	1.95e-09	5.06e-09	-0.530009	0.0524334	0.0669141	2.05532	4.05e-06	2.8e-05	-	GO:0044464//cell part	GO:0046914//transition metal ion binding	GO:0010468//regulation of gene expression	gi|255568273|ref|XP_002525111.1|/5.56509e-52/nucleic acid binding protein, putative [Ricinus communis]
DR452289	14.2114	16.1693	21.8135	25.0851	-	-	0.186214	0.621206	0.831655	0.618177	0.0794764	0.290276	-13.7948	1.21e-08	2.96e-08	0.633572	0.0542038	0.196424	-13.981	4.48e-11	1.23e-10	0.201609	0.515292	0.79037	-14.4129	9.56e-13	3.16e-12	-14.6145	1.6e-16	6.75e-16	-	-	-	-	GO:0031224//intrinsic to membrane	GO:0004871//signal transducer activity;GO:0004672//protein kinase activity;GO:0016628//oxidoreductase activity, acting on the CH-CH group of donors, NAD or NADP as acceptor;GO:0032559//adenyl ribonucleotide binding	GO:0006464//protein modification process	gi|296089977|emb|CBI39796.3|/2.63829e-59/unnamed protein product [Vitis vinifera]
ES797643	40.5096	37.7483	38.0478	34.0791	7.74534	5.85317	-0.101851	0.583796	0.807163	-0.0904495	0.632028	0.834385	-2.38686	4.32e-17	1.9e-16	-0.147526	0.454942	0.709672	-2.68912	2.93e-20	1.39e-19	-0.158927	0.424304	0.748963	-2.29641	3.05e-15	1.26e-14	-2.5416	4.71e-17	2.04e-16	-0.404112	0.360952	0.558123	-	GO:0043231//intracellular membrane-bounded organelle;GO:0043234//protein complex	GO:0008092//cytoskeletal protein binding;GO:0019904//protein domain specific binding	GO:0030035//microspike assembly;GO:0023060;GO:0000338//protein deneddylation;GO:0043623//cellular protein complex assembly;GO:0009639//response to red or far red light	gi|118485804|gb|ABK94750.1|/2.197e-57/unknown [Populus trichocarpa]
ES820758	23.3698	32.3835	30.1251	34.2059	188.007	276.065	0.470616	0.0317336	0.15286	0.366321	0.104433	0.339853	3.00807	0	0	0.078983	0.69337	0.853014	3.09168	0	0	0.183278	0.378108	0.712055	2.64175	0	0	3.01269	0	0	0.554223	1.29e-12	1.81e-11	-	GO:0005777//peroxisome	GO:0005506//iron ion binding;GO:0004601//peroxidase activity	GO:0042743//hydrogen peroxide metabolic process;GO:0006950//response to stress	gi|1345674|sp|P17598.2|CATA1_GOSHI/1.49544e-103/RecName: Full=Catalase isozyme 1
DW497312	9.10336	9.51601	11.4511	8.61558	0.988945	1.64416	0.0639579	0.889084	0.958642	0.331014	0.450622	0.726189	-3.20244	0.000143331	0.000244361	-0.143409	0.764596	0.88703	-2.533	0.000211392	0.000349937	-0.410466	0.365882	0.707291	-3.53345	8.5e-06	1.64e-05	-2.38959	0.0007531	0.00117586	0.733391	0.617762	0.750096	-	GO:0031410//cytoplasmic vesicle	GO:0046914//transition metal ion binding	GO:0043085//positive regulation of catalytic activity	gi|31096389|emb|CAC85466.1|/2.21375e-97/putative urease accessory protein F [Solanum lycopersicum]
ES825531	7.58313	9.81423	8.7439	11.1639	-	2.05439	0.37208	0.548578	0.784033	0.205483	0.74584	0.890418	-12.8886	0.00152561	0.00234944	0.185898	0.73797	0.873085	-2.25616	0.0071551	0.0100813	0.352495	0.551738	0.814788	-13.0941	0.00060378	0.000958948	-2.44206	0.0027922	0.00412772	11.0045	0.177836	0.344238	-	-	-	-	-
AW186759	22.0897	13.032	32.5892	25.81	0.888785	9.60468	-0.761319	0.093221	0.306963	0.56102	0.121827	0.367948	-4.6354	3.34e-07	7.3e-07	0.985874	0.0250092	0.112769	-0.440246	0.414666	0.45724	-0.336465	0.342222	0.686876	-5.19642	1.46e-10	4.12e-10	-1.42612	0.00197649	0.0029595	3.43383	0.00366882	0.0141214	-	-	-	-	gi|297810485|ref|XP_002873126.1|/7.55466e-14/F-box family protein [Arabidopsis lyrata subsp. lyrata]
ES810887	205.045	184.719	192.693	208.986	126.797	144.767	-0.150609	0.0542998	0.21709	-0.089639	0.253664	0.550749	-0.693423	3.5e-15	1.4e-14	0.178073	0.0239014	0.108991	-0.351603	2.36e-05	4.26e-05	0.117103	0.13856	0.443858	-0.603784	2.4e-11	7.18e-11	-0.529676	9.03e-11	2.49e-10	0.191211	0.0418364	0.110565	-	GO:0016020//membrane	GO:0005488//binding	-	gi|255576617|ref|XP_002529199.1|/8.98358e-119/nucleolysin tia-1, putative [Ricinus communis]
DN827171	4.33567	9.17231	11.9302	9.68847	0.588758	4.89417	1.08103	0.0774106	0.272295	1.4603	0.0112767	0.0789685	-2.88051	0.0298934	0.0397256	0.078983	0.870444	0.947078	-0.906221	0.11299	0.136421	-0.300283	0.528888	0.798889	-4.34081	8.3e-06	1.6e-05	-0.985204	0.0835382	0.104108	3.05532	0.0160132	0.0506341	-	-	-	-	-
ES851621	2.67391	1.33101	3.50366	5.62364	1.45241	2.41469	-1.00643	0.44943	0.727876	0.389908	0.696712	0.86408	-0.880509	0.523742	0.567044	2.07898	0.0533656	0.194133	0.859314	0.53698	0.572879	0.682644	0.420502	0.747525	-1.27042	0.313092	0.351931	-1.21967	0.165006	0.196194	0.733391	0.617762	0.750048	-	-	-	-	-
ES830223	34.21	28.5349	15.5073	17.501	3.0133	8.34958	-0.261688	0.459026	0.733835	-1.14147	0.00653552	0.0523079	-3.505	4.34e-08	1.02e-07	-0.705288	0.098415	0.292598	-1.77295	0.000295586	0.000481292	0.174497	0.728776	0.898549	-2.36353	0.00331866	0.00487796	-1.06767	0.0571574	0.0726519	1.47036	0.119382	0.254918	-	-	-	-	-
ES814232	17.3735	18.2846	18.2118	18.7915	4.314	0.896526	0.0737389	0.829988	0.930934	0.0679799	0.842098	0.942718	-2.00979	7.99e-05	0.000140338	0.0394547	0.90438	0.962667	-4.35014	2.45e-10	6.42e-10	0.0452137	0.895614	0.968676	-2.07777	4.2e-05	7.54e-05	-4.38959	1.75e-10	4.74e-10	-2.26661	0.0316382	0.0889487	-	GO:0044424//intracellular part	GO:0016787//hydrolase activity	GO:0009063//cellular amino acid catabolic process	gi|297740459|emb|CBI30641.3|/4.16541e-68/unnamed protein product [Vitis vinifera]
ES821214	59.0768	68.7134	68.0585	62.1237	5.71885	4.48981	0.218	0.114904	0.348788	0.204184	0.145378	0.408118	-3.3688	1.4e-37	1.24e-36	-0.145449	0.293812	0.560378	-3.93587	1.49e-55	1.63e-54	-0.131633	0.348526	0.691109	-3.57298	1.41e-44	1.66e-43	-3.79042	4.73e-48	4.99e-47	-0.349071	0.468928	0.651854	-	GO:0044424//intracellular part	GO:0005488//binding	-	gi|255568928|ref|XP_002525434.1|/2.06257e-67/yth domain-containing protein, putative [Ricinus communis]
ES795099	47.9633	66.7473	57.3055	72.6727	22.971	39.1218	0.476778	0.0145419	0.0881216	0.256742	0.210318	0.499408	-1.06212	4.99e-05	8.97e-05	0.122704	0.489156	0.727812	-0.770736	0.000112649	0.000190857	0.34274	0.0673034	0.298442	-1.31886	1.8e-07	4.02e-07	-0.893441	6.29e-06	1.2e-05	0.768157	0.00448922	0.0168919	-	GO:0043231//intracellular membrane-bounded organelle	GO:0046914//transition metal ion binding;GO:0042802//identical protein binding;GO:0019787//small conjugating protein ligase activity	GO:0000086//G2/M transition of mitotic cell cycle;GO:0016574//histone ubiquitination;GO:0040007//growth;GO:0006513//protein monoubiquitination;GO:0009887//organ morphogenesis;GO:0003006//reproductive developmental process;GO:0050832//defense response to fungus;GO:0040034//regulation of development, heterochronic	gi|224067588|ref|XP_002302510.1|/2.90818e-79/histone ubiquitination proteins group [Populus trichocarpa]
ES806665	39.9333	51.8552	48.5333	32.2554	4.40103	4.96504	0.376897	0.0206368	0.113044	0.281384	0.092938	0.31844	-3.18168	7.3e-25	4.36e-24	-0.68495	8.48e-05	0.00101833	-3.38461	7.17e-38	5.72e-37	-0.589436	0.00100434	0.0152253	-3.46306	1.04e-31	8.63e-31	-2.69966	3.76e-19	1.78e-18	0.173964	0.751966	0.863115	-	GO:0009526//plastid envelope;GO:0009532//plastid stroma;GO:0005576//extracellular region	GO:0051536//iron-sulfur cluster binding;GO:0005506//iron ion binding;GO:0016673	GO:0006970//response to osmotic stress;GO:0008152//metabolic process	gi|2584721|emb|CAA71239.1|/8.88129e-151/sulfite reductase [Arabidopsis thaliana]
DN759805	36.1052	31.0111	40.0735	43.923	9.22894	12.7863	-0.219425	0.461726	0.73466	0.150442	0.593136	0.803809	-1.96797	2.32e-06	4.72e-06	0.502194	0.079833	0.254319	-1.27819	0.00067656	0.00105897	0.132327	0.627696	0.850991	-2.11841	2.21e-07	4.87e-07	-1.78038	3.04e-07	6.47e-07	0.470357	0.387036	0.581006	-	-	-	-	gi|296081181|emb|CBI18207.3|/9.90492e-15/unnamed protein product [Vitis vinifera]
ES810846	184.235	149.49	145.496	132.265	8.72807	8.50632	-0.301493	0.000295548	0.00381865	-0.340564	6.2e-05	0.00109126	-4.39974	3.29e-147	8.45e-146	-0.176618	0.0542522	0.196456	-4.13537	3.43e-130	6.46e-129	-0.137547	0.141218	0.449099	-4.05917	7.15e-109	1.85e-107	-3.95875	1.12e-109	2.04e-108	-0.0371268	0.907444	0.941702	-	GO:0015934//large ribosomal subunit;GO:0016020//membrane;GO:0009536//plastid;GO:0031981//nuclear lumen	GO:0005488//binding;GO:0005198//structural molecule activity	GO:0003006//reproductive developmental process;GO:0010467//gene expression	gi|297802318|ref|XP_002869043.1|/2.47082e-135/60S ribosomal protein L8 [Arabidopsis lyrata subsp. lyrata]
ES816550	35.4369	37.8819	36.2333	41.8463	4.10214	4.45922	0.0962542	0.596786	0.815465	0.0320603	0.861808	0.951883	-3.11081	1.06e-21	5.66e-21	0.143592	0.415028	0.671607	-3.08665	9.33e-26	5.36e-25	0.207786	0.250838	0.59713	-3.14287	4.87e-22	2.81e-21	-3.23024	6.07e-29	4.12e-28	0.120414	0.841206	0.910533	-	-	GO:0005488//binding	-	gi|297736213|emb|CBI24851.3|/8.84593e-143/unnamed protein product [Vitis vinifera]
ES829807	25.5399	32.9936	31.5529	26.2177	7.59693	9.60995	0.369435	0.0774676	0.272303	0.305019	0.153926	0.422305	-1.74926	1.86e-08	4.5e-08	-0.331649	0.11597	0.325012	-1.77959	6.65e-12	1.92e-11	-0.267233	0.21532	0.558369	-2.05428	4.78e-12	1.5e-11	-1.44794	1.96e-07	4.22e-07	0.339112	0.39157	0.58447	-	-	GO:0046872//metal ion binding	-	gi|255581042|ref|XP_002531337.1|/9.52455e-123/DNA binding protein, putative [Ricinus communis]
DT572239	74.3962	73.6628	59.3369	56.549	4.83166	6.20719	-0.0142935	0.92439	0.97375	-0.326299	0.0434326	0.199317	-3.94464	7.48e-39	6.85e-38	-0.381434	0.0199718	0.0955654	-3.56892	3.11e-40	2.61e-39	-0.0694289	0.691714	0.880874	-3.61834	6.55e-29	4.9e-28	-3.18749	8.35e-28	5.47e-27	0.361423	0.538008	0.698638	-	GO:0043231//intracellular membrane-bounded organelle	GO:0046914//transition metal ion binding	-	gi|255634995|gb|ACU17856.1|/4.53216e-96/unknown [Glycine max]
DW503472	14.785	25.233	21.4025	13.3265	2.29453	-	0.771176	0.0498854	0.206255	0.533643	0.19725	0.486862	-2.68786	0.00034043	0.000559695	-0.921017	0.0248408	0.112317	-14.623	2.29e-12	6.84e-12	-0.683484	0.113893	0.405593	-3.22151	2.27e-06	4.61e-06	-13.702	8.5e-07	1.74e-06	-11.164	0.0849162	0.195598	-	GO:0044424//intracellular part	GO:0060089//molecular transducer activity	GO:0010468//regulation of gene expression;GO:0009639//response to red or far red light	gi|297737537|emb|CBI26738.3|/1.61854e-50/unnamed protein product [Vitis vinifera]
DW237501	14.8888	19.9046	13.8235	12.5254	5.08342	3.07324	0.418874	0.194357	0.474966	-0.107107	0.768206	0.896127	-1.55036	0.000967096	0.00151654	-0.668251	0.0511072	0.187887	-2.69527	6.13e-09	1.47e-08	-0.14227	0.708028	0.890293	-1.44325	0.00280962	0.00415566	-2.02702	0.000130765	0.000219803	-0.72604	0.277076	0.469186	-	-	-	GO:0045449//regulation of transcription;GO:0006351//transcription, DNA-dependent	gi|224138036|ref|XP_002326502.1|/5.04146e-82/pseudo response regulator [Populus trichocarpa]
ES851097	35.6449	38.2696	19.0487	27.9287	29.6116	41.0255	0.102503	0.71636	0.879431	-0.904006	0.00814672	0.0618097	-0.267532	0.387988	0.432052	-0.454449	0.135853	0.358877	0.100322	0.709804	0.735856	0.55206	0.132706	0.432821	0.636474	0.0803768	0.0993743	0.554771	0.0589654	0.0748873	0.470357	0.108088	0.23503	-	-	-	-	gi|255627965|gb|ACU14327.1|/6.8135e-27/unknown [Glycine max]
DR457913	15.3204	23.5717	10.2197	48.3317	15.8868	23.2682	0.6216	0.11499	0.348889	-0.584097	0.240542	0.536115	0.0523772	0.89995	0.913496	1.03591	0.000496498	0.00471387	-0.0186953	0.95075	0.954709	2.24161	1.45e-07	5.9e-06	0.636474	0.20227	0.236645	-1.05461	0.00027859	0.000454255	0.550527	0.165527	0.326482	-	-	-	-	gi|115460196|ref|NP_001053698.1|/3.94409e-06/Os04g0589500 [Oryza sativa Japonica Group]
ES851009	6.43084	6.40223	7.19052	8.56584	0.931487	1.9358	-0.00643143	0.990018	1.01023	0.161089	0.756088	0.893133	-2.7874	0.00233046	0.00352082	0.42002	0.40195	0.665243	-1.72565	0.014713	0.0199551	0.252499	0.610996	0.851535	-2.94849	0.00095321	0.00148311	-2.14567	0.0011661	0.00179084	1.05532	0.427016	0.608712	-	-	-	-	gi|296081137|emb|CBI18163.3|/6.35063e-53/unnamed protein product [Vitis vinifera]
EX166292	17.1809	18.5298	9.50519	15.0558	421.506	707.237	0.109046	0.745718	0.892451	-0.854018	0.0348052	0.171645	4.61668	6.65e-13	2.18e-12	-0.299529	0.397308	0.660655	5.25427	7.33e-14	2.56e-13	0.663535	0.116291	0.41014	5.4707	8.4e-09	2.08e-08	5.5538	7.05e-13	2.27e-12	0.746639	0	0	-	GO:0009534//chloroplast thylakoid	-	GO:0006950//response to stress;GO:0009642//response to light intensity;GO:0009767//photosynthetic electron transport chain	gi|164449260|gb|ABY56089.1|/6.49573e-43/proton gradient regulation 5 [Cucumis melo]
ES819852	26.8287	23.3707	24.9007	27.9185	26.413	60.317	-0.199077	0.356588	0.650804	-0.107592	0.619108	0.823746	-0.0225276	0.919476	0.930458	0.256521	0.235054	0.495924	1.36786	0	0	0.165036	0.444582	0.765282	0.0850641	0.698658	0.725062	1.11134	3.4e-11	9.69e-11	1.19131	3.93e-12	4.99e-11	-	GO:0042579//microbody	GO:0005488//binding;GO:0003824//catalytic activity	GO:0006259//DNA metabolic process;GO:0032446//protein modification by small protein conjugation;GO:0048878//chemical homeostasis;GO:0009887//organ morphogenesis;GO:0009755//hormone-mediated signaling pathway;GO:0006950//response to stress	gi|255566401|ref|XP_002524186.1|/3.74247e-43/NEDD8-activating enzyme E1 regulatory subunit, putative [Ricinus communis]
CD486573	69.5468	50.1375	93.0133	135.55	70.9931	80.6713	-0.472095	0.0218744	0.117361	0.419452	0.0187221	0.112713	0.0296947	0.874808	0.891857	1.43486	0	0	0.686165	0.000407804	0.000654898	0.543311	0.000383562	0.00682471	-0.389758	0.0319136	0.0418976	-0.748693	8.84e-07	1.81e-06	0.184376	0.313942	0.515456	-	-	-	-	-
DT047205	5.58119	13.1964	8.04439	26.4107	2.27367	1.26003	1.2415	0.0367484	0.169174	0.527411	0.437992	0.714431	-1.29555	0.1903	0.224791	1.00098	0.0127561	0.0685105	-3.38861	4.86e-05	8.55e-05	1.71507	0.000213916	0.00408569	-1.82296	0.0415448	0.0536945	-4.38959	1.75e-10	4.74e-10	-0.851571	0.523554	0.690746	-	-	-	-	-
DW510621	1.3007	0.431638	1.81794	1.82371	0.471006	-	-1.59139	0.372148	0.665674	0.483017	0.675748	0.849613	-1.46547	0.428794	0.474242	2.07898	0.194649	0.444777	-8.75368	0.452468	0.494702	0.00457172	0.996146	1.00865	-1.94849	0.235888	0.273488	-10.8327	0.0420994	0.0547121	-8.8796	0.412108	0.609754	-	-	-	-	gi|297744012|emb|CBI36982.3|/8.90207e-76/unnamed protein product [Vitis vinifera]
DT046833	29.3012	15.28	33.6402	26.4107	1.51578	1.26003	-0.939317	0.0118854	0.0761386	0.199224	0.517936	0.771166	-4.27283	3.11e-10	8.54e-10	0.789476	0.0414544	0.161778	-3.60012	6.72e-06	1.27e-05	-0.349065	0.278634	0.625771	-4.47205	9.67e-12	2.97e-11	-4.38959	1.75e-10	4.74e-10	-0.266609	0.828126	0.908832	-	GO:0044464//cell part	GO:0008374//O-acyltransferase activity	-	gi|217074356|gb|ACJ85538.1|/1.20829e-07/unknown [Medicago truncatula]
ES820849	22.2875	31.7833	23.9943	27.2376	5.23504	3.26381	0.512036	0.0971586	0.313836	0.106454	0.748482	0.891318	-2.08996	3.14e-05	5.74e-05	-0.222673	0.456038	0.708756	-3.28364	8.62e-12	2.47e-11	0.182909	0.571296	0.825238	-2.19642	9.64e-06	1.85e-05	-3.06097	1.52e-09	3.85e-09	-0.681646	0.380226	0.575465	-	GO:0016020//membrane	GO:0019787//small conjugating protein ligase activity	GO:0060255;GO:0019941//modification-dependent protein catabolic process;GO:0006464//protein modification process	gi|238478961|ref|NP_001154446.1|/9.0629e-54/ubiquitin-conjugating enzyme, putative [Arabidopsis thaliana]
ES792695	2.50789	-	2.62889	6.59308	29.9689	27.1771	-11.2923	0.248332	0.544033	0.0679799	0.955966	0.987908	3.57892	0.00013217	0.000225799	12.6867	0.0264572	0.117531	14.7301	1.96e-07	4.2e-07	1.3265	0.287102	0.636687	3.51094	0.000132495	0.000224942	2.04337	0.0014329	0.00217874	-0.141078	0.73021	0.843912	-	-	-	-	-
ES843023	30.6215	29.8632	22.2727	23.6578	29.5318	48.8158	-0.0361788	0.861608	0.94467	-0.459267	0.0431108	0.198024	-0.052275	0.80937	0.831558	-0.336054	0.135512	0.358168	0.70898	8.78e-05	0.000150788	0.0870339	0.722194	0.897826	0.406992	0.080919	0.100013	1.04503	8.33e-08	1.86e-07	0.725076	9.77e-05	0.000536226	-	GO:0016020//membrane;GO:0044424//intracellular part	GO:0046872//metal ion binding;GO:0016778;GO:0032559//adenyl ribonucleotide binding	GO:0009124//nucleoside monophosphate biosynthetic process	gi|62286957|sp|Q9XGA1.1|KPRS4_SPIOL/8.22234e-39/RecName: Full=Ribose-phosphate pyrophosphokinase 4; AltName: Full=Phosphoribosyl pyrophosphate synthase 4
ES829745	149.007	138.669	175.026	127.893	109.729	153.708	-0.103729	0.261036	0.550241	0.232191	0.00844264	0.0633038	-0.441437	1.06e-05	2.03e-05	-0.116715	0.230066	0.488631	0.148543	0.0968782	0.118642	-0.452635	1.08e-06	3.7e-05	-0.673629	4.42e-12	1.39e-11	0.265259	0.00421866	0.00610089	0.486252	5.79e-07	4.43e-06	-	-	GO:0004672//protein kinase activity;GO:0032559//adenyl ribonucleotide binding	GO:0006464//protein modification process	gi|255548323|ref|XP_002515218.1|/8.91802e-164/Glycogen synthase kinase-3 beta, putative [Ricinus communis]
DT467052	7.24779	6.36666	9.38512	5.82828	0.926312	0.770017	-0.187004	0.718666	0.88041	0.372834	0.430914	0.708834	-2.96797	0.00077431	0.00122576	-0.127468	0.824452	0.922033	-3.04758	0.000642032	0.00100812	-0.687306	0.17848	0.508165	-3.34081	5.12e-05	9.1e-05	-2.92011	0.00157143	0.00238204	-0.266609	0.828126	0.908778	-	-	GO:0004713//protein tyrosine kinase activity;GO:0032559//adenyl ribonucleotide binding	GO:0006464//protein modification process	gi|255572432|ref|XP_002527153.1|/3.86547e-58/serine/threonine-protein kinase cx32, putative [Ricinus communis]
ES844578	144.292	183.451	148.845	134.821	62.9005	93.7852	0.346406	0.0013964	0.0141248	0.0448222	0.697578	0.863048	-1.19785	1.71e-16	7.28e-16	-0.444354	7.04e-05	0.000864619	-0.967965	1.66e-16	6.68e-16	-0.14277	0.23101	0.57601	-1.24267	1.43e-17	6.7e-17	-0.523611	4.7e-05	8.24e-05	0.57629	0.000275298	0.00138257	-	-	-	-	gi|225440757|ref|XP_002281218.1|/6.08022e-83/PREDICTED: hypothetical protein [Vitis vinifera]
ES814830	75.7619	72.557	58.2796	64.826	21.5931	17.4294	-0.0623568	0.623818	0.828557	-0.378482	0.00547704	0.0456996	-1.8109	1.28e-24	7.53e-24	-0.162544	0.225704	0.48668	-2.05759	6.51e-31	4.36e-30	0.153582	0.28386	0.632549	-1.43242	5.73e-14	2.16e-13	-1.89505	1.55e-24	9.14e-24	-0.309044	0.209992	0.37908	-	GO:0043231//intracellular membrane-bounded organelle	GO:0001071	GO:0006351//transcription, DNA-dependent	gi|157400524|gb|ABV53916.1|/1.10947e-84/GAGA-motif binding transcriptional activator [Populus trichocarpa]
ES824503	4.55807	4.12527	6.51544	2.61445	4.95167	2.24519	-0.143935	0.823572	0.92788	0.515439	0.372356	0.662713	0.119491	0.840896	0.860603	-0.657983	0.392258	0.656118	-0.877651	0.240906	0.275887	-1.31736	0.0533872	0.26351	-0.395947	0.499504	0.539123	-0.219669	0.779706	0.80316	-1.14108	0.115066	0.247546	-	-	GO:0046914//transition metal ion binding	GO:0009743//response to carbohydrate stimulus	gi|255579580|ref|XP_002530631.1|/1.91552e-84/RING-H2 finger protein ATL4M, putative [Ricinus communis]
EX170464	2.6417	0.657487	1.38458	-	-	-	-2.00643	0.216622	0.507206	-0.93202	0.492624	0.750963	-11.3672	0.07655	0.0964341	-9.36082	0.527742	0.757318	-9.36082	0.452468	0.494675	-10.4352	0.25119	0.59732	-10.4352	0.263628	0.302076	-	-	-	-	-	-	-	-	-	-	-
ES793326	7.59815	10.401	8.96034	19.9751	2.06357	4.28846	0.453	0.509898	0.75648	0.237905	0.736936	0.886299	-1.88051	0.0880652	0.109651	0.94148	0.0796914	0.254565	-1.27819	0.0958794	0.117894	1.15657	0.041898	0.225004	-2.11841	0.0446946	0.0573759	-2.21967	0.000660266	0.00103706	1.05532	0.427016	0.608665	-	-	-	-	-
ES816616	1.94118	2.25464	3.73054	4.76302	0.702935	0.292165	0.215961	0.797088	0.915346	0.942449	0.200194	0.488173	-1.46547	0.223872	0.26138	1.07898	0.103508	0.303094	-2.94804	0.0272104	0.0358168	0.352495	0.551738	0.814727	-2.40792	0.0155179	0.0212181	-4.02702	0.000169145	0.000282012	-1.26661	0.493436	0.678033	-	GO:0031410//cytoplasmic vesicle	GO:0008233//peptidase activity	GO:0008152//metabolic process	gi|255538260|ref|XP_002510195.1|/3.46382e-111/Cucumisin precursor, putative [Ricinus communis]
EX165201	36.0318	0.629324	-	1.32948	809.645	50.8059	-5.83932	1.83e-16	1.56e-14	-15.137	2.68e-17	2.6e-15	4.48995	5.97e-14	2.18e-13	1.07898	0.584924	0.786016	6.33505	0.00058131	0.000919714	10.3766	0.248814	0.597565	19.6269	8.88e-16	3.82e-15	5.25606	9.92e-05	0.000169148	-3.99422	6.46e-290	2.94e-288	-	GO:0005618//cell wall	GO:0016788//hydrolase activity, acting on ester bonds	GO:0071555	gi|255551829|ref|XP_002516960.1|/1.46748e-18/Pectinesterase precursor, putative [Ricinus communis]
ES806689	2.39817	4.775	5.8657	2.52185	-	0.72189	0.993569	0.347492	0.643434	1.29037	0.197689	0.487219	-11.2277	0.147015	0.177694	-0.921017	0.39047	0.655566	-2.72565	0.0514336	0.0652976	-1.21782	0.228602	0.573988	-12.5181	0.00900042	0.0126508	-1.80463	0.28716	0.326392	9.49564	0.596382	0.753237	-	-	-	-	-
ES848523	20.8971	15.9351	13.9821	21.0398	0.966026	3.21212	-0.391095	0.222022	0.512533	-0.579718	0.0849448	0.301744	-4.4351	1.46e-11	4.4e-11	0.400911	0.21413	0.471172	-2.31061	3.47e-06	6.73e-06	0.589534	0.0821834	0.337474	-3.85538	2.19e-07	4.84e-07	-2.71152	6.39e-09	1.54e-08	1.73339	0.124073	0.261105	-	-	-	-	gi|296087194|emb|CBI33568.3|/2.33214e-65/unnamed protein product [Vitis vinifera]
DW511727	1.89251	0.942047	0.99191	0.995058	1.02797	-	-1.00643	0.44943	0.727816	-0.93202	0.492624	0.750905	-0.880509	0.523742	0.567013	0.078983	0.948832	0.979526	-9.87965	0.215212	0.250348	0.00457172	0.997142	1.00584	0.0515115	0.966652	0.973338	-9.95864	0.197232	0.231709	-10.0056	0.187068	0.354308	-	-	-	-	gi|255541978|ref|XP_002512053.1|/3.05107e-48/conserved hypothetical protein [Ricinus communis]
CA993139	44.1897	49.6556	55.0358	48.7692	71.2954	98.3812	0.168247	0.394394	0.680266	0.316659	0.103789	0.338592	0.690099	0.000175535	0.000296588	-0.0259865	0.896012	0.95866	0.986426	4.34e-10	1.12e-09	-0.174398	0.36532	0.706896	0.37344	0.034211	0.0447712	1.01241	3.55e-10	9.4e-10	0.464575	0.00168895	0.00710863	-	-	GO:0005488//binding	-	gi|302143801|emb|CBI22662.3|/6.58684e-39/unnamed protein product [Vitis vinifera]
DN780932	5.4685	4.53682	1.91078	2.87527	0.99012	-	-0.269466	0.768372	0.902795	-1.51698	0.203966	0.492705	-2.46547	0.0903684	0.112188	-0.657983	0.563104	0.772219	-12.1475	0.023158	0.0308337	0.589534	0.684644	0.881295	-0.948488	0.6519	0.681898	-11.4895	0.0911228	0.112919	-9.95146	0.412108	0.609705	-	-	-	-	-
DW516012	42.7132	26.9313	22.387	27.6983	10.827	18.6433	-0.665395	0.0250534	0.129145	-0.93202	0.00319438	0.0298157	-1.98004	2.56e-07	5.64e-07	0.0405089	0.90067	0.961304	-0.530632	0.134982	0.161808	0.307134	0.388872	0.719508	-1.04802	0.0221546	0.0296298	-0.571141	0.109112	0.133091	0.784017	0.0946468	0.212599	-	-	-	-	gi|224105955|ref|XP_002313992.1|/2.44357e-21/predicted protein [Populus trichocarpa]
ES827757	16.4978	20.1331	22.3145	24.0643	-	3.36415	0.2873	0.413562	0.698277	0.435712	0.207244	0.49597	-14.01	1.7e-09	4.45e-09	0.25732	0.423518	0.679952	-2.58126	3.58e-07	7.53e-07	0.108908	0.732656	0.899407	-14.4457	1.88e-12	6.07e-12	-2.83858	6.1e-09	1.48e-08	11.716	0.0158128	0.0501451	-	-	-	-	gi|118482883|gb|ABK93356.1|/3.47215e-26/unknown [Populus trichocarpa]
ES825295	0.353647	0.352074	0.741419	0.371886	-	-	-0.00643143	0.996372	1.00223	1.06798	0.59049	0.806897	-8.46616	0.542246	0.585224	0.078983	0.959254	0.982391	-8.45973	0.452468	0.494648	-0.995428	0.62727	0.854515	-9.53414	0.263628	0.302058	-8.53872	0.426902	0.470371	-	-	-	-	-	-	GO:0009987//cellular process	gi|255580708|ref|XP_002531176.1|/1.02918e-66/nucleic acid binding protein, putative [Ricinus communis]
ES842441	14.0413	13.4412	7.92551	7.66671	47.8149	105.586	-0.063015	0.826194	0.928515	-0.825105	0.013399	0.0895599	1.76778	4.93e-14	1.81e-13	-0.809986	0.0173005	0.0858558	2.97368	2.44e-15	9.39e-15	-0.0478957	0.903278	0.971702	2.59288	3.12e-11	9.23e-11	3.78367	4.73e-12	1.43e-11	1.14289	2.42e-13	4.31e-12	-	GO:0005576//extracellular region;GO:0005618//cell wall	GO:0060089//molecular transducer activity	-	gi|28628203|gb|AAO27366.1|/4.65544e-28/rapid alkalinization factor 1 precursor [Populus trichocarpa x Populus deltoides]
ES830409	19.7756	26.4461	17.017	21.7267	23.4072	36.25	0.419332	0.0712238	0.258458	-0.21675	0.411894	0.694194	0.243227	0.318468	0.359216	-0.283587	0.218648	0.475979	0.454924	0.0197818	0.0265349	0.352495	0.175483	0.504207	0.459976	0.0735782	0.0916845	0.738511	0.000397996	0.000640913	0.63103	0.0022648	0.00919387	-	-	-	-	gi|255568563|ref|XP_002525255.1|/7.94429e-80/LOB domain-containing protein, putative [Ricinus communis]
ES842290	58.2412	46.3857	65.3607	52.5986	19.3533	22.8942	-0.32836	0.162046	0.426124	0.166384	0.44446	0.720417	-1.58946	1.24e-07	2.82e-07	0.181345	0.455592	0.708842	-1.0187	0.00041444	0.000665446	-0.313398	0.16709	0.490356	-1.75584	2.5e-09	6.47e-09	-1.20004	2.2e-05	3.98e-05	0.242405	0.523596	0.687056	-	-	-	-	gi|255632440|gb|ACU16570.1|/8.01342e-10/unknown [Glycine max]
DW244132	18.6078	16.6087	28.9221	17.5433	13.2441	11.0094	-0.163973	0.676586	0.860904	0.636264	0.0653034	0.257845	-0.490562	0.253886	0.294015	0.078983	0.841316	0.931156	-0.593198	0.172517	0.203509	-0.721253	0.042729	0.22798	-1.12683	0.00352638	0.00516106	-0.672181	0.121003	0.146654	-0.266609	0.561688	0.720056	-	GO:0043231//intracellular membrane-bounded organelle	GO:0048037//cofactor binding;GO:0016836//hydro-lyase activity	GO:0006568//tryptophan metabolic process	gi|298204401|emb|CBI16881.3|/9.30368e-87/unnamed protein product [Vitis vinifera]
ES805777	23.6531	17.4429	24.7944	27.0226	13.6409	10.0208	-0.439391	0.0732888	0.262923	0.0679799	0.76323	0.89216	-0.794094	0.0030383	0.00450204	0.631524	0.00845822	0.0496159	-0.799649	0.00686908	0.00968865	0.124153	0.577274	0.829087	-0.862074	0.00125869	0.00192542	-1.43117	9.07e-08	2.01e-07	-0.444946	0.164358	0.324519	-	GO:0031224//intrinsic to membrane;GO:0043231//intracellular membrane-bounded organelle	-	GO:0006810//transport	gi|224074057|ref|XP_002304234.1|/5.65612e-41/predicted protein [Populus trichocarpa]
DT559237	24.3427	16.4301	11.6773	16.0531	0.448215	0.372589	-0.567146	0.0540482	0.216783	-1.05978	0.00115264	0.0133711	-5.76315	5.88e-16	2.45e-15	-0.0334917	0.922814	0.969562	-5.46261	2.64e-12	7.82e-12	0.459138	0.20985	0.552299	-4.70338	1.8e-07	4.03e-07	-5.42912	7.74e-12	2.31e-11	-0.266609	0.861928	0.927147	-	-	-	-	gi|255565671|ref|XP_002523825.1|/6.15052e-92/pentatricopeptide repeat-containing protein, putative [Ricinus communis]
EX164269	33.6784	27.1243	23.0066	27.0589	-	0.341723	-0.31224	0.172388	0.442876	-0.549773	0.0231912	0.132003	-15.0395	6.22e-26	3.86e-25	-0.00347914	0.991122	0.995752	-6.31061	2.17e-22	1.11e-21	0.234054	0.365408	0.706997	-14.4898	9.85e-18	4.68e-17	-6.30713	5.53e-22	2.94e-21	8.41668	0.596382	0.753186	-	-	-	-	-
CK987705	3.78036	1.88177	1.98138	1.98767	-	-	-1.00643	0.44943	0.727757	-0.93202	0.492624	0.750847	-11.8843	0.07655	0.096428	0.078983	0.948832	0.979475	-10.8779	0.215212	0.250334	0.00457172	0.997142	1.00579	-10.9523	0.263628	0.302041	-10.9569	0.197232	0.231695	-	-	-	-	-	GO:0003676//nucleic acid binding;GO:0016891//endoribonuclease activity, producing 5'-phosphomonoesters;GO:0034061	GO:0006260//DNA replication	gi|34761721|gb|AAQ82033.1|/1.18097e-54/gag/pol polyprotein [Pisum sativum]
DT568614	8.02339	8.92743	10.3894	4.96305	0.512719	0.852417	0.154033	0.75317	0.895698	0.372834	0.430914	0.708775	-3.96797	0.000152379	0.000258741	-0.847016	0.133337	0.354169	-3.38861	4.86e-05	8.55e-05	-1.06582	0.0511588	0.257199	-4.34081	8.3e-06	1.6e-05	-2.5416	0.0106527	0.0148084	0.733391	0.76952	0.874911	-	GO:0044464//cell part	GO:0016747//transferase activity, transferring acyl groups other than amino-acyl groups	GO:0009314//response to radiation;GO:0007275//multicellular organismal development;GO:0006950//response to stress;GO:0006631//fatty acid metabolic process	gi|255538658|ref|XP_002510394.1|/1.69619e-139/acyltransferase, putative [Ricinus communis]
ES814906	5.26527	3.93139	1.72478	5.53683	6.43493	15.156	-0.421469	0.450966	0.727041	-1.61009	0.0226286	0.130108	0.289416	0.559208	0.594533	0.494021	0.373354	0.638257	1.94678	3.33e-06	6.48e-06	1.68264	0.0165931	0.12453	1.89951	0.00510902	0.00735769	1.45276	0.000191526	0.000316021	1.23589	0.00110781	0.00485792	-	-	GO:0030246//carbohydrate binding;GO:0015925;GO:0043167//ion binding	GO:0044238//primary metabolic process	gi|255546097|ref|XP_002514108.1|/3.28923e-140/beta-galactosidase, putative [Ricinus communis]
DT455869	2.99771	-	1.57117	3.15231	-	1.35354	-11.5496	0.248332	0.543973	-0.93202	0.660628	0.847644	-11.5496	0.282344	0.324038	11.6222	0.230032	0.49146	10.4025	0.549906	0.585753	1.00457	0.62302	0.857531	-10.6176	0.51801	0.557365	-1.21967	0.515468	0.55345	10.4025	0.596382	0.753135	-	-	-	-	-
DW483660	3.20137	3.64243	5.75284	11.5422	-	0.413001	0.186214	0.81064	0.923269	0.845587	0.220548	0.514214	-11.6445	0.0108067	0.0151609	1.66395	0.00277324	0.0201956	-3.14069	0.0142486	0.0193758	1.00457	0.0459738	0.239602	-12.4901	0.000307278	0.000503876	-4.80463	1.19e-07	2.62e-07	8.69	0.596382	0.753084	-	GO:0044464//cell part	-	-	gi|15218227|ref|NP_177935.1|/1.59866e-47/unknown protein [Arabidopsis thaliana]
ES815452	36.6631	30	31.5879	37.4977	1.09121	6.34961	-0.289365	0.250542	0.541522	-0.214954	0.395188	0.682695	-5.07033	1.43e-18	6.76e-18	0.32184	0.203258	0.455712	-2.24022	3.43e-09	8.36e-09	0.247428	0.329264	0.673798	-4.85538	1.24e-15	5.25e-15	-2.56206	1.32e-12	4.14e-12	2.54075	0.00754472	0.0265906	-	-	GO:0004601//peroxidase activity	GO:0008152//metabolic process;GO:0006950//response to stress	gi|255577761|ref|XP_002529755.1|/4.64066e-80/glutathione peroxidase, putative [Ricinus communis]
AF538680	24.7021	25.412	21.7509	19.0492	1.61011	4.31275	0.0408743	0.805112	0.920035	-0.183559	0.293558	0.587501	-3.9394	6.87e-32	5.27e-31	-0.415782	0.0203784	0.0970181	-2.55883	5.01e-25	2.81e-24	-0.191348	0.310138	0.655772	-3.75584	6.66e-27	4.63e-26	-2.14305	2.06e-15	8.23e-15	1.42145	0.00676354	0.0241943	-	GO:0044464//cell part	GO:0016798//hydrolase activity, acting on glycosyl bonds;GO:0005488//binding	GO:0044238//primary metabolic process	gi|67003905|gb|AAN04496.2|/0/endo-1,4-beta-glucanase [Gossypium hirsutum]
DR452321	13.2313	13.1724	15.0757	8.46919	35.622	14.0265	-0.00643143	0.987742	1.01092	0.188274	0.65199	0.84399	1.42882	2.65e-05	4.88e-05	-0.637224	0.195449	0.445165	0.0906397	0.833744	0.852764	-0.83193	0.0824446	0.338336	1.24055	0.000202498	0.000336799	0.727864	0.126711	0.153205	-1.34461	3.58e-05	0.000214771	-	-	-	-	gi|296085830|emb|CBI31154.3|/1.66375e-16/unnamed protein product [Vitis vinifera]
ES805004	11.6157	18.888	21.9171	18.3222	2.94438	1.04896	0.701388	0.0346634	0.162401	0.915977	0.00458512	0.039677	-1.98004	0.000310518	0.000511918	-0.0438737	0.886558	0.955364	-4.17043	5.21e-13	1.63e-12	-0.258463	0.37671	0.714253	-2.89602	5.7e-10	1.54e-09	-4.12656	2.27e-12	7.03e-12	-1.489	0.128503	0.268368	-	-	-	-	gi|124359162|gb|ABN05685.1|/1.47997e-10/RNA-directed DNA polymerase (Reverse transcriptase) [Medicago truncatula]
ES807661	77.9454	95.8943	67.092	76.3011	25.8159	36.6251	0.298982	0.0154991	0.0922877	-0.216323	0.114386	0.356502	-1.5942	1.38e-19	6.78e-19	-0.329741	0.0088223	0.0513104	-1.38861	9.49e-22	4.74e-21	0.185564	0.182811	0.51216	-1.37788	8.27e-14	3.06e-13	-1.05887	9.98e-12	2.94e-11	0.504573	0.0155041	0.0493003	-	GO:0031981//nuclear lumen	GO:0003676//nucleic acid binding	-	gi|15232459|ref|NP_188119.1|/3.01644e-86/RNA recognition motif (RRM)-containing protein [Arabidopsis thaliana]
ES815141	233.069	214.975	197.891	197.839	41.7894	68.6009	-0.116583	0.132385	0.37549	-0.236051	0.00324406	0.0301517	-2.47955	1.77e-95	3.38e-94	-0.119846	0.143061	0.368615	-1.64787	1.33e-58	1.53e-57	-0.000377496	0.996486	1.00755	-2.2435	3.63e-71	6.49e-70	-1.52803	1.75e-47	1.83e-46	0.715091	7.07e-06	4.72e-05	-	-	GO:0003676//nucleic acid binding	GO:0010467//gene expression;GO:0043412	gi|297737950|emb|CBI27151.3|/1.87107e-48/unnamed protein product [Vitis vinifera]
ES828557	31.1595	30.5777	20.0643	20.128	2.90144	5.62773	-0.02719	0.911708	0.968617	-0.635038	0.022128	0.12786	-3.42483	4.76e-14	1.75e-13	-0.603277	0.0303978	0.129178	-2.44186	2.35e-11	6.51e-11	0.00457172	0.988174	1.02012	-2.78979	6.38e-08	1.47e-07	-1.83858	8.18e-06	1.55e-05	0.955784	0.180711	0.345639	-	GO:0043234//protein complex;GO:0043231//intracellular membrane-bounded organelle;GO:0044444//cytoplasmic part	GO:0019787//small conjugating protein ligase activity	GO:0032446//protein modification by small protein conjugation	gi|255587028|ref|XP_002534105.1|/1.69937e-100/Spotted leaf protein, putative [Ricinus communis]
ES803560	23.8589	28.7827	36.1909	39.8478	-	1.2674	0.270678	0.200876	0.484986	0.601103	0.00293034	0.0280106	-14.5422	8.46e-25	5.02e-24	0.469298	0.012582	0.0678703	-4.50526	2.65e-27	1.6e-26	0.138873	0.440674	0.761605	-15.1433	8.44e-37	8.16e-36	-4.97456	9.92e-39	8.67e-38	10.3077	0.053029	0.134098	-	-	GO:0003824//catalytic activity	-	gi|296082465|emb|CBI21470.3|/7.32355e-124/unnamed protein product [Vitis vinifera]
DW499468	1.78745	2.96584	0.624565	1.25309	1.9418	12.9133	0.730534	0.512284	0.75798	-1.51698	0.40506	0.691672	0.119491	0.9097	0.922354	-1.24295	0.326432	0.594622	2.12235	0.000871196	0.00135228	1.00457	0.62302	0.857471	1.63647	0.353556	0.393815	3.36529	0.000129658	0.000218017	2.73339	0.000245272	0.00124588	-	-	GO:0016874//ligase activity	GO:0009743//response to carbohydrate stimulus	gi|297810217|ref|XP_002872992.1|/7.17497e-46/armadillo/beta-catenin repeat family protein [Arabidopsis lyrata subsp. lyrata]
DW476808	26.1618	26.5024	29.3486	36.1988	26.4265	25.6979	0.0186596	0.94521	0.98938	0.165827	0.532638	0.771389	0.0145218	0.953978	0.957989	0.449821	0.0739796	0.241584	-0.0444705	0.86202	0.878549	0.302653	0.224376	0.567921	-0.151305	0.579582	0.611714	-0.494291	0.0452652	0.0582326	-0.0403328	0.872816	0.915143	-	GO:0043231//intracellular membrane-bounded organelle;GO:0031410//cytoplasmic vesicle;GO:0016020//membrane	-	GO:0051707//response to other organism;GO:0007009//plasma membrane organization;GO:0006605//protein targeting;GO:0016197//endosome transport;GO:0046739//spread of virus in host;GO:0006950//response to stress	gi|255579975|ref|XP_002530822.1|/4.25651e-101/calcium lipid binding protein, putative [Ricinus communis]
DW504215	77.8376	73.6714	79.2947	59.948	7.14583	3.96008	-0.079363	0.647726	0.841226	0.0267572	0.87548	0.959129	-3.44529	2.48e-27	1.62e-26	-0.297393	0.114251	0.322248	-4.2175	5.85e-34	4.24e-33	-0.403513	0.0308312	0.187761	-3.47205	1.36e-27	9.69e-27	-3.92011	4.71e-26	2.93e-25	-0.851571	0.193823	0.357544	-	-	-	-	gi|224127336|ref|XP_002329252.1|/2.77884e-57/predicted protein [Populus trichocarpa]
ES830648	34.3316	38.2	29.6372	69.0191	14.2603	21.8847	0.154033	0.653698	0.846544	-0.212128	0.570092	0.795473	-1.26753	0.00520156	0.00755005	0.853423	0.00329266	0.0232176	-0.803651	0.0310822	0.0405568	1.21958	0.000104402	0.00220728	-1.0554	0.026393	0.0349956	-1.65707	3.2e-07	6.79e-07	0.617914	0.22039	0.393091	-	-	-	-	-
DT047502	9.06943	11.1127	16.0888	12.4717	-	-	0.293129	0.593146	0.813179	0.826972	0.0997662	0.329754	-13.1468	0.000215374	0.000360673	0.166446	0.74	0.868682	-13.4399	6.53e-06	1.24e-05	-0.367397	0.435496	0.756892	-13.9738	3.58e-07	7.77e-07	-13.6064	1.84e-06	3.66e-06	-	-	-	-	GO:0009532//plastid stroma	GO:0016874//ligase activity	-	gi|255574863|ref|XP_002528338.1|/2.69178e-07/Aspartyl/glutamyl-tRNA(Asn/Gln) amidotransferase subunit B, putative [Ricinus communis]
ES819987	20.7179	27.9719	47.6	21.7864	1.84988	3.84439	0.433101	0.0511492	0.209646	1.20008	9.9e-10	4.12e-08	-3.48537	8.48e-15	3.29e-14	-0.360549	0.105277	0.306504	-2.86315	1.84e-18	8.08e-18	-1.12753	1e-08	4.85e-07	-4.68545	4.74e-39	4.86e-38	-2.5026	1.28e-12	4.04e-12	1.05532	0.131373	0.273563	-	-	-	-	gi|15242741|ref|NP_195958.1|/3.45293e-17/heavy-metal-associated domain-containing protein [Arabidopsis thaliana]
ES842242	3.05013	4.25119	3.51702	3.20744	6.62703	7.43696	0.478995	0.4309	0.711866	0.205483	0.74584	0.890364	1.11949	0.0415846	0.0540698	-0.406444	0.508618	0.739421	0.806847	0.0884802	0.109346	-0.132932	0.837678	0.945215	0.914008	0.0894118	0.110146	1.21329	0.0193779	0.0262287	0.166351	0.712018	0.826681	-	GO:0009532//plastid stroma	GO:0019144//ADP-sugar diphosphatase activity;GO:0051540	GO:0033273//response to vitamin;GO:0006772//thiamin metabolic process;GO:0009581	gi|225434668|ref|XP_002280227.1|/3.89295e-76/PREDICTED: hypothetical protein [Vitis vinifera]
M19388	-	-	0.445426	-	12.4637	3.06983	-	-	-	8.79904	0.476722	0.747884	13.6054	2.28e-09	5.89e-09	-	-	-	11.5839	0.00599368	0.00850488	-8.79904	0.501586	0.793736	4.8064	0.000572254	0.000910923	11.5839	0.00755118	0.0106765	-2.0215	0.000152576	0.000810132	-	-	-	-	gi|167383|gb|AAA33074.1|/7.11729e-145/storage protein [Gossypium hirsutum]
ES821417	1.20536	1.6	0.842345	-	-	-	0.408606	0.731516	0.886629	-0.516983	0.732092	0.885091	-10.2352	0.147015	0.177683	-10.6439	0.0715332	0.236642	-10.6439	0.0486882	0.0622962	-9.71827	0.25119	0.597248	-9.71827	0.263628	0.302024	-	-	-	-	-	-	-	-	-	-	-
ES820366	21.498	16.8625	14.3406	21.2366	15.5696	29.4149	-0.350386	0.357178	0.651701	-0.584097	0.147806	0.412306	-0.465471	0.245062	0.284212	0.33274	0.386906	0.651905	0.802731	0.0198141	0.0265765	0.566451	0.165426	0.488519	0.118626	0.7875	0.807359	0.469991	0.156035	0.18611	0.917816	0.0111978	0.0372468	-	-	-	-	-
ES839144	49.2255	63.2478	51.1595	52.2067	-	-	0.361609	0.0414898	0.18302	0.0555961	0.767676	0.895773	-15.5871	7.21e-34	5.83e-33	-0.276779	0.118592	0.329512	-15.9487	1.77e-49	1.76e-48	0.0292338	0.87703	0.961411	-15.6427	9.54e-35	8.71e-34	-15.6719	2.48e-40	2.24e-39	-	-	-	-	GO:0016020//membrane	GO:0004871//signal transducer activity;GO:0004672//protein kinase activity;GO:0032559//adenyl ribonucleotide binding	GO:0006464//protein modification process	gi|255558866|ref|XP_002520456.1|/1.24e-128/receptor protein kinase, putative [Ricinus communis]
ES802793	32.3855	37.547	40.8236	36.2112	1.33603	4.0722	0.21335	0.336066	0.631468	0.334055	0.128087	0.378326	-4.59933	4.47e-19	2.15e-18	-0.0522615	0.812998	0.916423	-3.20482	3.98e-19	1.8e-18	-0.172966	0.42459	0.748933	-4.93338	2.65e-24	1.67e-23	-3.15255	6.76e-18	3.03e-17	1.60786	0.0795886	0.185806	-	GO:0009528//plastid inner membrane	-	-	gi|118487789|gb|ABK95718.1|/6.85828e-114/unknown [Populus trichocarpa]
ES835480	42.3625	50.2845	67.4636	41.9773	12.3902	33.1058	0.247325	0.36363	0.65905	0.671321	0.00860922	0.0642612	-1.77359	8.66e-06	1.67e-05	-0.260503	0.347772	0.613227	-0.603029	0.0319526	0.041654	-0.684499	0.00844356	0.078547	-2.44491	6.84e-12	2.12e-11	-0.342526	0.248578	0.285213	1.41789	0.000681856	0.00314315	-	-	GO:0016787//hydrolase activity	GO:0009117//nucleotide metabolic process	gi|255538610|ref|XP_002510370.1|/2.51491e-09/deoxyuridine 5'-triphosphate nucleotidohydrolase, putative [Ricinus communis]
ES851613	40.6778	48.9588	54.7324	50.437	28.361	32.8963	0.267329	0.262762	0.551886	0.428155	0.0680448	0.264715	-0.520333	0.064304	0.081729	0.0429138	0.84908	0.935771	-0.573645	0.0189923	0.025521	-0.117912	0.601204	0.844917	-0.948488	0.000314898	0.000514242	-0.616559	0.0121187	0.0167088	0.214017	0.466142	0.648465	-	GO:0031224//intrinsic to membrane;GO:0005753//mitochondrial proton-transporting ATP synthase complex;GO:0033177//proton-transporting two-sector ATPase complex, proton-transporting domain	GO:0015078//hydrogen ion transmembrane transporter activity	GO:0006839//mitochondrial transport;GO:0015986//ATP synthesis coupled proton transport;GO:0015980//energy derivation by oxidation of organic compounds	gi|295311670|ref|YP_003587233.1|/2.13937e-47/ATPase subunit 6 [Citrullus lanatus]
ES828435	68.3684	56.3705	74.5085	72.8447	1.63595	0.815952	-0.278391	0.0501586	0.206825	0.124074	0.354704	0.644311	-5.38513	6.83e-57	8.68e-56	0.369884	0.00896396	0.0519968	-6.11031	3.44e-56	3.82e-55	-0.0325813	0.80774	0.933112	-5.5092	1.16e-61	1.87e-60	-6.4802	2.27e-72	3.18e-71	-1.00357	0.343928	0.536563	-	GO:0043231//intracellular membrane-bounded organelle;GO:0031224//intrinsic to membrane;GO:0031410//cytoplasmic vesicle	GO:0004672//protein kinase activity;GO:0032559//adenyl ribonucleotide binding;GO:0016628//oxidoreductase activity, acting on the CH-CH group of donors, NAD or NADP as acceptor	GO:0006833//water transport;GO:0007155//cell adhesion;GO:0003006//reproductive developmental process;GO:0007047//cellular cell wall organization;GO:0009886//post-embryonic morphogenesis;GO:0009943//adaxial/abaxial axis specification;GO:0009887//organ morphogenesis;GO:0006464//protein modification process;GO:0050794//regulation of cellular process;GO:0016049//cell growth;GO:0006952//defense respon…	gi|255550187|ref|XP_002516144.1|/4.62958e-125/erecta, putative [Ricinus communis]
DV850042	8.00906	6.52372	6.86903	9.95342	3.95484	0.657509	-0.295938	0.656142	0.847001	-0.221527	0.744604	0.890497	-1.01801	0.196439	0.231532	0.609498	0.33436	0.601149	-3.31061	0.00739854	0.0103939	0.535086	0.400568	0.729742	-0.796485	0.335644	0.375087	-3.92011	0.000344392	0.000557637	-2.58854	0.0748092	0.177653	-	GO:0005618//cell wall;GO:0005576//extracellular region;GO:0031410//cytoplasmic vesicle;GO:0009536//plastid	GO:0004175//endopeptidase activity	GO:0019538//protein metabolic process	gi|255543963|ref|XP_002513044.1|/9.23346e-55/Aspartic proteinase nepenthesin-1 precursor, putative [Ricinus communis]
ES850417	197.972	323.699	164.003	227.943	51.2742	35.9136	0.70936	1.55e-12	8.16e-11	-0.271572	0.00765968	0.0591789	-1.94899	2.16e-45	2.27e-44	-0.505979	1.04e-09	3.07e-08	-3.17205	9.82e-143	1.94e-141	0.474952	1.79e-06	5.88e-05	-1.67742	1.31e-30	1.04e-29	-2.66607	7.87e-83	1.21e-81	-0.513702	0.0120799	0.0398113	-	-	-	GO:0051234//establishment of localization	gi|77744869|gb|ABB02388.1|/2.63116e-96/temperature-induced lipocalin' [Gossypium arboreum]
ES808144	6.95541	11.5408	13.3668	17.0663	7.55602	1.04685	0.730534	0.336972	0.632572	0.942449	0.200194	0.488113	0.119491	0.879058	0.895867	0.56441	0.348822	0.613002	-3.46261	0.00381458	0.00554124	0.352495	0.551738	0.814667	-0.822958	0.269588	0.305826	-4.02702	0.000169145	0.000281989	-2.85157	0.0382942	0.103734	-	-	-	-	-
DW492836	165.282	189.207	185.059	173.806	143.839	263.541	0.195032	0.058125	0.228245	0.163053	0.119589	0.364187	-0.200473	0.0758196	0.0955808	-0.12248	0.234734	0.495408	0.478065	9.14e-08	2.02e-07	-0.0905019	0.388062	0.718951	-0.363526	0.00104666	0.00162226	0.600545	1e-10	2.76e-10	0.873569	0	0	-	GO:0009532//plastid stroma	-	-	gi|224095202|ref|XP_002310360.1|/2.77277e-108/predicted protein [Populus trichocarpa]
ES792829	63.4523	55.4228	47.3753	56.6531	0.325148	-	-0.195193	0.178189	0.452043	-0.421536	0.00586006	0.0480462	-7.60843	8.84e-59	1.15e-57	0.0316773	0.83245	0.926161	-15.7582	8.96e-61	1.05e-59	0.25802	0.105003	0.389291	-7.18689	3.9e-43	4.44e-42	-15.7899	4e-61	5.06e-60	-8.34495	0.412108	0.609657	-	GO:0012505//endomembrane system;GO:0016020//membrane;GO:0009536//plastid	GO:0005488//binding	GO:0007017//microtubule-based process;GO:0006605//protein targeting;GO:0051301//cell division	gi|6708468|gb|AAF25948.1|AF214560_1/2.26864e-87/RAN GTPase activating protein 2 [Arabidopsis thaliana]
ES818188	55.269	46.1689	47.2808	37.0762	2.76053	1.14738	-0.25955	0.108861	0.337412	-0.225217	0.167892	0.441616	-4.32345	3.95e-39	3.65e-38	-0.316426	0.0814402	0.257861	-5.33051	1.17e-41	1.01e-40	-0.35076	0.0546496	0.266153	-4.09824	4.48e-32	3.76e-31	-5.01408	3.41e-32	2.54e-31	-1.26661	0.147643	0.299122	-	GO:0043231//intracellular membrane-bounded organelle	GO:0003677//DNA binding;GO:0001071	GO:0006351//transcription, DNA-dependent	gi|255559691|ref|XP_002520865.1|/3.44686e-74/Transcription factor RF2b, putative [Ricinus communis]
ES807690	46.5375	37.7003	55.0003	46.059	0.991297	3.29615	-0.303817	0.154404	0.412979	0.241045	0.219232	0.512412	-5.55293	1.65e-26	1.05e-25	0.288906	0.181362	0.425825	-3.51573	9.05e-19	4.03e-18	-0.255956	0.199772	0.538683	-5.79398	3.18e-31	2.57e-30	-3.80463	1.24e-23	7.09e-23	1.73339	0.124073	0.261076	-	-	-	-	gi|296085469|emb|CBI29201.3|/2.01762e-50/unnamed protein product [Vitis vinifera]
ES849213	12.4239	9.0386	12.5224	9.04475	0.519104	3.45213	-0.458944	0.294946	0.588528	0.0113963	0.97428	0.987177	-4.58095	6.21e-07	1.32e-06	0.000980512	0.993646	0.997174	-1.38861	0.018393	0.0247543	-0.469359	0.296064	0.643071	-4.59234	6.5e-07	1.38e-06	-1.38959	0.0194631	0.0261934	2.73339	0.044485	0.11623	-	GO:0016020//membrane	-	GO:0006810//transport	gi|255628685|gb|ACU14687.1|/2.22738e-51/unknown [Glycine max]
ES846367	305.262	308.813	221.785	238.987	52.105	77.3165	0.0166858	0.830466	0.930208	-0.460888	7.83e-08	2.49e-06	-2.55055	3.49e-93	6.53e-92	-0.369803	1.06e-05	0.000156934	-1.99789	1.26e-78	1.77e-77	0.107771	0.242942	0.590348	-2.08966	4.8e-53	6.72e-52	-1.62808	1.79e-45	1.79e-44	0.569353	0.000947622	0.00422609	-	-	-	-	gi|115461126|ref|NP_001054163.1|/5.67547e-64/Os04g0663300 [Oryza sativa Japonica Group]
DW508966	97.9148	91.0466	101.597	97.2154	12.4188	15.2607	-0.104921	0.478544	0.748871	0.0532584	0.714018	0.874222	-2.979	7.76e-33	6.1e-32	0.0945799	0.527786	0.747568	-2.57678	1.19e-29	7.66e-29	-0.0635998	0.667622	0.873027	-3.03226	4.52e-34	4.04e-33	-2.67136	3.85e-32	2.87e-31	0.297292	0.457168	0.638316	-	GO:0043231//intracellular membrane-bounded organelle;GO:0015629//actin cytoskeleton	GO:0019899//enzyme binding	GO:0006605//protein targeting	gi|296081602|emb|CBI20607.3|/3.88845e-50/unnamed protein product [Vitis vinifera]
ES830382	25.9094	24.5659	27.8062	25.624	0.670161	0.278543	-0.0768208	0.73391	0.886014	0.101927	0.644514	0.838473	-5.27283	1.43e-21	7.61e-21	0.0608357	0.788894	0.900384	-6.46261	6.29e-25	3.52e-24	-0.117912	0.601204	0.844857	-5.37475	5.82e-23	3.49e-22	-6.52345	1.31e-25	8e-25	-1.26661	0.493436	0.677983	-	GO:0044464//cell part	GO:0046872//metal ion binding	-	gi|255562978|ref|XP_002522494.1|/1.72043e-84/zinc finger protein, putative [Ricinus communis]
DW486475	34.2438	41.5217	41.8787	50.3216	27.6622	51.54	0.278022	0.20776	0.494508	0.290372	0.19204	0.477871	-0.30793	0.22009	0.257906	0.277312	0.170664	0.410698	0.311826	0.10954	0.132434	0.264961	0.196212	0.532792	-0.598302	0.0129214	0.0178504	0.0345146	0.859304	0.874079	0.897778	5.11e-05	0.000296989	-	GO:0043231//intracellular membrane-bounded organelle	GO:0046914//transition metal ion binding;GO:0019787//small conjugating protein ligase activity	GO:0009908//flower development;GO:0009696//salicylic acid metabolic process;GO:0040007//growth;GO:0002832;GO:0032446//protein modification by small protein conjugation;GO:0009409//response to cold;GO:0009738//abscisic acid mediated signaling pathway;GO:0009408//response to heat;GO:0002218//activation of innate immune response	gi|297793601|ref|XP_002864685.1|/2.81902e-117/ATSIZ1/SIZ1 [Arabidopsis lyrata subsp. lyrata]
ES797548	56.6969	46.7522	63.6347	46.9742	6.53257	7.49904	-0.278236	0.0675646	0.250165	0.166544	0.242652	0.536715	-3.11755	2e-34	1.64e-33	0.00683324	0.964656	0.98122	-2.64026	2.74e-27	1.66e-26	-0.437947	0.00385458	0.0440957	-3.28409	1.05e-39	1.1e-38	-2.64709	6.11e-27	3.91e-26	0.199055	0.645406	0.772688	-	-	-	-	gi|255552350|ref|XP_002517219.1|/3.51291e-30/ring finger protein, putative [Ricinus communis]
DR462981	18.0296	17.9494	15.5073	17.0149	20.5909	14.6118	-0.00643143	0.984144	1.01277	-0.217422	0.532476	0.771549	0.191641	0.551292	0.586999	-0.0771362	0.82298	0.921011	-0.296805	0.376134	0.417265	0.133855	0.706532	0.889884	0.409064	0.230044	0.266946	-0.219669	0.519934	0.55625	-0.494878	0.134577	0.278154	-	GO:0044464//cell part	-	-	gi|30683760|ref|NP_849396.1|/6.63587e-22/unknown protein [Arabidopsis thaliana]
DW512141	9.59266	10.1469	9.42702	4.41324	9.7697	13.5354	0.0810314	0.874472	0.951885	-0.0251295	0.966486	0.984968	0.026382	0.952384	0.956776	-1.20112	0.0594678	0.208807	0.415708	0.367736	0.40889	-1.09496	0.0946308	0.366007	0.0515115	0.920186	0.932574	1.61683	0.00536278	0.00768239	0.470357	0.329296	0.517243	-	-	-	-	gi|92897763|gb|ABE93875.1|/1.9185e-35/Leucine-rich repeat [Medicago truncatula]
DW495614	6.00211	5.12179	5.8423	5.86084	7.91764	12.7763	-0.228824	0.692466	0.866008	-0.0389353	0.950042	0.984969	0.399599	0.444124	0.489042	0.19446	0.736578	0.874261	1.31875	0.00476258	0.00685141	0.00457172	0.99337	1.01441	0.438535	0.413656	0.454948	1.12429	0.0145223	0.0198716	0.690323	0.109569	0.237585	-	-	GO:0016301//kinase activity	GO:0007186//G-protein coupled receptor protein signaling pathway	gi|302143094|emb|CBI20389.3|/1.45729e-65/unnamed protein product [Vitis vinifera]
ES807588	77.3098	100.452	96.8306	95.3447	25.3192	74.9483	0.377781	0.00111148	0.011665	0.324813	0.00605984	0.049216	-1.61042	8.59e-22	4.61e-21	-0.0752796	0.499898	0.735881	-0.422536	0.00020126	0.000333891	-0.0223116	0.844636	0.946958	-1.93523	1.19e-33	1.05e-32	-0.347257	0.00293076	0.00431319	1.56566	0	0	-	GO:0044444//cytoplasmic part	-	-	gi|255548760|ref|XP_002515436.1|/8.42633e-48/nucleic acid binding protein, putative [Ricinus communis]
ES811217	70.3693	66.1949	78.7015	79.5339	84.271	128.846	-0.0882255	0.497264	0.76466	0.161444	0.199933	0.487656	0.26009	0.0373168	0.0489735	0.26485	0.0378412	0.150983	0.960852	0	0	0.0151798	0.902374	0.971576	0.0986455	0.422186	0.463789	0.696003	5.11e-11	1.44e-10	0.612537	6.23e-09	5.87e-08	-	GO:0009526//plastid envelope;GO:0009532//plastid stroma;GO:0009534//chloroplast thylakoid	GO:0031406//carboxylic acid binding	GO:0006950//response to stress	gi|255560331|ref|XP_002521182.1|/1.12204e-95/amino acid binding protein, putative [Ricinus communis]
DW241590	52.0532	76.0051	37.4158	32.3214	30.159	60.4373	0.54611	0.00260296	0.0232172	-0.476341	0.030333	0.157175	-0.787399	0.000793772	0.00125497	-1.23361	2.75e-09	7.53e-08	-0.330657	0.051584	0.0653375	-0.211157	0.39974	0.729107	-0.311059	0.227526	0.264148	0.90295	2.78e-05	5.01e-05	1.00285	6e-06	4.05e-05	-	GO:0031224//intrinsic to membrane	GO:0015291//secondary active transmembrane transporter activity	GO:0015698//inorganic anion transport	gi|255567280|ref|XP_002524621.1|/1.39524e-105/inorganic phosphate transporter, putative [Ricinus communis]
ES793667	67.1333	74.4992	59.074	78.3676	416.506	740.291	0.150197	0.264742	0.554168	-0.184505	0.202624	0.490539	2.63324	0	0	0.0730338	0.576588	0.778622	3.3128	0	0	0.407735	0.00378836	0.0437176	2.81774	2.82e-13	9.81e-13	3.23976	3.48e-13	1.15e-12	0.829756	4.65e-12	5.82e-11	-	GO:0005743//mitochondrial inner membrane;GO:0009536//plastid	GO:0015405//P-P-bond-hydrolysis-driven transmembrane transporter activity;GO:0032559//adenyl ribonucleotide binding	GO:0043623//cellular protein complex assembly;GO:0030005;GO:0031163;GO:0009639//response to red or far red light	gi|255554919|ref|XP_002518497.1|/3.66949e-119/Protein sufB, putative [Ricinus communis]
EX168230	7.72869	8.14692	2.38282	2.86846	-	-	0.0760307	0.878548	0.953811	-1.69755	0.0145445	0.0951948	-12.916	1.58e-05	2.98e-05	-1.50598	0.0211098	0.0993999	-12.992	1.48e-06	2.97e-06	0.267606	0.770156	0.916914	-11.2185	0.03475	0.0454556	-11.4861	0.00898616	0.0126268	-	-	-	-	GO:0009534//chloroplast thylakoid;GO:0009522//photosystem I	-	GO:0044237//cellular metabolic process	gi|255560287|ref|XP_002521161.1|/1.79808e-30/photosystem I reaction center subunit IV A, chloroplast precursor [Ricinus communis]
ES817974	23.2453	17.7527	27.0372	17.0774	10.0318	12.365	-0.388901	0.129117	0.369762	0.218005	0.349214	0.639495	-1.21235	6.65e-05	0.000117696	-0.0559466	0.844766	0.933356	-0.521776	0.0736128	0.0917816	-0.662853	0.00952342	0.0860809	-1.43036	1.26e-06	2.63e-06	-0.465829	0.117787	0.14302	0.301675	0.393256	0.585954	-	GO:0043231//intracellular membrane-bounded organelle	GO:0004553//hydrolase activity, hydrolyzing O-glycosyl compounds	GO:0044238//primary metabolic process;GO:0045229//external encapsulating structure organization	gi|255550387|ref|XP_002516244.1|/1.17791e-174/polygalacturonase, putative [Ricinus communis]
DW490067	-	-	-	0.521987	-	-	-	-	-	-	-	-	-	-	-	9.02787	0.473008	0.72348	-	-	-	9.02787	0.498416	0.801357	-	-	-	-9.02787	0.426902	0.470344	-	-	-	-	GO:0031410//cytoplasmic vesicle	-	GO:0050896//response to stimulus	gi|255583299|ref|XP_002532413.1|/1.43163e-68/STS14 protein precursor, putative [Ricinus communis]
DR454956	6.23913	5.69376	6.54016	10.9349	3.95377	4.2257	-0.131962	0.830206	0.930863	0.0679799	0.905294	0.972077	-0.658116	0.351062	0.39314	0.94148	0.0796914	0.254524	-0.430192	0.508674	0.54524	0.741537	0.160025	0.479444	-0.726096	0.299028	0.337021	-1.37167	0.014591	0.0199601	0.0959614	0.922352	0.9524	-	-	-	-	gi|296090356|emb|CBI40175.3|/4.18903e-06/unnamed protein product [Vitis vinifera]
DT457022	31.188	25.8744	28.73	28.8212	14.3738	26.8842	-0.269466	0.307476	0.602148	-0.118433	0.651628	0.843797	-1.11755	0.0003825	0.00062642	0.155604	0.566186	0.769882	0.0552344	0.841042	0.858807	0.00457172	0.986298	1.02074	-0.999115	0.00206154	0.00309755	-0.10037	0.69694	0.724972	0.903316	0.00483708	0.0179651	-	GO:0044464//cell part	GO:0046914//transition metal ion binding	-	gi|297745423|emb|CBI40503.3|/5.90825e-66/unnamed protein product [Vitis vinifera]
DT467240	22.7264	19.9945	23.8229	31.6795	6.31576	7.63653	-0.184769	0.567324	0.797162	0.0679799	0.825578	0.933768	-1.84734	3.34e-05	6.09e-05	0.663946	0.0269666	0.118595	-1.38861	0.000772544	0.00120397	0.411197	0.158521	0.477106	-1.91532	1.57e-05	2.95e-05	-2.05256	3.04e-08	7e-08	0.27396	0.650218	0.77755	-	-	GO:0003676//nucleic acid binding	-	gi|296081917|emb|CBI20922.3|/1.13805e-16/unnamed protein product [Vitis vinifera]
ES829972	9.8648	20.9964	10.3408	11.4467	1.47816	3.68625	1.08978	0.000550848	0.00652664	0.0679799	0.855796	0.949581	-2.73849	1.78e-05	3.33e-05	-0.875213	0.00455906	0.0302095	-2.50992	1.26e-10	3.37e-10	0.146591	0.694264	0.883154	-2.80647	9.8e-06	1.88e-05	-1.63471	0.00040886	0.000657711	1.31835	0.111733	0.241685	-	-	-	-	gi|224125028|ref|XP_002329873.1|/2.52649e-15/GRAS family transcription factor [Populus trichocarpa]
DT559455	26.3042	27.4342	27.1356	31.6123	4.5358	7.91802	0.0606828	0.812272	0.923062	0.0448963	0.86034	0.951215	-2.53586	7.99e-10	2.13e-09	0.204514	0.405434	0.668215	-1.79276	8.47e-08	1.87e-07	0.2203	0.379426	0.712975	-2.58076	3.98e-10	1.09e-09	-1.99728	9.19e-10	2.36e-09	0.803781	0.150062	0.302575	-	-	-	-	gi|30679206|ref|NP_172019.3|/4.80413e-80/TraB family protein [Arabidopsis thaliana]
DW520113	42.6792	33.9915	48.9992	53.0016	79.0407	173.621	-0.32836	0.119918	0.357934	0.199224	0.306246	0.60136	0.889062	3.33e-07	7.27e-07	0.640862	0.00152737	0.0121857	2.35269	0	0	0.113278	0.544926	0.810969	0.689837	5.21e-05	9.25e-05	1.71183	1.35e-13	4.68e-13	1.13527	0	0	-	GO:0043231//intracellular membrane-bounded organelle	-	-	gi|297735120|emb|CBI17482.3|/3.17097e-66/unnamed protein product [Vitis vinifera]
DW511074	15.4018	12.6667	14.0391	12.6753	16.7318	44.1449	-0.282066	0.532692	0.77251	-0.133654	0.768394	0.89603	0.119491	0.77535	0.799547	0.000980512	0.993646	0.997123	1.80121	1.07e-07	2.34e-07	-0.147431	0.756818	0.911965	0.253145	0.56826	0.600501	1.80023	1.8e-07	3.91e-07	1.39965	1.63e-05	0.00010275	-	-	-	-	-
ES817975	11.0294	6.35703	9.43178	7.63041	4.09904	6.0285	-0.794927	0.0379772	0.173224	-0.225751	0.522998	0.774457	-1.428	0.00119338	0.00185655	0.263408	0.533304	0.751885	-0.0765555	0.85306	0.870539	-0.305768	0.434062	0.755995	-1.20225	0.00939744	0.0131056	-0.339963	0.411814	0.455168	0.556514	0.275926	0.467664	-	-	GO:0016741//transferase activity, transferring one-carbon groups	-	gi|297741046|emb|CBI31358.3|/7.79018e-92/unnamed protein product [Vitis vinifera]
ES847067	0.922372	-	0.483437	1.45491	-	-	-9.8492	0.248332	0.543913	-0.93202	0.660628	0.847589	-9.8492	0.282344	0.324019	10.5067	0.111868	0.319075	-	-	-	1.58953	0.37349	0.713762	-8.91718	0.51801	0.557335	-10.5067	0.0911228	0.112912	-	-	-	-	GO:0044464//cell part	GO:0008194//UDP-glycosyltransferase activity	-	gi|60657606|gb|AAX33324.1|/4.42797e-58/secondary cell wall-related glycosyltransferase family 14 [Populus tremula x Populus tremuloides]
DW511358	0.643803	0.640939	-	-	0.699397	0.581388	-0.00643143	0.996372	1.00218	-9.33048	0.523834	0.773557	0.119491	0.93825	0.946654	-9.32404	0.527742	0.757263	-0.140686	0.926708	0.935747	-	-	-	9.44997	0.482308	0.525057	9.18336	0.578872	0.612276	-0.266609	0.861928	0.927094	-	GO:0009521;GO:0009536//plastid	-	GO:0009765//photosynthesis, light harvesting	gi|18390888|ref|NP_563815.1|/8.49326e-56/PSAO (photosystem I subunit O) [Arabidopsis thaliana]
EX171589	45.5699	27.0679	56.1983	53.9606	8.73618	18.6741	-0.751502	0.000429928	0.00529302	0.302445	0.0924236	0.317501	-2.38301	2.62e-16	1.11e-15	0.995325	1.48e-06	2.63e-05	-0.535545	0.0390624	0.0505294	-0.0586221	0.737308	0.902036	-2.68545	4.25e-22	2.45e-21	-1.53087	3.83e-12	1.16e-11	1.09596	0.00226334	0.00919396	-	GO:0043231//intracellular membrane-bounded organelle	-	-	gi|255639877|gb|ACU20231.1|/1.42739e-136/unknown [Glycine max]
ES815807	9.90017	8.36278	8.80543	6.62504	7.17005	4.06381	-0.243471	0.514348	0.75832	-0.169059	0.653902	0.845251	-0.465471	0.245062	0.284195	-0.336054	0.426188	0.682025	-1.04115	0.0218004	0.0290947	-0.410466	0.327762	0.674284	-0.296412	0.476602	0.519188	-0.705096	0.146579	0.175691	-0.81915	0.0875748	0.198677	-	GO:0044464//cell part	GO:0046914//transition metal ion binding	-	gi|296081316|emb|CBI17698.3|/2.19011e-82/unnamed protein product [Vitis vinifera]
ES797746	10.0849	10.5181	9.56467	20.2001	-	-	0.0606828	0.892138	0.959693	-0.07641	0.872862	0.958167	-13.2999	1.16e-06	2.43e-06	0.94148	0.0125139	0.0675764	-13.3606	7.56e-08	1.68e-07	1.07857	0.00599098	0.0611408	-13.2235	2.72e-06	5.48e-06	-14.3021	3.56e-14	1.32e-13	-	-	-	-	-	-	-	gi|242038447|ref|XP_002466618.1|/1.18343e-08/hypothetical protein SORBIDRAFT_01g011130 [Sorghum bicolor]
DN760133	3.46932	8.28933	5.81873	2.18895	8.29158	7.51915	1.2566	0.0981888	0.316391	0.746052	0.374018	0.664002	1.25699	0.102149	0.125781	-1.92102	0.0281506	0.122307	-0.140686	0.805534	0.826562	-1.41047	0.147529	0.458257	0.510943	0.453388	0.495426	1.78033	0.0451614	0.0581142	-0.141078	0.799904	0.8897	-	-	-	-	-
ES822076	37.874	42.0323	42.9555	33.6247	16.5252	22.9884	0.150294	0.404308	0.689753	0.181637	0.316028	0.610827	-1.19654	3.08e-07	6.76e-07	-0.321979	0.0874336	0.271026	-0.870597	1.16e-05	2.15e-05	-0.353322	0.0621646	0.286851	-1.37817	1.66e-09	4.33e-09	-0.548617	0.00989238	0.0137903	0.476234	0.067169	0.162787	-	GO:0009536//plastid	-	-	gi|297745850|emb|CBI15906.3|/1.93231e-120/unnamed protein product [Vitis vinifera]
EX171064	55.0306	82.1788	75.8607	80.8578	36.8523	38.1226	0.578531	0.000153587	0.00216791	0.463118	0.00333386	0.0307413	-0.57848	0.00253634	0.00381326	-0.0233787	0.869298	0.946195	-1.10812	1e-11	2.86e-11	0.0920346	0.526232	0.797436	-1.0416	5.43e-09	1.37e-08	-1.08474	5.68e-11	1.59e-10	0.0488932	0.817948	0.899198	-	GO:0031981//nuclear lumen;GO:0009536//plastid;GO:0005635//nuclear envelope	GO:0005488//binding	GO:0006406//mRNA export from nucleus;GO:0006605//protein targeting;GO:0016925//protein sumoylation;GO:0048437//floral organ development	gi|297736092|emb|CBI24130.3|/2.61519e-69/unnamed protein product [Vitis vinifera]
DT548015	14.8179	11.6463	15.9416	17.6325	19.9101	11.6207	-0.347468	0.326326	0.621344	0.105455	0.747572	0.890876	0.426153	0.175315	0.20797	0.598357	0.0802658	0.255492	-0.0031823	0.986596	0.987145	0.145434	0.650426	0.863623	0.320698	0.305666	0.344013	-0.601539	0.0703786	0.0885457	-0.776803	0.0168285	0.0527115	-	GO:0031410//cytoplasmic vesicle	GO:0035252//UDP-xylosyltransferase activity	GO:0005975//carbohydrate metabolic process	gi|255580473|ref|XP_002531062.1|/1.38617e-152/acetylglucosaminyltransferase, putative [Ricinus communis]
ES823163	5.41819	3.4326	2.06531	4.14374	-	-	-0.658508	0.354164	0.649546	-1.39145	0.0938556	0.319816	-12.4036	0.000794374	0.00125582	0.271628	0.718966	0.868253	-11.7451	0.00523914	0.00750912	1.00457	0.26441	0.610044	-11.0121	0.068281	0.0857802	-12.0167	0.00191811	0.00288695	-	-	-	-	GO:0016020//membrane	GO:0005488//binding	GO:0009926//auxin polar transport;GO:0050832//defense response to fungus;GO:0048528//post-embryonic root development	gi|255627341|gb|ACU14015.1|/8.3433e-24/unknown [Glycine max]
ES805749	34.3486	36.8263	36.6214	46.6166	9.24894	10.3395	0.100484	0.58838	0.809272	0.0924329	0.622054	0.826003	-1.89289	2.22e-12	7.04e-12	0.340108	0.0504022	0.186056	-1.83256	4.85e-14	1.72e-13	0.348159	0.0486546	0.24885	-1.98533	1.19e-13	4.31e-13	-2.17267	5.94e-21	3.04e-20	0.160813	0.66217	0.785592	-	GO:0031410//cytoplasmic vesicle	-	-	gi|255541312|ref|XP_002511720.1|/7.68754e-144/nucleotide binding protein, putative [Ricinus communis]
ES815671	24.7426	39.8813	24.7013	31.8006	29.0124	59.5837	0.688714	0.00260376	0.0232139	-0.00240946	0.9949	0.997718	0.229674	0.361978	0.404428	-0.326656	0.134003	0.355128	0.579206	0.00123878	0.00188801	0.364468	0.142454	0.451287	0.232084	0.364284	0.404899	0.905862	2.71e-06	5.32e-06	1.03825	1.99e-07	1.6e-06	-	GO:0044464//cell part	-	-	gi|118489839|gb|ABK96719.1|/1.15464e-58/unknown [Populus trichocarpa x Populus deltoides]
DW517699	12.458	41.5487	6.52954	8.51534	1.35338	5.06261	1.73773	3.12e-07	7.93e-06	-0.93202	0.0937284	0.319877	-3.20244	0.000143331	0.00024434	-2.28667	1.69e-09	4.75e-08	-3.03685	1.24e-13	4.18e-13	0.383083	0.536084	0.804411	-2.27042	0.0264758	0.0350843	-0.750184	0.22961	0.265174	1.90332	0.0796522	0.18556	-	-	-	-	gi|206584341|gb|ACI15343.1|/7.76891e-15/NAC domain protein NAC6 [Gossypium hirsutum]
ES808450	158.676	145.661	132.633	100.982	32.2368	29.0307	-0.123471	0.244914	0.539523	-0.25864	0.0189688	0.113819	-2.2993	1.73e-47	1.9e-46	-0.528506	1.17e-05	0.000171749	-2.32696	1.28e-49	1.28e-48	-0.393337	0.0016372	0.0223509	-2.04066	4.63e-34	4.14e-33	-1.79845	7.71e-25	4.59e-24	-0.151131	0.517024	0.683776	-	GO:0044464//cell part	-	-	gi|18420075|ref|NP_568386.1|/3.89188e-93/integral membrane family protein [Arabidopsis thaliana]
ES810697	41.8104	43.3957	39.476	34.3003	-	0.53556	0.0536896	0.752816	0.895438	-0.0828868	0.640576	0.840187	-15.3516	1.14e-40	1.09e-39	-0.33933	0.0618228	0.213963	-6.34036	1.07e-44	9.88e-44	-0.202753	0.281226	0.629447	-15.2687	5.66e-38	5.64e-37	-6.00103	2.22e-34	1.76e-33	9.0649	0.325666	0.523814	-	GO:0005618//cell wall;GO:0031410//cytoplasmic vesicle	GO:0008233//peptidase activity	GO:0019538//protein metabolic process	gi|255564685|ref|XP_002523337.1|/8.46019e-82/Aspartic proteinase nepenthesin-1 precursor, putative [Ricinus communis]
DT560887	41.0252	10.8113	36.2588	32.1444	21.847	1.81608	-1.92397	9.98e-12	4.59e-10	-0.178181	0.40094	0.687182	-0.909078	0.000186596	0.000314499	1.57202	2.31e-07	4.71e-06	-2.57365	2.04e-05	3.7e-05	-0.173766	0.445554	0.765755	-0.730897	0.003928	0.00573782	-4.14567	3.92e-20	1.94e-19	-3.58854	1.29e-12	1.81e-11	-	-	-	-	gi|115448331|ref|NP_001047945.1|/1.91435e-18/Os02g0719700 [Oryza sativa Japonica Group]
DT047258	1.25805	3.75738	-	1.32294	1.36669	5.68045	1.57853	0.378258	0.669483	-10.297	0.523834	0.7735	0.119491	0.93825	0.946605	-1.50598	0.410066	0.67143	0.59628	0.608296	0.63995	10.3695	0.498416	0.801292	10.4165	0.482308	0.525028	2.10226	0.183453	0.216163	2.05532	0.197987	0.362821	-	-	-	-	-
ES818389	57.6119	70.1632	76.8087	97.3449	2.12674	2.77812	0.284348	0.0356612	0.165513	0.414902	0.00194535	0.0202343	-4.75965	9.58e-49	1.08e-47	0.472391	8.34e-05	0.00100263	-4.65853	3.39e-66	4.22e-65	0.341836	0.00407246	0.0459238	-5.17456	1.92e-66	3.27e-65	-5.13092	1.71e-94	2.85e-93	0.385468	0.609328	0.743002	-	-	GO:0016747//transferase activity, transferring acyl groups other than amino-acyl groups	GO:0008152//metabolic process	gi|197259944|gb|ACH56521.1|/1.40248e-90/chalcone synthase [Gossypium hirsutum]
ES829462	40.9069	35.8379	30.874	29.2513	10.6654	20.687	-0.190856	0.524112	0.765832	-0.405951	0.199518	0.487664	-1.9394	3.64e-06	7.29e-06	-0.292986	0.377926	0.642189	-0.792763	0.02175	0.0290804	-0.0778904	0.822998	0.939212	-1.53345	0.000739266	0.00116036	-0.499777	0.17327	0.205132	0.955784	0.0521838	0.132374	-	-	-	-	-
ES790367	58.3394	73.0147	54.1651	47.3258	239.384	450.67	0.323717	0.026489	0.134382	-0.107107	0.502478	0.757769	2.03679	2.8e-13	9.54e-13	-0.625561	6.03e-05	0.000756724	2.62581	3.27e-13	1.05e-12	-0.194737	0.252	0.592828	2.14389	3.48e-13	1.19e-12	3.25137	1.78e-13	6.09e-13	0.912743	0	0	-	GO:0043231//intracellular membrane-bounded organelle;GO:0030529//ribonucleoprotein complex	GO:0005198//structural molecule activity	GO:0010467//gene expression	gi|255539825|ref|XP_002510977.1|/2.96176e-35/ribosomal protein L15, putative [Ricinus communis]
DT558845	13.108	15.0269	17.4878	11.2778	0.863023	2.15222	0.197102	0.568796	0.7981	0.415903	0.215608	0.507592	-3.9249	7.12e-08	1.64e-07	-0.414057	0.257298	0.520701	-2.80365	1.01e-07	2.22e-07	-0.632858	0.0743646	0.31819	-4.34081	1.22e-10	3.45e-10	-2.38959	3.21e-05	5.74e-05	1.31835	0.288136	0.48183	-	-	-	-	gi|225425049|ref|XP_002270011.1|/1.70731e-22/PREDICTED: hypothetical protein [Vitis vinifera]
ES808350	145.352	172.366	135.81	106.102	13.9794	24.5619	0.24592	0.00502364	0.0392208	-0.0979593	0.299234	0.595076	-3.37818	1.75e-90	3.18e-89	-0.700018	3.37e-13	1.6e-11	-2.81098	6.24e-101	1.02e-99	-0.356139	0.000563562	0.00948127	-3.28022	3.24e-81	6.61e-80	-2.11096	2.92e-44	2.86e-43	0.813119	0.00167437	0.0070568	-	-	-	-	gi|255559072|ref|XP_002520558.1|/1.73799e-82/brg-1 associated factor, putative [Ricinus communis]
ES820339	30.9882	42.3436	36.3049	36.7396	41.9151	39.5068	0.450426	0.0160772	0.094595	0.228445	0.245276	0.54089	0.435751	0.022742	0.0305414	-0.20481	0.26046	0.524152	-0.100044	0.557368	0.589509	0.0171718	0.928312	0.982696	0.207306	0.265478	0.301682	0.104766	0.566126	0.601144	-0.0853683	0.622586	0.750769	-	-	-	-	gi|15218768|ref|NP_171828.1|/9.14506e-33/unknown protein [Arabidopsis thaliana]
DT048265	13.953	12.5018	10.9696	12.4717	1.51578	0.630014	-0.158435	0.738664	0.888402	-0.347058	0.489822	0.750442	-3.20244	0.000143331	0.000244319	-0.00347914	0.999264	0.999972	-4.31061	1.62e-05	2.97e-05	0.185144	0.721456	0.898377	-2.85538	0.00168705	0.00255875	-4.30713	1.96e-05	3.57e-05	-1.26661	0.493436	0.677933	-	-	-	-	-
ES823421	13.9685	12.2036	7.76947	9.59278	4.02595	0.772305	-0.194877	0.519986	0.763061	-0.84629	0.014216	0.0937879	-1.79478	1.36e-05	2.58e-05	-0.347282	0.305988	0.57501	-3.98199	3.14e-11	8.64e-11	0.304132	0.427842	0.750451	-0.948488	0.0503254	0.0642668	-3.63471	2.06e-08	4.8e-08	-2.38209	0.0041364	0.0157295	-	GO:0031224//intrinsic to membrane;GO:0031090//organelle membrane;GO:0005773//vacuole	GO:0005262//calcium channel activity;GO:0046872//metal ion binding	GO:0010118//stomatal movement;GO:0019932//second-messenger-mediated signaling;GO:0009695//jasmonic acid biosynthetic process;GO:0032501//multicellular organismal process;GO:0070838//divalent metal ion transport	gi|302143292|emb|CBI21853.3|/8.0738e-59/unnamed protein product [Vitis vinifera]
DW480820	20.7409	24.6886	9.45287	6.16387	-	0.407177	0.251366	0.385164	0.671702	-1.13365	0.00249864	0.0248298	-14.3402	9.56e-14	3.42e-13	-2.00194	5.41e-07	1.03e-05	-5.92205	5.14e-17	2.11e-16	-0.616917	0.233096	0.579311	-13.2065	1.38e-06	2.86e-06	-3.92011	0.000344392	0.000557591	8.66951	0.596382	0.753033	-	-	-	-	gi|118484012|gb|ABK93893.1|/4.90031e-68/unknown [Populus trichocarpa]
ES847915	49.7252	48.3347	48.0201	28.8212	0.850695	6.36442	-0.0409198	0.822492	0.927295	-0.0503401	0.787394	0.908778	-5.86919	2.07e-33	1.65e-32	-0.74593	0.000446822	0.00429374	-2.92496	3.01e-23	1.59e-22	-0.73651	0.000619566	0.0102576	-5.81885	8.51e-32	7.06e-31	-2.17903	1.7e-10	4.6e-10	2.90332	0.00108873	0.00478778	-	GO:0043234//protein complex;GO:0043231//intracellular membrane-bounded organelle	GO:0043169//cation binding;GO:0004721//phosphoprotein phosphatase activity	GO:0006464//protein modification process	gi|255579741|ref|XP_002530709.1|/1.44414e-109/protein phosphatase 2c, putative [Ricinus communis]
ES812042	48.4088	46.7152	43.2729	48.7194	57.7511	87.9678	-0.0513788	0.75003	0.893249	-0.161807	0.332566	0.626365	0.254579	0.102833	0.126593	0.0606045	0.708762	0.86352	0.913085	1.81e-11	5.06e-11	0.171033	0.309928	0.655538	0.416386	0.0104471	0.0145244	0.852481	4.38e-10	1.15e-09	0.607128	4.3e-06	2.96e-05	-	GO:0044464//cell part	-	-	gi|255580706|ref|XP_002531175.1|/2.31402e-54/conserved hypothetical protein [Ricinus communis]
ES799477	44.524	44.824	56.6359	43.1378	2.17387	0.90354	0.00968823	0.964462	1.00529	0.347134	0.0924782	0.317523	-4.35624	1.05e-20	5.41e-20	-0.0553181	0.80444	0.910772	-5.63254	1.03e-26	6.08e-26	-0.392764	0.0626742	0.287658	-4.70338	8.25e-27	5.69e-26	-5.57722	3.09e-25	1.86e-24	-1.26661	0.31617	0.518794	-	-	GO:0015299//solute:hydrogen antiporter activity	GO:0006812//cation transport	gi|61675570|dbj|BAD91200.1|/1.52145e-38/sodium proton antiporter [Ipomoea nil]
DT552081	37.5896	32.5623	39.9149	27.7211	8.4853	1.32255	-0.207129	0.391346	0.67831	0.0865956	0.707848	0.870755	-2.1473	7.1e-10	1.91e-09	-0.232219	0.38175	0.645968	-4.62181	1.95e-18	8.53e-18	-0.525943	0.038716	0.213961	-2.23389	1.06e-10	3.02e-10	-4.38959	3.62e-15	1.43e-14	-2.68165	0.000630438	0.00293077	-	-	GO:0022857//transmembrane transporter activity	GO:0006810//transport	gi|79557286|ref|NP_179256.3|/6.21833e-75/antiporter/ drug transporter [Arabidopsis thaliana]
ES815871	65.04	62.6811	56.6594	43.7225	23.2295	68.926	-0.053298	0.701658	0.870918	-0.199013	0.169415	0.444502	-1.48537	5.07e-16	2.11e-15	-0.519654	0.000861766	0.00752467	0.137018	0.30738	0.346475	-0.37394	0.0208224	0.14463	-1.28636	1.81e-11	5.46e-11	0.656673	1.07e-05	2e-05	1.56909	0	0	-	GO:0005667//transcription factor complex	GO:0030528//transcription regulator activity;GO:0001071;GO:0003677//DNA binding	GO:0032583//regulation of gene-specific transcription	gi|255544598|ref|XP_002513360.1|/1.69125e-98/ccaat-binding transcription factor, putative [Ricinus communis]
DW515600	53.2776	35.8962	77.849	58.855	11.6926	17.0095	-0.569699	0.0120248	0.076784	0.547148	0.00378024	0.0339417	-2.18794	1.39e-12	4.46e-12	0.713334	0.00142682	0.0115041	-1.07749	0.000243322	0.000401148	-0.403513	0.0308312	0.187703	-2.73508	3.3e-22	1.91e-21	-1.79083	7.76e-12	2.32e-11	0.540746	0.185102	0.351226	-	-	-	-	gi|255542922|ref|XP_002512524.1|/2.52072e-37/transcription factor, putative [Ricinus communis]
ES840654	50.6634	62.5588	51.0494	44.1905	40.9587	85.8289	0.304269	0.0744818	0.265857	0.0109489	0.950422	0.984539	-0.306773	0.114911	0.140658	-0.501478	0.00510494	0.033193	0.456249	0.00178918	0.00269529	-0.208158	0.27481	0.621632	-0.317722	0.105229	0.128789	0.957727	3.5e-09	8.62e-09	1.06729	1.64e-10	1.79e-09	-	-	GO:0005488//binding	-	gi|255552325|ref|XP_002517207.1|/1.05593e-136/protein binding protein, putative [Ricinus communis]
AI055561	10.0388	4.44186	7.60008	5.86477	113.298	6.54738	-1.17636	0.0508534	0.209038	-0.401505	0.453692	0.727529	3.49646	2.34e-08	5.61e-08	0.400911	0.563338	0.771044	0.559754	0.40302	0.444969	-0.37394	0.546454	0.810984	3.89797	3.27e-07	7.15e-07	0.158843	0.814214	0.834702	-4.11306	2.51e-48	8.26e-47	-	-	-	-	-
ES819498	18.0603	21.2222	18.0006	13.0763	12.5438	14.1704	0.232756	0.3553	0.649469	-0.00477647	0.987956	0.994073	-0.525844	0.0749376	0.094511	-0.698625	0.0117558	0.0641477	-0.58269	0.02494	0.0329666	-0.461092	0.114531	0.406692	-0.521067	0.0806124	0.0996407	0.115934	0.70635	0.734142	0.17591	0.5734	0.732099	-	-	-	-	gi|297737647|emb|CBI26848.3|/4.36523e-62/unnamed protein product [Vitis vinifera]
DW485888	56.6124	66.7978	67.5861	74.4153	34.7367	44.4969	0.238681	0.205828	0.49233	0.255607	0.17897	0.458587	-0.704659	0.0020023	0.00303359	0.155799	0.381102	0.645866	-0.586097	0.00262788	0.00387172	0.138873	0.440674	0.761539	-0.960266	1.3e-05	2.46e-05	-0.741896	0.000111899	0.000189072	0.357243	0.133144	0.275772	-	GO:0043231//intracellular membrane-bounded organelle;GO:0044444//cytoplasmic part;GO:0016020//membrane	GO:0004674//protein serine/threonine kinase activity;GO:0032559//adenyl ribonucleotide binding	GO:0006464//protein modification process	gi|62857016|dbj|BAD95893.1|/1.22426e-50/Ser/Thr protein kinase [Lotus japonicus]
ES841674	135.689	182.588	192.253	70.5596	4.31959	3.59075	0.428288	0.000186949	0.00257294	0.5027	1.14e-05	0.000240764	-4.97327	1.14e-65	1.64e-64	-1.37168	1.37e-23	1.24e-21	-5.66816	4.38e-106	7.39e-105	-1.44609	3.75e-26	6.73e-24	-5.47597	1.92e-95	4.49e-94	-4.29648	1.37e-35	1.12e-34	-0.266609	0.69924	0.820328	-	GO:0009536//plastid	GO:0004619//phosphoglycerate mutase activity	GO:0006007//glucose catabolic process	gi|255545652|ref|XP_002513886.1|/2.37626e-47/phosphoglycerate mutase, putative [Ricinus communis]
ES803826	667.12	581.975	468.37	382.166	14.0783	68.4365	-0.196989	5.49e-06	0.000110539	-0.510296	3.85e-28	5.79e-26	-5.5664	0	0	-0.606757	3.05e-33	3.59e-31	-3.08812	0	0	-0.29345	5.38e-08	2.35e-06	-5.0561	0	0	-2.48136	8.31e-196	1.95e-194	2.28129	3.84e-14	8.24e-13	-	GO:0000785//chromatin;GO:0043231//intracellular membrane-bounded organelle	GO:0003676//nucleic acid binding	GO:0034728	gi|297735513|emb|CBI17953.3|/7.52485e-20/unnamed protein product [Vitis vinifera]
ES850441	25.7876	21.0332	21.4951	19.2763	2.70018	7.29489	-0.294008	0.213322	0.503639	-0.262665	0.271284	0.56275	-3.25555	8.99e-16	3.71e-15	-0.125837	0.627538	0.814996	-1.52771	1.24e-06	2.49e-06	-0.157179	0.544822	0.810997	-2.99288	2.87e-12	9.16e-12	-1.40187	1.7e-05	3.12e-05	1.43383	0.0100613	0.0339758	-	GO:0009536//plastid	GO:0016879//ligase activity, forming carbon-nitrogen bonds;GO:0032559//adenyl ribonucleotide binding	GO:0006144//purine base metabolic process;GO:0006163//purine nucleotide metabolic process	gi|296086828|emb|CBI32977.3|/2.94335e-153/unnamed protein product [Vitis vinifera]
AW587498	3.47246	8.64253	4.85333	7.91169	8.80206	6.27163	1.3155	0.0537764	0.216042	0.483017	0.544078	0.776611	1.34188	0.0511676	0.0658647	-0.127468	0.824452	0.921981	-0.462614	0.408892	0.45115	0.705011	0.282916	0.632299	0.858866	0.180396	0.212246	-0.335146	0.557014	0.592136	-0.489001	0.385326	0.579653	-	GO:0043231//intracellular membrane-bounded organelle	GO:0046872//metal ion binding;GO:0008092//cytoskeletal protein binding	-	gi|255572648|ref|XP_002527257.1|/9.98821e-99/fimbrin, putative [Ricinus communis]
FJ415215	55.4576	50.7344	53.4198	42.241	0.325657	-	-0.128422	0.402588	0.687705	-0.0540107	0.72618	0.881599	-7.41189	3.47e-51	4.06e-50	-0.264319	0.112862	0.319927	-15.6307	1.31e-55	1.44e-54	-0.33873	0.0417976	0.224648	-7.35788	1.17e-48	1.51e-47	-15.3664	1.07e-45	1.08e-44	-8.34721	0.412108	0.609608	-	GO:0043231//intracellular membrane-bounded organelle	GO:0016209//antioxidant activity;GO:0005506//iron ion binding;GO:0003824//catalytic activity	GO:0009414//response to water deprivation;GO:0006972//hyperosmotic response;GO:0008152//metabolic process	gi|211906536|gb|ACJ11761.1|/0/class III peroxidase [Gossypium hirsutum]
AI731870	5.11609	0.565926	10.7259	8.36881	15.4385	-	-3.17636	0.0114787	0.0741797	1.06798	0.0664574	0.260895	1.59342	0.0027843	0.00416615	3.88634	0.000920998	0.00794717	-9.14447	0.452468	0.49462	-0.357998	0.492608	0.797402	0.525443	0.240262	0.276663	-13.0308	1.87e-05	3.41e-05	-13.9142	2.41e-09	2.38e-08	-	GO:0043231//intracellular membrane-bounded organelle	-	GO:0006869//lipid transport	gi|255571253|ref|XP_002526576.1|/2.68591e-59/Cell division control protein, putative [Ricinus communis]
EX165677	22.6387	35.144	26.5465	29.4552	243.435	226.269	0.634487	0.00785044	0.0552678	0.229731	0.374386	0.663111	3.42667	1.27e-14	4.87e-14	-0.254754	0.261506	0.525989	2.68669	0	0	0.150002	0.54176	0.808143	3.19694	0	0	2.94145	0	0	-0.105494	0.198519	0.361167	-	-	GO:0035251//UDP-glucosyltransferase activity	GO:0016128;GO:0051553;GO:0009411//response to UV	gi|297827173|ref|XP_002881469.1|/2.9158e-57/don-glucosyltransferase [Arabidopsis lyrata subsp. lyrata]
DW489495	59.1051	53.6223	57.4599	58.6448	22.7838	33.1442	-0.140449	0.454872	0.730667	-0.0407264	0.829356	0.936918	-1.37527	9e-09	2.22e-08	0.129169	0.496782	0.734903	-0.694078	0.00102116	0.0015743	0.0294464	0.876672	0.961392	-1.33455	4.08e-08	9.6e-08	-0.823247	8.32e-05	0.000142968	0.540746	0.0465022	0.120554	-	GO:0044444//cytoplasmic part	GO:0008641//small protein activating enzyme activity;GO:0032559//adenyl ribonucleotide binding	GO:0003006//reproductive developmental process;GO:0032446//protein modification by small protein conjugation	gi|255543783|ref|XP_002512954.1|/8.36458e-115/ubiquitin-activating enzyme E1b, putative [Ricinus communis]
DW507620	275.445	125.426	1952.35	1671.41	5.7244	15.1408	-1.13493	5.64e-28	6.86e-26	2.82537	1.69e-13	1.22e-11	-5.5885	2.3e-144	5.8e-143	3.73616	8.5e-14	4.69e-12	-3.05032	1.2e-49	1.2e-48	-0.224143	4.6e-11	2.94e-09	-8.41387	0	0	-6.78648	0	0	1.40324	0.00308542	0.0121391	-	-	-	-	gi|300793639|tpg|DAA33877.1|/1.45329e-119/TPA: TPA_inf: aquaporin SIP1;3 [Gossypium hirsutum]
EX168592	9.74864	16.6931	13.4891	9.84137	56.7648	97.5433	0.775977	0.0309004	0.150269	0.468518	0.22129	0.514552	2.54172	3.52e-10	9.63e-10	-0.762319	0.0364682	0.147528	2.54679	9.28e-14	3.18e-13	-0.45486	0.241878	0.589211	2.07321	1.63e-12	5.3e-12	3.30911	3.83e-11	1.09e-10	0.781044	1.39e-07	1.14e-06	-	-	-	-	gi|21592657|gb|AAM64606.1|/5.89616e-10/unknown [Arabidopsis thaliana]
ES798581	-	0.843267	-	-	-	-	9.71985	0.502232	0.760166	-	-	-	-	-	-	-9.71985	0.527742	0.757208	-9.71985	0.452468	0.494593	-	-	-	-	-	-	-	-	-	-	-	-	-	-	-	-	-
ES825655	92.0896	74.9585	109.282	73.9997	7.55032	8.63	-0.296947	0.0136751	0.0843109	0.24695	0.026006	0.142108	-3.60843	9.1e-62	1.24e-60	-0.0185723	0.88669	0.954986	-3.11866	3.78e-50	3.81e-49	-0.562469	2.18e-06	6.97e-05	-3.85538	9.16e-76	1.75e-74	-3.10009	2.79e-48	2.95e-47	0.192823	0.632354	0.760727	-	-	GO:0005515//protein binding;GO:0008171//O-methyltransferase activity	-	gi|224069629|ref|XP_002326388.1|/1.10252e-84/beta-alanine n-methyltransferase related [Populus trichocarpa]
ES796774	70.429	62.2604	59.7356	60.8471	30.4773	44.6	-0.177854	0.189473	0.467814	-0.237579	0.0872874	0.306821	-1.20844	3.69e-13	1.24e-12	-0.0331273	0.817494	0.919292	-0.481273	0.00113878	0.00175059	0.026598	0.85513	0.952189	-0.970856	2.9e-08	6.87e-08	-0.448146	0.00295016	0.00433915	0.549308	0.00262208	0.0104844	-	GO:0043231//intracellular membrane-bounded organelle	-	GO:0006950//response to stress	gi|255570484|ref|XP_002526200.1|/6.39599e-39/transcription factor hy5, putative [Ricinus communis]
DW493379	125.131	132.852	114.609	138.142	68.6454	98.3586	0.0863784	0.455914	0.732044	-0.126721	0.298764	0.59438	-0.866201	6.28e-10	1.69e-09	0.0563343	0.621518	0.81069	-0.433692	0.000293226	0.000477567	0.269433	0.0250862	0.163773	-0.73948	3.18e-07	6.96e-07	-0.490027	4.56e-05	8.01e-05	0.518887	0.000365238	0.00178707	-	GO:0031461//cullin-RING ubiquitin ligase complex	-	-	gi|255571162|ref|XP_002526531.1|/2.01682e-118/nucleotide binding protein, putative [Ricinus communis]
DT048568	23.0224	22.92	29.9836	29.3452	0.757892	0.630014	-0.00643143	0.98539	1.01243	0.381138	0.259258	0.555653	-4.9249	7.99e-09	1.98e-08	0.356517	0.29393	0.560549	-5.18508	4.01e-10	1.04e-09	-0.0310522	0.923578	0.980784	-5.30604	2.07e-11	6.2e-11	-5.5416	8.21e-13	2.62e-12	-0.266609	0.861928	0.92704	-	-	-	-	-
ES792794	11.8108	15.7733	15.7023	13.9346	0.312943	0.520281	0.417376	0.161287	0.424693	0.410868	0.172677	0.448842	-5.23806	5.28e-11	1.53e-10	-0.178815	0.539156	0.756363	-4.92205	7.94e-16	3.12e-15	-0.172306	0.557276	0.816501	-5.64893	1.53e-14	6.07e-14	-4.74323	1.22e-13	4.27e-13	0.733391	0.76952	0.874858	-	-	-	-	gi|76559876|tpe|CAI56325.1|/2.3683e-127/TPA: leucoanthocyanidin reductase 2 [Gossypium raimondii]
ES842516	91.0276	135.934	82.4981	244.956	7.8973	6.27938	0.578531	1.03e-07	2.87e-06	-0.141943	0.256164	0.552486	-3.52687	4.77e-55	5.89e-54	0.849616	7.66e-13	3.27e-11	-4.43614	4.13e-109	7.04e-108	1.57009	0	0	-3.38493	1.29e-47	1.61e-46	-5.28576	1.24e-211	3e-210	-0.330739	0.437214	0.615807	-	GO:0044444//cytoplasmic part;GO:0043231//intracellular membrane-bounded organelle	-	GO:0006950//response to stress;GO:0010038//response to metal ion	gi|255539775|ref|XP_002510952.1|/3.73505e-52/heat-shock protein, putative [Ricinus communis]
DW491565	243.265	204.316	229.589	262.844	455.891	783.982	-0.251728	0.00435494	0.0349064	-0.0834725	0.337188	0.631949	0.90616	0	0	0.363405	3.37e-05	0.000444107	1.94002	1.3e-13	4.38e-13	0.19515	0.023701	0.158177	0.989632	0	0	1.57661	0	0	0.782133	2.68e-12	3.52e-11	-	-	GO:0004866//endopeptidase inhibitor activity	-	gi|255627437|gb|ACU14063.1|/7.46929e-73/unknown [Glycine max]
ES798558	35.9531	36.1018	37.3629	37.1555	48.1488	85.6472	0.00595229	0.975098	1.01144	0.0554889	0.76907	0.896186	0.421382	0.0191098	0.0260393	0.0415083	0.825518	0.922391	1.24634	7.55e-14	2.62e-13	-0.00802832	0.966612	1.01154	0.365893	0.0425278	0.0548504	1.20483	5.84e-14	2.14e-13	0.830908	5.26e-09	5e-08	-	-	GO:0016616//oxidoreductase activity, acting on the CH-OH group of donors, NAD or NADP as acceptor	GO:0008152//metabolic process	gi|255566458|ref|XP_002524214.1|/1.43303e-115/tropinone reductase, putative [Ricinus communis]
DT550659	40.6657	30.8646	39.6733	42.3396	19.6829	20.3614	-0.397856	0.0679222	0.251162	-0.0356428	0.865284	0.953597	-1.04687	2.93e-05	5.37e-05	0.456053	0.0365446	0.147716	-0.600117	0.0172526	0.0232909	0.0938391	0.651506	0.86326	-1.01122	7.08e-05	0.000124154	-1.05617	7.34e-06	1.39e-05	0.0488932	0.875894	0.917493	-	-	GO:0016876//ligase activity, forming aminoacyl-tRNA and related compounds;GO:0032559//adenyl ribonucleotide binding	GO:0003006//reproductive developmental process;GO:0010467//gene expression	gi|255548131|ref|XP_002515122.1|/8.09468e-110/U3 small nucleolar ribonucleoprotein protein imp4, putative [Ricinus communis]
ES823916	13.2313	16.895	14.7742	15.1235	1.2499	2.59751	0.35265	0.214872	0.505075	0.159128	0.591014	0.803901	-3.40407	1.38e-09	3.63e-09	-0.159804	0.568394	0.771242	-2.7014	6.32e-11	1.71e-10	0.0337181	0.90781	0.974139	-3.5632	8.6e-11	2.46e-10	-2.5416	3.45e-09	8.49e-09	1.05532	0.22879	0.404358	-	-	GO:0005488//binding	-	gi|255638692|gb|ACU19651.1|/9.86365e-41/unknown [Glycine max]
ES851119	0.843311	-	0.883999	0.886805	-	-	-9.71992	0.497774	0.76497	0.0679799	0.964966	0.98896	-9.71992	0.542246	0.585192	9.79247	0.473008	0.723424	-	-	-	0.00457172	0.99791	1.00334	-9.7879	0.51801	0.557305	-9.79247	0.426902	0.470318	-	-	-	-	-	-	-	-
ES832251	16.9282	35.5784	27.6033	25.713	8.17334	15.2871	1.07157	0.063113	0.240319	0.70541	0.255614	0.552743	-1.05043	0.235532	0.273944	-0.468505	0.375258	0.640184	-1.21869	0.0329324	0.0428748	-0.102343	0.85719	0.953033	-1.75584	0.0235408	0.0314306	-0.750184	0.22961	0.265159	0.903316	0.319758	0.517348	-	-	-	-	-
ES828754	10.6928	11.4641	8.62207	7.35202	0.893548	2.97112	0.100484	0.80051	0.916888	-0.310532	0.476052	0.747839	-3.58095	4.49e-06	8.88e-06	-0.640909	0.14958	0.378271	-1.94804	0.000251276	0.000413537	-0.229894	0.634086	0.854147	-3.27042	9.27e-05	0.000160286	-1.30713	0.0303138	0.0399687	1.73339	0.124073	0.261046	-	GO:0043231//intracellular membrane-bounded organelle	GO:0046914//transition metal ion binding;GO:0016655//oxidoreductase activity, acting on NADH or NADPH, quinone or similar compound as acceptor	GO:0008152//metabolic process	gi|302142942|emb|CBI20237.3|/1.60595e-38/unnamed protein product [Vitis vinifera]
ES805505	88.6172	92.4242	101.424	108.402	18.6645	36.2023	0.0606828	0.606332	0.821439	0.194737	0.0943668	0.31958	-2.24729	1.12e-35	9.53e-35	0.230049	0.0422274	0.164212	-1.35219	3.36e-21	1.65e-20	0.0959947	0.392128	0.721884	-2.44203	5.94e-44	6.87e-43	-1.58224	5.2e-30	3.65e-29	0.955784	1.58e-05	9.98e-05	-	GO:0009536//plastid	-	-	gi|255575657|ref|XP_002528728.1|/3.03271e-76/golgi membrane protein sb140, putative [Ricinus communis]
ES795382	15.7403	48.1935	12.7639	59.65	2.25842	26.8195	1.61438	7.28e-14	5.18e-12	-0.302389	0.316414	0.611097	-2.80107	2.91e-09	7.46e-09	0.307684	0.0452398	0.172336	-0.845558	2.8e-06	5.51e-06	2.22445	1.27e-13	1.35e-11	-2.49869	6.76e-07	1.44e-06	-1.15324	2.71e-11	7.76e-11	3.56989	4.69e-06	3.22e-05	-	GO:0031224//intrinsic to membrane;GO:0009532//plastid stroma	GO:0046872//metal ion binding;GO:0016705//oxidoreductase activity, acting on paired donors, with incorporation or reduction of molecular oxygen;GO:0004497//monooxygenase activity;GO:0008374//O-acyltransferase activity	GO:0006633//fatty acid biosynthetic process;GO:0006996//organelle organization;GO:0003006//reproductive developmental process;GO:0006950//response to stress;GO:0046471//phosphatidylglycerol metabolic process	gi|3914368|sp|Q39639.1|PLSB_CUCSA/2.00083e-89/RecName: Full=Glycerol-3-phosphate acyltransferase, chloroplastic; Short=GPAT; Flags: Precursor
DW492021	113.377	114.024	125.315	109.086	103.896	154.274	0.00821535	0.944968	0.989178	0.144432	0.218642	0.511636	-0.125985	0.31227	0.353029	-0.0638737	0.600206	0.795797	0.436158	4.94e-05	8.68e-05	-0.20009	0.095965	0.368786	-0.270417	0.0276044	0.03647	0.500032	5.91e-06	1.13e-05	0.570358	4.32e-07	3.35e-06	-	-	-	GO:0010468//regulation of gene expression	gi|255568528|ref|XP_002525238.1|/5.03987e-110/transcription factor, putative [Ricinus communis]
ES801947	5.67753	1.41307	0.99191	8.458	1.54195	1.28178	-2.00643	0.02078	0.113546	-2.51698	0.00959452	0.0702405	-1.88051	0.0323606	0.0427749	2.58148	0.0010514	0.0089245	-0.140686	0.893616	0.907757	3.09203	0.000507984	0.00867919	0.636474	0.654452	0.682368	-2.72217	0.000437244	0.000698593	-0.266609	0.800098	0.888961	-	-	-	-	gi|255640326|gb|ACU20451.1|/1.2025e-66/unknown [Glycine max]
ES844939	147.291	121.885	129.32	147.488	112.109	75.4014	-0.273146	0.0236322	0.123422	-0.187722	0.119656	0.364334	-0.39377	0.00181597	0.00276354	0.275079	0.0242472	0.110314	-0.692858	6.07e-07	1.26e-06	0.189654	0.11992	0.416841	-0.206048	0.118086	0.143382	-0.967937	5.13e-13	1.67e-12	-0.572235	7.83e-05	0.000437475	-	-	-	-	gi|217793794|gb|ACK56111.1|/2.63455e-47/ELF4-like protein [Gossypium arboreum]
DT545083	31.0146	26.5223	28.7597	24.2516	0.431959	2.8726	-0.225744	0.348636	0.64387	-0.108898	0.650812	0.843125	-6.16591	3.17e-21	1.66e-20	-0.129125	0.621368	0.810975	-3.20678	2.73e-14	9.85e-14	-0.245972	0.339942	0.685432	-6.05701	2.07e-19	1.06e-18	-3.07765	1.69e-12	5.28e-12	2.73339	0.044485	0.116213	-	GO:0009536//plastid	GO:0032561//guanyl ribonucleotide binding	GO:0032506//cytokinetic process	gi|255551060|ref|XP_002516578.1|/3.23307e-122/GTP-binding protein engB, putative [Ricinus communis]
DW236514	173.57	223.278	189.099	204.055	132.414	168.19	0.363325	0.00034435	0.00436118	0.123628	0.248242	0.544402	-0.390458	0.000982378	0.00153807	-0.129882	0.188798	0.438496	-0.408747	4.07e-05	7.18e-05	0.109815	0.29204	0.638188	-0.514086	1.15e-05	2.19e-05	-0.278865	0.00693524	0.00982812	0.345036	0.0031427	0.0123332	-	GO:0044424//intracellular part	GO:0016701//oxidoreductase activity, acting on single donors with incorporation of molecular oxygen;GO:0043169//cation binding	GO:0008152//metabolic process	gi|76560796|gb|ABA43900.1|/8.34604e-96/carotenoid cleavage dioxygenase 1 [Coffea canephora]
ES828714	9.50624	6.88288	8.1531	12.2685	6.57181	4.29232	-0.465863	0.329798	0.625554	-0.221527	0.636748	0.837437	-0.532585	0.286928	0.325754	0.833871	0.0649502	0.220884	-0.681254	0.228496	0.262786	0.589534	0.180396	0.51097	-0.311059	0.553758	0.586146	-1.51512	0.00216216	0.00322529	-0.614532	0.288114	0.481879	-	-	-	-	-
CA993043	269.367	223.303	268.056	258.888	373.198	570.226	-0.27057	4.2e-05	0.000700841	-0.00703736	0.91291	0.974501	0.470367	0	0	0.213321	0.00158481	0.0125428	1.35253	0	0	-0.0502114	0.442546	0.762707	0.477405	1.82e-12	5.89e-12	1.13921	0	0	0.611592	1.17e-12	1.66e-11	-	GO:0031980//mitochondrial lumen;GO:0030312//external encapsulating structure;GO:0005746//mitochondrial respiratory chain;GO:0031981//nuclear lumen;GO:0009536//plastid	GO:0004175//endopeptidase activity;GO:0046914//transition metal ion binding	GO:0019538//protein metabolic process	gi|13959067|gb|AAK51086.1|AF363285_1/2.60908e-177/mitochondrial processing peptidase [Avicennia marina]
ES805389	13.5498	19.6212	7.74741	12.3057	0.669086	0.556192	0.534137	0.182372	0.455667	-0.806489	0.119106	0.363384	-4.33994	7.28e-06	1.42e-05	-0.673089	0.106922	0.309744	-5.14069	8.2e-10	2.08e-09	0.667537	0.212014	0.555406	-3.53345	0.00226838	0.00339545	-4.4676	4.62e-06	8.9e-06	-0.266609	0.861928	0.926987	-	-	-	-	-
ES839807	42.0944	32.5049	36.2054	47.9542	67.7146	85.774	-0.37297	0.0324792	0.155358	-0.217422	0.207038	0.495836	0.685838	3.61e-06	7.23e-06	0.560999	0.00101666	0.0086593	1.39988	0	0	0.405451	0.0161504	0.122322	0.903261	6.55e-09	1.64e-08	0.838883	1.8e-10	4.86e-10	0.341074	0.00504984	0.0186771	-	GO:0043231//intracellular membrane-bounded organelle	GO:0046914//transition metal ion binding;GO:0003824//catalytic activity;GO:0032559//adenyl ribonucleotide binding	GO:0010038//response to metal ion	gi|21593189|gb|AAM65138.1|/1.84675e-109/succinyl-CoA ligase beta subunit [Arabidopsis thaliana]
ES824081	97.9348	114.108	103.308	128.001	118.81	203.943	0.220505	0.0455496	0.193903	0.0770535	0.500266	0.755352	0.278758	0.0123772	0.0171757	0.165759	0.112106	0.318377	0.837766	3.55e-13	1.13e-12	0.309211	0.00435298	0.0482341	0.201704	0.0700084	0.0873902	0.672007	3.86e-13	1.27e-12	0.779513	0	0	-	-	GO:0008237//metallopeptidase activity;GO:0008238//exopeptidase activity;GO:0043169//cation binding	GO:0019538//protein metabolic process	gi|255568255|ref|XP_002525102.1|/2.86761e-122/xaa-pro aminopeptidase, putative [Ricinus communis]
DW488914	35.6586	39	37.379	44.3635	12.0033	30.841	0.129224	0.586448	0.809026	0.0679799	0.777778	0.903413	-1.57082	1.71e-06	3.53e-06	0.185898	0.412358	0.669972	-0.338625	0.156595	0.185757	0.247142	0.288834	0.637027	-1.6388	5.52e-07	1.18e-06	-0.524523	0.0253166	0.033672	1.36142	4.67e-05	0.000273751	-	-	GO:0005488//binding	-	gi|297746282|emb|CBI16338.3|/1.26387e-10/unnamed protein product [Vitis vinifera]
ES818013	112.509	125.662	104.149	103.596	0.912123	0.758222	0.159501	0.106983	0.333676	-0.111397	0.289632	0.582585	-6.9466	1.49e-108	3.15e-107	-0.278569	0.00652086	0.0401937	-7.37271	6.1e-140	1.19e-138	-0.00767187	0.943748	0.993081	-6.8352	6.77e-99	1.62e-97	-7.09414	9.78e-113	1.81e-111	-0.266609	0.800098	0.888908	-	GO:0005618//cell wall;GO:0005576//extracellular region;GO:0031410//cytoplasmic vesicle	GO:0004175//endopeptidase activity	GO:0019538//protein metabolic process;GO:0010191;GO:0003006//reproductive developmental process;GO:0009845//seed germination	gi|255584904|ref|XP_002533167.1|/1.9604e-125/Xylem serine proteinase 1 precursor, putative [Ricinus communis]
AJ514162	3.55754	2.02384	7.99112	5.87875	6.62528	7.3432	-0.813786	0.38339	0.672271	1.16752	0.0731116	0.275978	0.897099	0.191695	0.226169	1.53841	0.0602942	0.210477	1.85931	0.0136008	0.0185407	-0.442887	0.44701	0.766458	-0.270417	0.637992	0.668303	0.3209	0.58939	0.619686	0.148429	0.809182	0.892192	-	-	-	-	gi|224122626|ref|XP_002318883.1|/6.12146e-08/predicted protein [Populus trichocarpa]
EF690289	38.1308	42.975	37.9595	46.4021	40.6419	48.511	0.172539	0.27227	0.563684	-0.00649834	0.96986	0.985317	0.0920107	0.570108	0.604017	0.110692	0.463786	0.715068	0.174816	0.22711	0.261208	0.289729	0.0671988	0.298045	0.098509	0.549582	0.581943	0.0641241	0.658944	0.688492	0.255344	0.0898538	0.203229	-	GO:0043231//intracellular membrane-bounded organelle	GO:0048037//cofactor binding;GO:0016454	GO:0006670//sphingosine metabolic process;GO:0009639//response to red or far red light;GO:0048229//gametophyte development	gi|157488006|gb|ABV57769.1|/2.10626e-173/serine C-palmitoyltransferase [Gossypium hirsutum]
ES802252	16.4153	18.6768	16.9	23.1186	21.654	28.8536	0.186214	0.482386	0.751506	0.0419847	0.876462	0.959727	0.399599	0.124274	0.151584	0.307802	0.209868	0.464584	0.627499	0.005277	0.0075328	0.452031	0.0770884	0.325338	0.357615	0.171702	0.202486	0.319697	0.140629	0.169256	0.414113	0.062948	0.153736	-	-	-	-	gi|255560570|ref|XP_002521299.1|/3.43639e-22/hypothetical protein RCOM_0756330 [Ricinus communis]
DT545306	90.4042	86.7441	121.352	101.089	38.6622	50.9787	-0.0596244	0.66718	0.854028	0.424736	0.000997844	0.0118741	-1.22547	2.01e-12	6.37e-12	0.22079	0.105549	0.306756	-0.766871	8.46e-07	1.73e-06	-0.26357	0.0382612	0.212517	-1.6502	5.37e-24	3.35e-23	-0.987661	7.51e-11	2.09e-10	0.398972	0.0429048	0.112972	-	GO:0043231//intracellular membrane-bounded organelle	GO:0005488//binding	GO:0048827//phyllome development	gi|296088992|emb|CBI38695.3|/8.84362e-61/unnamed protein product [Vitis vinifera]
DW496749	104.59	167.478	62.7436	154.375	0.684467	-	0.679225	1.41e-06	3.25e-05	-0.737204	5.5e-05	0.000974734	-7.25555	7.57e-46	8.05e-45	-0.117527	0.364566	0.629268	-17.3536	6.48e-87	9.64e-86	1.2989	0	0	-6.51834	6.64e-27	4.62e-26	-17.2361	6.74e-79	1e-77	-9.41884	0.412108	0.60956	-	-	-	-	gi|297745628|emb|CBI40793.3|/1.81022e-64/unnamed protein product [Vitis vinifera]
DW481104	12.3246	10.6338	16.3644	11.6642	12.4963	20.0336	-0.212882	0.584976	0.808288	0.409017	0.24637	0.542457	0.0199557	0.952706	0.956905	0.133431	0.735402	0.873809	0.913762	0.00682676	0.00963033	-0.488468	0.179426	0.509466	-0.389061	0.281904	0.318993	0.780331	0.020168	0.0270849	0.680924	0.041307	0.109368	-	GO:0009536//plastid	GO:0004659//prenyltransferase activity	GO:0006720//isoprenoid metabolic process;GO:0007275//multicellular organismal development	gi|255578548|ref|XP_002530137.1|/1.84598e-18/geranylgeranyl pyrophosphate synthase, putative [Ricinus communis]
ES792738	56.4893	63.4174	71.4987	60.9826	31.9893	55.083	0.1669	0.248516	0.539375	0.33994	0.01668	0.104513	-0.820388	3.15e-06	6.34e-06	-0.0564804	0.69563	0.854307	-0.20327	0.150971	0.179538	-0.22952	0.104137	0.387387	-1.16033	4.4e-12	1.39e-11	-0.14679	0.310104	0.350094	0.784017	6.21e-06	4.18e-05	-	-	-	-	gi|255577121|ref|XP_002529444.1|/5.46456e-25/RNA binding protein, putative [Ricinus communis]
DW492246	15.0105	12.6088	12.2928	18.7443	1.01917	1.27081	-0.251544	0.507792	0.755162	-0.288164	0.459922	0.733957	-3.88051	1.29e-07	2.93e-07	0.572023	0.114521	0.322687	-3.31061	1.31e-06	2.64e-06	0.608643	0.100763	0.380201	-3.59234	4.65e-06	9.18e-06	-3.88263	3.18e-10	8.49e-10	0.318354	0.867266	0.918157	-	-	-	-	gi|224141233|ref|XP_002323979.1|/6.96526e-32/predicted protein [Populus trichocarpa]
ES825577	18.8038	26.0454	26.8527	33.2426	3.84867	0.984396	0.470007	0.038405	0.174813	0.514044	0.0240304	0.134691	-2.28859	1.34e-09	3.52e-09	0.352002	0.0766298	0.247018	-4.72565	3.18e-26	1.85e-25	0.307964	0.123966	0.423094	-2.80264	6.26e-16	2.71e-15	-5.07765	8.51e-34	6.63e-33	-1.96705	0.0108115	0.0361165	-	-	GO:0016740//transferase activity	-	gi|2764396|emb|CAA03846.1|/2.52585e-19/starch branching enzyme II, SBE-II [Solanum tuberosum]
DT567670	58.2568	92.0114	58.7718	64.9463	6.18599	7.91113	0.659385	2.98e-05	0.000514416	0.0126974	0.941916	0.983902	-3.23535	2.3e-24	1.35e-23	-0.502565	0.00126184	0.0103941	-3.53986	7.46e-46	7.02e-45	0.144123	0.413862	0.740784	-3.24805	2.7e-24	1.7e-23	-3.03729	4.22e-28	2.79e-27	0.35488	0.507922	0.677654	-	-	-	-	gi|297820890|ref|XP_002878328.1|/5.33226e-57/DNA binding protein [Arabidopsis lyrata subsp. lyrata]
ES794262	43.4925	43.8687	57.2885	45.7356	23.9349	44.1855	0.0124276	0.940192	0.985166	0.397481	0.0110413	0.0776497	-0.86165	1.26e-05	2.4e-05	0.060124	0.714472	0.865361	0.0103801	0.951318	0.955183	-0.32493	0.0379762	0.212006	-1.25913	1.27e-11	3.88e-11	-0.0497438	0.753312	0.777797	0.884457	4.36e-06	3e-05	-	-	-	-	gi|255542378|ref|XP_002512252.1|/1.86703e-23/5'->3' exoribonuclease, putative [Ricinus communis]
ES811452	68.245	52.9343	56.0234	55.913	9.23004	17.5729	-0.366521	0.00781448	0.0551124	-0.284692	0.0388288	0.184955	-2.88631	7.19e-40	6.74e-39	0.078983	0.589058	0.785596	-1.59085	2.51e-17	1.05e-16	-0.00284575	0.98459	1.02165	-2.60162	3.14e-29	2.37e-28	-1.66983	5.22e-19	2.46e-18	0.928942	0.00216834	0.00887966	-	-	-	GO:0006412//translation	gi|255536795|ref|XP_002509464.1|/1.29164e-95/eukaryotic translation initiation factor 3 subunit, putative [Ricinus communis]
ES834817	6.19381	8.01614	4.22022	5.2106	0.672866	5.31367	0.37208	0.390098	0.676975	-0.553509	0.287396	0.580088	-3.20244	0.000143331	0.000244298	-0.621457	0.177249	0.419855	-0.593198	0.172517	0.203497	0.304132	0.57867	0.829645	-2.64893	0.00519098	0.00747192	0.0282587	0.968224	0.970385	2.98132	0.00068886	0.00317073	-	-	-	-	gi|15229727|ref|NP_190603.1|/1.77219e-73/unknown protein [Arabidopsis thaliana]
ES833398	30.5534	15.8938	14.7154	16.2093	173.434	220.979	-0.942866	3.69e-05	0.000624392	-1.05401	8.37e-06	0.000183643	2.50498	0	0	0.028357	0.91417	0.966537	3.79737	0	0	0.139501	0.618952	0.854669	3.559	1.53e-14	6.07e-14	3.76902	0	0	0.349522	4.94e-06	3.38e-05	-	-	-	-	gi|225425509|ref|XP_002266815.1|/4.48404e-87/PREDICTED: hypothetical protein [Vitis vinifera]
ES833986	8.9364	11.1208	10.2458	8.5163	0.303377	0.504378	0.315497	0.359096	0.653758	0.197263	0.576584	0.798517	-4.88051	1.49e-08	3.63e-08	-0.384964	0.277214	0.540763	-4.46261	3.04e-11	8.4e-11	-0.26673	0.464812	0.774086	-5.07777	1.03e-09	2.72e-09	-4.07765	2.64e-08	6.11e-08	0.733391	0.76952	0.874804	-	-	GO:0005488//binding	-	gi|255550121|ref|XP_002516111.1|/5.34181e-82/DNA binding protein, putative [Ricinus communis]
DT574100	13.277	15.8616	7.42274	20.4773	5.28863	11.1906	0.256603	0.475058	0.745709	-0.838911	0.0583806	0.24193	-1.32797	0.00663176	0.00950765	0.36849	0.256106	0.519032	-0.503256	0.165604	0.195797	1.464	0.000252052	0.00468286	-0.489057	0.39564	0.437198	-0.871746	0.0114471	0.0158192	1.08131	0.0316606	0.088891	-	GO:0005635//nuclear envelope	GO:0022892	GO:0006605//protein targeting	gi|225431871|ref|XP_002275593.1|/4.15254e-124/PREDICTED: hypothetical protein [Vitis vinifera]
DW229282	19.2729	8.14003	14.0807	7.36979	3.80676	3.16445	-1.24347	0.00526092	0.0406574	-0.452852	0.251036	0.547321	-2.33994	2.62e-05	4.83e-05	-0.143409	0.810048	0.914609	-1.36308	0.047259	0.060542	-0.934028	0.0666428	0.29651	-1.88709	0.00198357	0.00298697	-1.21967	0.0862254	0.107301	-0.266609	0.734316	0.847816	-	GO:0043231//intracellular membrane-bounded organelle	-	-	gi|302141686|emb|CBI18889.3|/5.12438e-31/unnamed protein product [Vitis vinifera]
DW495976	192.339	121.37	112.011	105.726	0.527646	4.38617	-0.664244	7.64e-09	2.47e-07	-0.780017	5.64e-11	2.72e-09	-8.50987	1.16e-110	2.49e-109	-0.199074	0.141891	0.366269	-4.7903	5.43e-67	6.82e-66	-0.083301	0.551504	0.814625	-7.72985	3.24e-63	5.34e-62	-4.59123	4.05e-56	4.83e-55	3.05532	0.0160132	0.0506256	-	GO:0000785//chromatin;GO:0016020//membrane;GO:0009536//plastid;GO:0031981//nuclear lumen	GO:0003676//nucleic acid binding	GO:0006950//response to stress;GO:0034728	gi|260766929|gb|ACX50406.1|/4.23933e-39/histone H4 [Eriobotrya japonica]
DW512608	111.464	80.0317	69.397	90.9287	119.621	143.971	-0.477936	0.0056479	0.0429786	-0.683632	0.000167198	0.00259366	0.101897	0.521286	0.564477	0.184165	0.315936	0.585036	0.847139	8.95e-08	1.97e-07	0.389862	0.0436734	0.231395	0.78553	1.54e-05	2.89e-05	0.662974	2.11e-05	3.82e-05	0.267306	0.0688464	0.166376	-	-	-	-	gi|118481956|gb|ABK92910.1|/1.92437e-06/unknown [Populus trichocarpa]
DW493277	4.64536	3.23729	5.84338	7.32741	-	-	-0.521005	0.474748	0.746462	0.331014	0.596214	0.804789	-12.1816	0.00152561	0.00234926	1.17852	0.0702254	0.233605	-11.6606	0.00523914	0.00750857	0.3265	0.565856	0.822307	-12.5126	0.000307278	0.000503834	-12.8391	8.62e-06	1.63e-05	-	-	-	-	-	GO:0005488//binding	GO:0007049//cell cycle	gi|255541168|ref|XP_002511648.1|/1.94748e-98/Nuc-1 negative regulatory protein preg, putative [Ricinus communis]
DT462686	52.772	51.5553	56.8691	49.7887	71.7951	110.009	-0.0336529	0.865362	0.946746	0.107873	0.581388	0.802424	0.444114	0.0172558	0.0236005	-0.0503	0.807482	0.913014	1.09344	1.34e-11	3.78e-11	-0.191825	0.341996	0.686492	0.336241	0.0697486	0.0870879	1.14374	5.21e-12	1.57e-11	0.615669	5.45e-05	0.000314381	-	-	-	-	gi|16604687|gb|AAL24136.1|/5.3569e-31/unknown protein [Arabidopsis thaliana]
ES837936	11.7131	8.84631	7.19761	7.64519	1.31634	0.729489	-0.404981	0.323778	0.618629	-0.702538	0.110609	0.351584	-3.15353	4.2e-06	8.36e-06	-0.210524	0.654358	0.828775	-3.60012	6.72e-06	1.27e-05	0.0870339	0.860412	0.955004	-2.45099	0.00195208	0.00294359	-3.38959	5.63e-05	9.83e-05	-0.851571	0.523554	0.690697	-	-	GO:0016491//oxidoreductase activity;GO:0005506//iron ion binding	GO:0008152//metabolic process	gi|224111870|ref|XP_002316008.1|/2.22388e-59/cytochrome P450 [Populus trichocarpa]
DW485879	49.6031	66.5235	41.683	71.9913	62.7933	135.123	0.423433	0.0141247	0.0866253	-0.250971	0.202606	0.490615	0.34018	0.0567218	0.0724172	0.113959	0.472648	0.723433	1.02234	1.83e-13	6.02e-13	0.788363	1.36e-05	0.000365647	0.59115	0.0017551	0.00265585	0.90838	3.87e-12	1.18e-11	1.10559	0	0	-	GO:0043234//protein complex;GO:0043231//intracellular membrane-bounded organelle	GO:0043169//cation binding;GO:0004721//phosphoprotein phosphatase activity	GO:0006464//protein modification process	gi|296083084|emb|CBI22488.3|/6.59673e-133/unnamed protein product [Vitis vinifera]
DT456898	6.18882	4.92903	7.7849	3.9048	2.68929	2.23553	-0.32836	0.64055	0.836669	0.331014	0.596214	0.804735	-1.20244	0.161342	0.192129	-0.336054	0.684432	0.847286	-1.14069	0.197614	0.230991	-0.995428	0.16921	0.494229	-1.53345	0.058092	0.073667	-0.804631	0.39127	0.43421	-0.266609	0.775772	0.868874	-	GO:0044424//intracellular part	GO:0004812//aminoacyl-tRNA ligase activity;GO:0032559//adenyl ribonucleotide binding	GO:0006418//tRNA aminoacylation for protein translation	gi|297736873|emb|CBI26074.3|/2.18846e-49/unnamed protein product [Vitis vinifera]
DW499646	55.948	56.1378	51.2588	48.1787	10.5287	10.7413	0.00488388	0.978634	1.01219	-0.126289	0.502496	0.757738	-2.40976	1.6e-17	7.21e-17	-0.220577	0.247956	0.509773	-2.3858	2.13e-19	9.74e-19	-0.0894044	0.650668	0.863538	-2.28347	5.03e-15	2.05e-14	-2.16522	8.01e-15	3.1e-14	0.0288472	0.959046	0.975162	-	GO:0005838//proteasome regulatory particle;GO:0043231//intracellular membrane-bounded organelle	-	GO:0019941//modification-dependent protein catabolic process	gi|255555921|ref|XP_002518996.1|/1.28008e-103/26S proteasome subunit, putative [Ricinus communis]
DT461284	54.1067	42.195	60.0257	62.1128	45.0638	51.3043	-0.358733	0.0707084	0.257246	0.149774	0.41464	0.696689	-0.263837	0.187947	0.222157	0.557817	0.00401466	0.0272969	0.282005	0.152229	0.180805	0.04931	0.784088	0.922775	-0.413611	0.035786	0.0464943	-0.275812	0.124844	0.151059	0.187109	0.348402	0.541007	-	GO:0016020//membrane;GO:0031410//cytoplasmic vesicle	GO:0046873//metal ion transmembrane transporter activity	GO:0009826//unidimensional cell growth;GO:0030001//metal ion transport	gi|255537637|ref|XP_002509885.1|/9.80532e-93/Potassium transporter, putative [Ricinus communis]
ES817726	5.15042	10.5755	11.4727	8.80109	69.2403	93.8942	1.03796	0.0160222	0.0944113	1.15544	0.00670948	0.053377	3.74885	7.63e-08	1.76e-07	-0.264971	0.489674	0.728199	3.15031	3.07e-13	9.85e-13	-0.382451	0.311574	0.657261	2.59341	9.49e-13	3.14e-12	3.41528	9.42e-12	2.79e-11	0.439425	0.000672678	0.00311162	-	-	GO:0016301//kinase activity	GO:0003006//reproductive developmental process	gi|15225800|ref|NP_180251.1|/5.12284e-62/emb1187 (embryo defective 1187); kinase/ phosphotransferase, alcohol group as acceptor [Arabidopsis thaliana]
ES799680	67.8695	45.0451	79.5139	50.8452	7.22845	8.41232	-0.591394	0.00122617	0.012661	0.228445	0.154609	0.422835	-3.23101	8.62e-28	5.74e-27	0.174742	0.379066	0.643628	-2.42079	5.41e-16	2.13e-15	-0.645096	0.000227544	0.00431265	-3.45945	9.21e-34	8.15e-33	-2.59554	7.14e-19	3.34e-18	0.218818	0.672498	0.795465	-	-	-	-	gi|224129016|ref|XP_002328869.1|/5.10273e-12/predicted protein [Populus trichocarpa]
EX168842	80.8918	90.6512	70.5882	68.5854	17.4834	17.2106	0.164333	0.25231	0.540808	-0.196566	0.204974	0.493336	-2.21001	2.97e-23	1.67e-22	-0.402423	0.00799434	0.0475003	-2.39703	9.72e-32	6.64e-31	-0.0415247	0.799496	0.92858	-2.01344	4.52e-18	2.18e-17	-1.9946	2.94e-19	1.4e-18	-0.0226831	0.932806	0.957308	-	-	-	-	gi|255584708|ref|XP_002533075.1|/2.53278e-25/glutathione peroxidase, putative [Ricinus communis]
ES815977	-	-	-	-	0.424049	1.41	-	-	-	-	-	-	8.72809	0.459468	0.505068	-	-	-	10.4615	0.0792824	0.0984903	-	-	-	8.72809	0.482308	0.525	10.4615	0.0901386	0.111889	1.73339	0.318012	0.518892	-	-	-	-	gi|297744657|emb|CBI37919.3|/1.53698e-26/unnamed protein product [Vitis vinifera]
AJ513116	20.0857	21.3754	21.4178	18.2083	-	0.938197	0.0897839	0.734724	0.886403	0.0926419	0.7275	0.882553	-14.2939	3.8e-17	1.67e-16	-0.231357	0.402132	0.664655	-4.50992	6.42e-17	2.63e-16	-0.234215	0.400186	0.729516	-14.3865	5.02e-18	2.41e-17	-4.27856	6.41e-14	2.33e-13	9.87375	0.177836	0.344202	-	-	GO:0060089//molecular transducer activity;GO:0016628//oxidoreductase activity, acting on the CH-CH group of donors, NAD or NADP as acceptor	GO:0008152//metabolic process;GO:0023060	gi|224123262|ref|XP_002319035.1|/8.71116e-37/histidine phosphotransfer protein [Populus trichocarpa]
ES809815	0.474884	1.89109	1.49339	1.49813	3.09535	4.28846	1.99357	0.221358	0.51297	1.65294	0.34672	0.640071	2.70445	0.05454	0.0697754	-0.336054	0.78715	0.901618	1.18124	0.170062	0.200709	0.00457172	0.996608	1.00757	1.05151	0.315326	0.353759	1.5173	0.105783	0.12919	0.470357	0.558184	0.71655	-	-	GO:0004672//protein kinase activity	-	gi|255570697|ref|XP_002526303.1|/3.69624e-54/kinase, putative [Ricinus communis]
DR461620	1.95769	-	-	-	173.329	237.782	-10.9349	0.248332	0.543853	-10.9349	0.268086	0.563128	6.46822	0.000124251	0.000213504	-	-	-	17.8593	0	0	-	-	-	17.4032	8.88e-16	3.82e-15	17.8593	0	0	0.456126	0.00132739	0.00573449	-	-	-	-	gi|255630087|gb|ACU15397.1|/1.94307e-12/unknown [Glycine max]
DW505654	30.9237	38.3256	35.0619	39.1551	17.1398	22.7965	0.309596	0.264542	0.554042	0.18119	0.526392	0.76705	-0.851362	0.0148355	0.0204469	0.0308887	0.904484	0.962364	-0.749495	0.00995958	0.0138132	0.159294	0.561228	0.819013	-1.03255	0.00249506	0.00370118	-0.780384	0.00768426	0.0108514	0.411463	0.269742	0.462015	-	-	-	-	gi|296087261|emb|CBI33635.3|/6.42456e-30/unnamed protein product [Vitis vinifera]
ES800696	29.7259	27.7818	26.7087	29.9831	4.28373	5.20446	-0.0975793	0.642052	0.837144	-0.154413	0.473986	0.745716	-2.79478	4.86e-16	2.03e-15	0.11001	0.602368	0.797861	-2.41632	1.57e-14	5.75e-14	0.166843	0.44219	0.763358	-2.64037	1.43e-13	5.14e-13	-2.52633	5.17e-16	2.13e-15	0.280879	0.60841	0.742612	-	GO:0043231//intracellular membrane-bounded organelle;GO:0044427//chromosomal part	GO:0005515//protein binding;GO:0000166//nucleotide binding;GO:0046872//metal ion binding;GO:0019787//small conjugating protein ligase activity;GO:0003690//double-stranded DNA binding	GO:0006346//methylation-dependent chromatin silencing;GO:0031055//chromatin remodeling at centromere;GO:0003006//reproductive developmental process;GO:0032776//DNA methylation on cytosine;GO:0032446//protein modification by small protein conjugation	gi|255577358|ref|XP_002529559.1|/9.00728e-97/zinc finger protein, putative [Ricinus communis]
ES809537	3.48033	7.50718	2.73619	6.4047	0.945216	1.57146	1.10905	0.0245728	0.127396	-0.347058	0.598578	0.806333	-1.88051	0.0323606	0.0427721	-0.229139	0.59567	0.791533	-2.25616	0.000109441	0.000185867	1.22696	0.028804	0.179961	-1.53345	0.105429	0.129019	-2.02702	0.000972478	0.00150013	0.733391	0.51561	0.684773	-	-	-	-	gi|225425049|ref|XP_002270011.1|/5.04166e-21/PREDICTED: hypothetical protein [Vitis vinifera]
DT554591	31.6781	31.5372	36.9481	30.4968	6.78577	8.05831	-0.00643143	0.978698	1.01221	0.222014	0.346828	0.637362	-2.2229	1.51e-09	3.95e-09	-0.0483963	0.848132	0.935091	-1.9685	3.17e-09	7.73e-09	-0.276841	0.25272	0.593604	-2.44491	6.84e-12	2.12e-11	-1.92011	1.48e-08	3.49e-08	0.247965	0.641186	0.769019	-	GO:0043232;GO:0043231//intracellular membrane-bounded organelle	GO:0005515//protein binding;GO:0003916//DNA topoisomerase activity;GO:0032559//adenyl ribonucleotide binding	GO:0006259//DNA metabolic process;GO:0001708//cell fate specification	gi|255568446|ref|XP_002525197.1|/5.91991e-94/meiotic recombination protein spo11, putative [Ricinus communis]
DT050766	11.1624	9.02909	16.0888	6.60267	3.03157	10.7102	-0.305992	0.57624	0.801911	0.527411	0.267704	0.563042	-1.88051	0.0123656	0.0171802	-0.451532	0.483536	0.726001	0.246337	0.65683	0.685756	-1.28493	0.0205426	0.143443	-2.40792	0.000437184	0.000705617	0.697869	0.24986	0.286651	1.82085	0.0151351	0.0483415	-	GO:0043231//intracellular membrane-bounded organelle	-	-	gi|297828852|ref|XP_002882308.1|/9.27019e-15/ankyrin repeat family protein [Arabidopsis lyrata subsp. lyrata]
DT549460	24.1832	26.0819	26.6175	28.3973	6.13001	10.9194	0.109046	0.67439	0.858826	0.138369	0.59465	0.803554	-1.98004	2.56e-07	5.64e-07	0.122704	0.62443	0.813095	-1.25616	4.41e-05	7.78e-05	0.093381	0.713282	0.893829	-2.11841	2.09e-08	5.02e-08	-1.37887	5.93e-06	1.13e-05	0.832927	0.0730778	0.17499	-	GO:0043234//protein complex	GO:0008135//translation factor activity, nucleic acid binding;GO:0032561//guanyl ribonucleotide binding	GO:0006412//translation	gi|255544025|ref|XP_002513075.1|/3.17576e-114/translation initiation factor eif-2b beta subunit, putative [Ricinus communis]
DW493254	-	-	1.76412	-	-	-	-	-	-	10.7847	0.113632	0.356787	-	-	-	-	-	-	-	-	-	-10.7847	0.125794	0.423412	-10.7847	0.134167	0.161659	-	-	-	-	-	-	-	-	GO:0016747//transferase activity, transferring acyl groups other than amino-acyl groups	-	gi|118486289|gb|ABK94986.1|/7.28737e-63/unknown [Populus trichocarpa]
DT463000	8.52681	2.35802	11.9176	10.461	18.5262	41.9231	-1.85443	0.00639924	0.0472996	0.483017	0.284698	0.578115	1.11949	0.0059268	0.00852657	2.14937	0.000960486	0.00824119	4.1521	2.15e-05	3.9e-05	-0.188073	0.666574	0.873101	0.636474	0.0931736	0.114538	2.00272	3.99e-10	1.05e-09	1.17818	1.17e-05	7.56e-05	-	-	-	-	gi|77555695|gb|ABA98491.1|/8.45822e-16/retrotransposon protein, putative, unclassified [Oryza sativa (japonica cultivar-group)]
DW509054	58.7248	66.4101	56.1793	72.5454	8.05189	13.9015	0.177433	0.363594	0.659045	-0.0639318	0.758382	0.889851	-2.86657	3.37e-17	1.49e-16	0.127482	0.495074	0.73276	-2.25616	8.85e-17	3.59e-16	0.368846	0.0625904	0.287741	-2.80264	6.26e-16	2.71e-15	-2.38364	5.73e-19	2.7e-18	0.787839	0.10599	0.231575	-	GO:0009536//plastid	GO:0032559//adenyl ribonucleotide binding	GO:0031163;GO:0051234//establishment of localization;GO:0009668;GO:0003006//reproductive developmental process	gi|255588981|ref|XP_002534787.1|/2.24412e-85/Protein sufD, putative [Ricinus communis]
EX169794	15.6125	23.9124	19.513	30.3096	0.652332	1.6268	0.615057	0.089838	0.300055	0.321736	0.403106	0.689404	-4.58095	6.21e-07	1.32e-06	0.342017	0.26847	0.5329	-3.87765	2.39e-10	6.28e-10	0.635338	0.0548512	0.266871	-4.90268	1.37e-08	3.34e-08	-4.21967	2.68e-13	9e-13	1.31835	0.501178	0.677778	-	GO:0031224//intrinsic to membrane;GO:0031410//cytoplasmic vesicle	GO:0004674//protein serine/threonine kinase activity;GO:0032559//adenyl ribonucleotide binding	GO:0006464//protein modification process	gi|255554777|ref|XP_002518426.1|/8.64113e-60/Serine/threonine-protein kinase PBS1, putative [Ricinus communis]
ES804162	20.9542	38.2	21.9652	19.4594	9.75584	4.915	0.866333	1.55e-05	0.000281769	0.0679799	0.768926	0.896071	-1.1029	0.000144482	0.000245691	-0.973105	2.66e-06	4.46e-05	-2.95831	1.58e-26	9.29e-26	-0.174752	0.468158	0.776714	-1.17088	5.23e-05	9.27e-05	-1.9852	3.13e-09	7.73e-09	-0.989075	0.0141052	0.0456546	-	-	-	-	gi|297741334|emb|CBI32465.3|/3.12829e-61/unnamed protein product [Vitis vinifera]
DR454728	13.1693	18.4743	25.727	28.956	2.60119	5.94631	0.488333	0.226572	0.518693	0.9661	0.00994618	0.0720698	-2.33994	0.00067728	0.00107879	0.648349	0.0519282	0.190058	-1.63545	0.000627762	0.000986576	0.170582	0.584012	0.832774	-3.30604	1e-08	2.47e-08	-2.2838	1.07e-07	2.35e-07	1.19282	0.161052	0.319958	-	-	GO:0016787//hydrolase activity	-	gi|255539997|ref|XP_002511063.1|/1.52591e-74/Glutamyl-tRNA(Gln) amidotransferase subunit A, putative [Ricinus communis]
ES791862	25.4781	25.3648	22.8461	22.273	17.674	26.0574	-0.00643143	0.976986	1.01207	-0.157312	0.50271	0.757946	-0.527628	0.0367358	0.0482366	-0.187532	0.42767	0.683291	0.0388636	0.862314	0.878804	-0.0366509	0.88117	0.963172	-0.370315	0.157927	0.187211	0.226396	0.326178	0.366128	0.56006	0.022909	0.0679216	-	-	-	-	gi|224089993|ref|XP_002308897.1|/9.42813e-71/predicted protein [Populus trichocarpa]
AW186689	9.90637	9.20482	5.53831	6.25037	1.43491	1.1928	-0.105967	0.845886	0.937899	-0.838911	0.187435	0.470783	-2.7874	0.00233046	0.00352055	-0.558447	0.37582	0.64059	-2.94804	0.00120776	0.00184529	0.174497	0.80925	0.932676	-1.94849	0.0745268	0.092849	-2.38959	0.0197594	0.0265722	-0.266609	0.828126	0.908725	-	-	-	-	gi|225423753|ref|XP_002277134.1|/5.37866e-36/PREDICTED: hypothetical protein [Vitis vinifera]
ES809342	95.3609	79.4894	90.474	72.7449	45.6523	77.6504	-0.262635	0.0346148	0.162211	-0.0758953	0.534566	0.77277	-1.06271	4e-13	1.34e-12	-0.127917	0.34345	0.607392	-0.0337706	0.789134	0.811207	-0.314657	0.0172498	0.127953	-0.986817	4.58e-11	1.34e-10	0.0941466	0.480236	0.517816	0.766306	3.84e-07	2.99e-06	-	GO:0016020//membrane	GO:0042578//phosphoric ester hydrolase activity	GO:0010468//regulation of gene expression	gi|255566602|ref|XP_002524285.1|/6.47216e-142/phosphoric diester hydrolase, putative [Ricinus communis]
ES800689	39.7763	33.0491	32.6039	27.361	16.5696	22.6864	-0.267298	0.149614	0.405912	-0.286863	0.128971	0.380258	-1.26337	2.42e-08	5.78e-08	-0.272489	0.187962	0.436966	-0.542784	0.00896306	0.0124863	-0.252925	0.228138	0.573697	-0.976503	4.85e-05	8.66e-05	-0.270295	0.21939	0.253683	0.453283	0.076603	0.180236	-	GO:0016020//membrane	GO:0005488//binding	GO:0042445//hormone metabolic process;GO:0006725//cellular aromatic compound metabolic process	gi|255572066|ref|XP_002526974.1|/6.17811e-85/copine, putative [Ricinus communis]
ES806081	6.61563	6.91551	5.20112	4.86978	0.71869	2.68842	0.0639579	0.889084	0.95859	-0.347058	0.489822	0.750384	-3.20244	0.000143331	0.000244277	-0.505979	0.31597	0.584989	-1.36308	0.0143662	0.0195008	-0.094964	0.862408	0.955717	-2.85538	0.00168705	0.00255856	-0.857099	0.162591	0.193544	1.90332	0.0796522	0.185537	-	GO:0031224//intrinsic to membrane	GO:0004672//protein kinase activity;GO:0032559//adenyl ribonucleotide binding	GO:0006464//protein modification process	gi|296081153|emb|CBI18179.3|/9.15325e-97/unnamed protein product [Vitis vinifera]
EX166942	8.04175	4.95609	6.42267	5.23498	4.16008	2.07489	-0.698309	0.171289	0.442169	-0.324338	0.506376	0.7611	-0.950898	0.0844094	0.105265	0.078983	0.885856	0.95544	-1.25616	0.0728872	0.0909515	-0.294989	0.590688	0.837461	-0.62656	0.287998	0.325405	-1.33515	0.0552952	0.070448	-1.00357	0.175493	0.341121	-	GO:0043234//protein complex;GO:0034357	GO:0016491//oxidoreductase activity	GO:0009767//photosynthetic electron transport chain	gi|15223241|ref|NP_177233.1|/6.52666e-57/CRR23 ((chlororespiratory reduction 23) [Arabidopsis thaliana]
DT564926	46.2682	43.6798	43.0651	47.3961	9.96604	17.2894	-0.0830527	0.66594	0.853101	-0.103501	0.598408	0.806269	-2.21493	1.03e-14	4.01e-14	0.117802	0.54153	0.759047	-1.33708	2.29e-08	5.27e-08	0.13825	0.482638	0.78869	-2.11143	7.13e-13	2.38e-12	-1.45489	8.47e-10	2.18e-09	0.794792	0.027972	0.0803258	-	GO:0044464//cell part	GO:0046914//transition metal ion binding	-	gi|296089852|emb|CBI39671.3|/1.57279e-83/unnamed protein product [Vitis vinifera]
DT543208	36.8224	24.9945	26.3175	29.0412	-	-	-0.558972	0.019989	0.11044	-0.484561	0.0441902	0.201396	-15.1683	1.19e-25	7.34e-25	0.216487	0.400232	0.663788	-14.6093	4.12e-20	1.94e-19	0.142075	0.582286	0.831693	-14.6837	2.55e-18	1.24e-17	-14.8258	6.8e-23	3.75e-22	-	-	-	-	GO:0005622//intracellular	-	-	gi|297798774|ref|XP_002867271.1|/1.82557e-79/armadillo/beta-catenin repeat family protein [Arabidopsis lyrata subsp. lyrata]
EV489214	24.6041	20.9954	19.0363	22.1769	7.00037	4.23215	-0.228824	0.487358	0.756165	-0.370141	0.281612	0.574142	-1.81339	5.17e-05	9.27e-05	0.078983	0.814468	0.917714	-2.31061	3.47e-06	6.73e-06	0.2203	0.535942	0.804686	-1.44325	0.00280962	0.00415535	-2.38959	1.43e-06	2.88e-06	-0.72604	0.277076	0.469144	-	GO:0042579//microbody	GO:0032029;GO:0032561//guanyl ribonucleotide binding;GO:0003824//catalytic activity	GO:0006810//transport;GO:0035556//intracellular signal transduction;GO:0006351//transcription, DNA-dependent	gi|18414255|ref|NP_568121.1|/7.07969e-81/RABC2A (RAB GTPASE HOMOLOG C2A); GTP binding / GTP-dependent protein binding / myosin XI tail binding [Arabidopsis thaliana]
DT458616	54.8152	67.1995	55.0856	61.9298	11.8113	37.2281	0.293874	0.0958774	0.311829	0.00709763	0.96825	0.985449	-2.21441	2.78e-15	1.12e-14	-0.117818	0.498162	0.736174	-0.85206	6.55e-06	1.24e-05	0.168959	0.359848	0.701872	-2.22151	3.59e-15	1.48e-14	-0.734242	0.00017216	0.000286242	1.65622	4.97e-08	4.28e-07	-	-	-	-	gi|297740503|emb|CBI30685.3|/1.74429e-41/unnamed protein product [Vitis vinifera]
EX171261	222.31	235.316	186.647	199.284	8.48386	9.87335	0.0820248	0.399278	0.684289	-0.25226	0.0158288	0.100708	-4.71171	5.01e-99	9.83e-98	-0.239771	0.0180237	0.0883809	-4.57492	8.33e-117	1.47e-115	0.0945138	0.38457	0.718203	-4.45945	1.36e-79	2.72e-78	-4.33515	4.32e-94	7.2e-93	0.218818	0.672498	0.795414	-	GO:0030529//ribonucleoprotein complex	GO:0005198//structural molecule activity	GO:0010467//gene expression	gi|62751093|dbj|BAD95794.1|/3.05662e-57/similar to 60S ribosomal protein L35 [Solanum lycopersicum]
ES805732	36.6821	35.3596	42.114	37.3494	36.0545	54.1582	-0.052974	0.838558	0.934473	0.199224	0.428238	0.70619	-0.0248985	0.929128	0.938214	0.078983	0.760988	0.884192	0.615077	0.0077439	0.0108298	-0.173215	0.496146	0.799789	-0.224123	0.387856	0.429051	0.536094	0.0206622	0.0277297	0.587002	0.0129142	0.0422026	-	GO:0044424//intracellular part	GO:0008757//S-adenosylmethionine-dependent methyltransferase activity;GO:0048037//cofactor binding	GO:0006790//sulfur metabolic process	gi|92893696|gb|ABE91874.1|/9.05059e-60/SAM (and some other nucleotide) binding motif [Medicago truncatula]
AW187044	-	-	0.680575	-	0.705314	-	-	-	-	9.41061	0.476722	0.747825	9.46212	0.459468	0.50504	-	-	-	-	-	-	-9.41061	0.501586	0.793673	0.0515115	0.973518	0.978659	-	-	-	-9.46212	0.412108	0.609512	-	-	-	-	-
ES822244	6.50931	5.79821	6.82337	10.0874	5.2105	6.18763	-0.166896	0.732534	0.885807	0.0679799	0.882286	0.961537	-0.321081	0.539096	0.582046	0.798875	0.0699022	0.232882	0.0937794	0.85435	0.871721	0.563999	0.189671	0.522349	-0.389061	0.451934	0.494137	-0.705096	0.0933156	0.114687	0.247965	0.641186	0.768969	-	-	-	-	gi|224070853|ref|XP_002303265.1|/9.31946e-34/predicted protein [Populus trichocarpa]
ES820098	22.292	27.8591	19.3901	18.4541	4.63728	6.42474	0.321623	0.255412	0.544692	-0.201207	0.523944	0.764495	-2.26517	7.41e-07	1.57e-06	-0.594207	0.0485436	0.180984	-2.11644	1.57e-08	3.67e-08	-0.0713771	0.830754	0.941109	-2.06397	1.61e-05	3.02e-05	-1.52223	0.000302754	0.000492517	0.470357	0.46031	0.641933	-	-	-	-	-
DN827377	14.5896	19.8504	9.6859	10.228	10.5663	52.2616	0.44423	0.2011	0.485173	-0.590983	0.163727	0.435338	-0.465471	0.268532	0.309494	-0.956641	0.0132966	0.0706275	1.39658	1.43e-08	3.33e-08	0.0785723	0.86669	0.957564	0.125512	0.786088	0.80612	2.35322	6.62e-10	1.72e-09	2.30628	4.66e-10	4.91e-09	-	GO:0043231//intracellular membrane-bounded organelle;GO:0031224//intrinsic to membrane	GO:0035250//UDP-galactosyltransferase activity	GO:0006464//protein modification process	gi|255545564|ref|XP_002513842.1|/6.20399e-107/Beta-1,3-galactosyltransferase sqv-2, putative [Ricinus communis]
DW488753	52.8292	42.9058	53.9207	38.9851	19.6338	28.8756	-0.300163	0.136514	0.383096	0.0295057	0.876774	0.959645	-1.428	1.44e-08	3.51e-08	-0.138248	0.53252	0.751637	-0.57132	0.0122503	0.0167726	-0.467916	0.0264718	0.170288	-1.4575	8.31e-09	2.07e-08	-0.433072	0.0670138	0.0844576	0.556514	0.0533706	0.134161	-	GO:0016020//membrane	GO:0004672//protein kinase activity;GO:0032559//adenyl ribonucleotide binding	GO:0006464//protein modification process	gi|255553221|ref|XP_002517653.1|/6.55936e-62/ATP binding protein, putative [Ricinus communis]
ES825198	52.3526	58.4759	42.1628	55.0527	7.62936	5.18896	0.159579	0.467684	0.739456	-0.312292	0.197364	0.486599	-2.77863	1.47e-13	5.18e-13	-0.0870269	0.694094	0.853268	-3.49432	1.46e-20	6.96e-20	0.384844	0.111177	0.400245	-2.46634	7.97e-10	2.13e-09	-3.4073	1.06e-18	4.92e-18	-0.556115	0.388082	0.580426	-	GO:0031410//cytoplasmic vesicle	-	-	gi|217075576|gb|ACJ86148.1|/4.50875e-20/unknown [Medicago truncatula]
DT556791	334.617	447.46	254.456	286.52	106.656	176.507	0.419246	1.67e-09	5.94e-08	-0.395097	1.14e-06	2.99e-05	-1.64954	1.11e-58	1.44e-57	-0.643122	1.75e-18	1.32e-16	-1.34203	2.9e-64	3.53e-63	0.171222	0.0450178	0.236051	-1.25445	6.55e-30	5.04e-29	-0.698909	8.12e-15	3.14e-14	0.726758	5.65e-10	5.92e-09	-	-	-	-	gi|255551447|ref|XP_002516769.1|/2.56764e-16/ATP binding protein, putative [Ricinus communis]
DR452988	24.4467	11.6399	15.5985	17.8835	2.30936	1.91971	-1.07056	0.0396776	0.178599	-0.648227	0.187453	0.470293	-3.40407	2.57e-05	4.74e-05	0.619551	0.27559	0.538338	-2.60012	0.0077057	0.0107886	0.197217	0.713458	0.893823	-2.75584	0.00296878	0.00438321	-3.21967	0.00021671	0.000356297	-0.266609	0.828126	0.908671	-	-	-	-	-
DT571297	93.7489	153.213	74.3563	210.69	0.901276	3.37142	0.708665	3.55e-09	1.2e-07	-0.334347	0.0219448	0.127061	-6.70069	5.59e-61	7.51e-60	0.459587	3.57e-06	5.83e-05	-5.50604	2.3e-105	3.86e-104	1.5026	2.52e-13	2.45e-11	-6.36634	2.57e-47	3.21e-46	-5.96562	1.66e-146	3.47e-145	1.90332	0.0796522	0.185513	-	GO:0044464//cell part	GO:0035252//UDP-xylosyltransferase activity	GO:0005975//carbohydrate metabolic process	gi|297738945|emb|CBI28190.3|/2.04656e-86/unnamed protein product [Vitis vinifera]
ES798360	56.0975	63.1082	62.9203	60.7604	348.89	645.649	0.169891	0.225398	0.517019	0.165591	0.243062	0.537502	2.63677	0	0	-0.0546954	0.69551	0.854212	3.35485	0	0	-0.0503947	0.720866	0.897982	2.47118	0	0	3.40955	1.45e-13	5.04e-13	0.887975	5.13e-12	6.36e-11	-	-	GO:0043167//ion binding;GO:0008422//beta-glucosidase activity	GO:0044238//primary metabolic process	gi|255538616|ref|XP_002510373.1|/2.23333e-112/Glucan endo-1,3-beta-glucosidase precursor, putative [Ricinus communis]
DT572258	49.7093	45.8073	40.911	61.7773	35.2574	58.2459	-0.11794	0.533718	0.77332	-0.281028	0.155757	0.424277	-0.495591	0.0169881	0.0232488	0.431499	0.0174445	0.0862459	0.34658	0.0517976	0.0655997	0.594587	0.00169647	0.0229854	-0.214563	0.33033	0.36944	-0.0849194	0.607394	0.637394	0.724231	0.000210284	0.00108411	-	GO:0031410//cytoplasmic vesicle;GO:0043231//intracellular membrane-bounded organelle	GO:0004180//carboxypeptidase activity	GO:0019538//protein metabolic process	gi|255574994|ref|XP_002528403.1|/1.15562e-137/serine carboxypeptidase, putative [Ricinus communis]
DW488895	18.0396	22.8132	16.3545	32.3002	13.2414	27.2979	0.338704	0.28722	0.580465	-0.141473	0.68957	0.85866	-0.446106	0.23575	0.273973	0.501674	0.0704876	0.234005	0.258922	0.357594	0.398509	0.981852	0.00135031	0.0193286	-0.304632	0.43389	0.475432	-0.242752	0.344698	0.385079	1.04373	0.00163259	0.00691044	-	-	-	-	gi|302143809|emb|CBI22670.3|/4.82792e-27/unnamed protein product [Vitis vinifera]
DT557947	38.9146	29.5769	34.6514	36.9615	142.735	4.91232	-0.395843	0.0813322	0.280521	-0.167398	0.45063	0.725848	1.87495	0	0	0.321553	0.166615	0.404744	-2.58999	2.31e-12	6.88e-12	0.0931084	0.681378	0.880416	2.04235	0	0	-2.91155	1.22e-16	5.18e-16	-4.86079	4.57e-89	1.68e-87	-	GO:0016020//membrane	GO:0046872//metal ion binding;GO:0004674//protein serine/threonine kinase activity;GO:0032559//adenyl ribonucleotide binding	GO:0006464//protein modification process	gi|241994912|gb|ACS74732.1|/1.29621e-109/calcium-dependent protein kinase [Solanum lycopersicum]
ES812312	8.54716	7.59745	12.7994	11.235	10.2801	20.1233	-0.16993	0.67145	0.856511	0.582553	0.100487	0.330979	0.266333	0.478392	0.521103	0.56441	0.134726	0.356663	1.40528	8.66e-06	1.62e-05	-0.188073	0.57599	0.82911	-0.31622	0.363344	0.403945	0.840873	0.00386196	0.00562249	0.96902	0.0012767	0.00552831	-	GO:0016020//membrane;GO:0043231//intracellular membrane-bounded organelle	GO:0005488//binding	-	gi|224131712|ref|XP_002321159.1|/1.20358e-109/predicted protein [Populus trichocarpa]
ES816171	52.0231	48.0719	43.6868	29.9222	60.2623	97.5931	-0.11396	0.461416	0.734284	-0.251957	0.117234	0.361737	0.212103	0.155031	0.184992	-0.683978	0.00014966	0.00167015	1.02159	9.66e-14	3.3e-13	-0.545981	0.00348002	0.0408752	0.464059	0.00329066	0.00483788	1.70556	1.33e-15	5.39e-15	0.695523	2.83e-08	2.49e-07	-	-	GO:0003824//catalytic activity	-	gi|300608164|emb|CAZ86692.1|/9.04139e-111/epoxide hydrolase 1 [Prunus persica]
DW236506	26.0215	15.8069	14.7943	16.6964	0.958254	3.18628	-0.719149	0.0173791	0.100147	-0.814663	0.0090978	0.0673754	-4.76315	8.9e-15	3.45e-14	0.078983	0.814468	0.917662	-2.31061	3.47e-06	6.73e-06	0.174497	0.621102	0.856322	-3.94849	6.37e-08	1.47e-07	-2.38959	1.43e-06	2.88e-06	1.73339	0.124073	0.261017	-	GO:0016020//membrane	GO:0004871//signal transducer activity;GO:0004672//protein kinase activity;GO:0032559//adenyl ribonucleotide binding	GO:0006464//protein modification process;GO:0006950//response to stress;GO:0051707//response to other organism	gi|255546475|ref|XP_002514297.1|/8.65717e-92/ATP binding protein, putative [Ricinus communis]
DT047186	-	-	-	-	0.757892	-	-	-	-	-	-	-	9.56585	0.459468	0.505012	-	-	-	-	-	-	-	-	-	9.56585	0.482308	0.524971	-	-	-	-9.56585	0.412108	0.609463	-	-	-	-	-
DT547784	61.8738	65.1438	50.3941	44.4688	-	-	0.0742998	0.664052	0.851452	-0.296074	0.109686	0.350334	-15.917	4.19e-40	3.95e-39	-0.550834	0.0034744	0.0242058	-15.9913	3.45e-48	3.37e-47	-0.18046	0.374828	0.71301	-15.621	2.12e-32	1.8e-31	-15.4405	1.28e-32	9.67e-32	-	-	-	-	GO:0031225//anchored to membrane	GO:0016837	GO:0009825//multidimensional cell growth;GO:0051707//response to other organism	gi|255586803|ref|XP_002534016.1|/1.46076e-67/Pectate lyase precursor, putative [Ricinus communis]
EX164547	18.4277	24.461	20.1754	22.8232	32.0304	71.3724	0.408606	0.151217	0.408528	0.130716	0.66355	0.841212	0.797563	0.00324082	0.00478996	-0.0999871	0.716926	0.86706	1.54488	0	0	0.177903	0.540104	0.807074	0.666848	0.0129822	0.0179293	1.64487	0	0	1.15592	1.2e-09	1.21e-08	-	GO:0043231//intracellular membrane-bounded organelle	GO:0016832//aldehyde-lyase activity;GO:0048037//cofactor binding	GO:0006519//cellular amino acid and derivative metabolic process;GO:0043436;GO:0006665//sphingolipid metabolic process	gi|255547660|ref|XP_002514887.1|/5.41524e-26/sphingosine phosphate lyase, putative [Ricinus communis]
EX169334	182.522	300.887	88.746	179.013	9.88945	3.69937	0.72115	1.93e-14	1.47e-12	-1.04032	4.3e-17	4.11e-15	-4.20604	8.42e-87	1.5e-85	-0.749162	2.84e-16	1.93e-14	-6.3458	1.12e-197	2.53e-196	1.01231	5.04e-13	4.35e-11	-3.16572	6.92e-34	6.16e-33	-5.59664	6.15e-111	1.13e-109	-1.41861	0.0113575	0.0377039	-	-	GO:0005515//protein binding	-	gi|255538960|ref|XP_002510545.1|/3.70869e-44/Chaperone protein dnaJ 11, chloroplast precursor, putative [Ricinus communis]
ES813448	3.48121	3.08064	7.7038	5.6945	2.10101	0.349302	-0.176356	0.807094	0.921504	1.14598	0.0458102	0.206688	-0.728506	0.383916	0.427734	0.886338	0.165908	0.403821	-3.14069	0.0142486	0.0193744	-0.436001	0.396684	0.726752	-1.87449	0.00535998	0.00769727	-4.02702	0.000169145	0.000281965	-2.58854	0.0748092	0.17763	-	-	-	-	gi|57013909|ref|YP_173382.1|/6.84642e-13/hypothetical protein NitaMp036 [Nicotiana tabacum]
ES819753	17.1853	21.8286	13.9767	14.9558	35.7292	50.0362	0.345041	0.173055	0.444186	-0.298148	0.300704	0.596563	1.05593	3.59e-06	7.2e-06	-0.545508	0.0404922	0.159312	1.19676	2.62e-10	6.86e-10	0.0976811	0.745502	0.906674	1.35407	2.57e-08	6.15e-08	1.74226	6.31e-14	2.3e-13	0.48587	0.00462386	0.017332	-	GO:0005618//cell wall;GO:0043231//intracellular membrane-bounded organelle;GO:0016020//membrane;GO:0031410//cytoplasmic vesicle	GO:0030246//carbohydrate binding;GO:0043167//ion binding;GO:0015925	GO:0044238//primary metabolic process	gi|84579373|dbj|BAE72075.1|/7.27524e-142/pear beta-galactosidase3 [Pyrus communis]
DT573236	5.42784	6.6507	7.87808	8.7812	37.1936	36.1966	0.293129	0.593146	0.813123	0.537465	0.30898	0.602491	2.7766	4.39e-07	9.49e-07	0.400911	0.409826	0.671927	2.44428	1.81e-08	4.2e-08	0.156575	0.741722	0.904581	2.23914	1.56e-08	3.78e-08	2.04337	7.29e-10	1.88e-09	-0.0391982	0.8499	0.917492	-	GO:0043231//intracellular membrane-bounded organelle	GO:0004713//protein tyrosine kinase activity;GO:0032559//adenyl ribonucleotide binding	GO:0006464//protein modification process	gi|255555999|ref|XP_002519034.1|/4.80788e-96/Serine/threonine-protein kinase PBS1, putative [Ricinus communis]
ES826669	7.8526	12.7926	11.2247	4.50414	13.9593	21.2739	0.704062	0.07005	0.255648	0.515439	0.20364	0.492277	0.829985	0.0318048	0.0420599	-1.50598	0.000935778	0.00805363	0.733783	0.0130175	0.0177689	-1.31736	0.00557534	0.0579765	0.314546	0.37931	0.420255	2.23976	1.97e-07	4.26e-07	0.60786	0.0408952	0.108462	-	-	-	GO:0009416//response to light stimulus;GO:0023033;GO:0051716//cellular response to stimulus	gi|115470627|ref|NP_001058912.1|/1.04705e-27/Os07g0153400 [Oryza sativa Japonica Group]
ES819008	110.23	59.0445	95.4526	109.93	3.90483	4.86896	-0.900637	4.29e-13	2.56e-11	-0.207655	0.063204	0.252523	-4.81911	1.31e-86	2.32e-85	0.89671	8.94e-13	3.76e-11	-3.60012	1.01e-43	9.13e-43	0.203727	0.0717614	0.310683	-4.61145	2.42e-72	4.42e-71	-4.49683	1.98e-92	3.27e-91	0.318354	0.574058	0.732588	-	-	-	-	gi|224097929|ref|XP_002311094.1|/3.82133e-119/mtn21-like protein [Populus trichocarpa]
ES796591	25.9017	30.8838	24.6257	20.9033	12.7604	14.4151	0.253804	0.229036	0.521267	-0.0728827	0.749262	0.890748	-1.02137	0.000159468	0.000270039	-0.563123	0.0127047	0.0683455	-1.09927	3.65e-06	7.06e-06	-0.236436	0.328354	0.67466	-0.948488	0.000605322	0.000958628	-0.536143	0.0431626	0.0556291	0.17591	0.5734	0.732049	-	-	-	-	gi|296081608|emb|CBI20613.3|/3.09266e-20/unnamed protein product [Vitis vinifera]
ES847024	55.856	52.3839	41.5797	60.4393	30.7794	19.7378	-0.0925881	0.711368	0.875686	-0.425835	0.114198	0.35597	-0.85975	0.0034507	0.00509409	0.206362	0.404662	0.667721	-1.40817	8.18e-06	1.54e-05	0.539609	0.043219	0.22948	-0.433915	0.175164	0.206445	-1.61453	1.56e-07	3.41e-07	-0.641004	0.08126	0.188457	-	-	-	-	gi|255586451|ref|XP_002533870.1|/1.41065e-07/Chitin-inducible gibberellin-responsive protein, putative [Ricinus communis]
GQ292791	50.2491	53.8502	61.533	59.466	36.5591	7.49355	0.0998534	0.367824	0.662297	0.292262	0.00708858	0.0558328	-0.458868	0.000245194	0.000408163	0.143113	0.18317	0.428442	-2.84523	1.82e-61	2.16e-60	-0.0492952	0.64022	0.857211	-0.75113	4.13e-10	1.13e-09	-2.98834	1e-69	1.37e-68	-2.28651	3.9e-32	1.17e-30	-	GO:0000267//cell fraction	GO:0016857//racemase and epimerase activity, acting on carbohydrates and derivatives;GO:0016616//oxidoreductase activity, acting on the CH-OH group of donors, NAD or NADP as acceptor;GO:0048037//cofactor binding;GO:0016836//hydro-lyase activity	GO:0010191;GO:0009226//nucleotide-sugar biosynthetic process;GO:0051553;GO:0003006//reproductive developmental process;GO:0009734//auxin mediated signaling pathway;GO:0033692//cellular polysaccharide biosynthetic process	gi|283488501|gb|ADB24772.1|/0/rhamnose synthase [Gossypium hirsutum]
EX165190	7.5784	11.9127	6.68972	10.9053	0.433306	1.80097	0.652532	0.122699	0.362578	-0.179948	0.721204	0.880031	-4.12844	4.54e-05	8.2e-05	-0.127468	0.74761	0.874606	-2.72565	3.43e-06	6.67e-06	0.705011	0.12373	0.422728	-3.94849	0.00019265	0.000321419	-2.59818	1.88e-05	3.42e-05	2.05532	0.197987	0.362785	-	GO:0031224//intrinsic to membrane	GO:0016759//cellulose synthase activity;GO:0046914//transition metal ion binding	GO:0045229//external encapsulating structure organization;GO:0009250//glucan biosynthetic process;GO:0003006//reproductive developmental process;GO:0042546//cell wall biogenesis	gi|242205328|gb|ACS88358.1|/1.79406e-64/cellulose synthase catalytic subunit [Gossypium hirsutum]
ES808457	92.2653	99.145	80.1369	65.6066	0.318199	0.793528	0.103751	0.358108	0.652678	-0.203322	0.0922326	0.31734	-8.17972	8.4e-88	1.51e-86	-0.595698	1.77e-06	3.1e-05	-6.96511	1.75e-104	2.91e-103	-0.288625	0.0300552	0.184972	-7.97639	3.61e-75	6.85e-74	-6.36942	9.09e-67	1.22e-65	1.31835	0.501178	0.677729	-	GO:0043231//intracellular membrane-bounded organelle	GO:0003676//nucleic acid binding;GO:0032559//adenyl ribonucleotide binding	GO:0015698//inorganic anion transport;GO:0006259//DNA metabolic process	gi|296084590|emb|CBI25611.3|/3.15276e-93/unnamed protein product [Vitis vinifera]
ES801265	183.371	172.503	136.755	101.936	13.6022	8.75387	-0.0881461	0.364352	0.659636	-0.423178	5.08e-05	0.000910485	-3.75286	2.66e-90	4.84e-89	-0.75896	2.99e-11	1.05e-09	-4.30056	3.41e-106	5.75e-105	-0.423928	0.00053381	0.00905005	-3.32968	1.92e-60	3.04e-59	-3.5416	9.07e-54	1.04e-52	-0.635842	0.103307	0.227259	-	-	GO:0003676//nucleic acid binding;GO:0003712//transcription cofactor activity	GO:0006351//transcription, DNA-dependent	gi|13699910|dbj|BAB41214.1|/9.0708e-45/putative transcriptional coactivator [Brassica rapa]
DW520078	34.7103	33.9276	29.108	30.5277	4.79915	5.69914	-0.0329036	0.90551	0.965287	-0.253948	0.387428	0.674342	-2.85451	9.94e-10	2.64e-09	-0.152343	0.602918	0.798483	-2.57365	1.19e-09	2.98e-09	0.0687021	0.82227	0.938814	-2.60057	1.37e-07	3.09e-07	-2.4213	3.68e-08	8.42e-08	0.247965	0.757044	0.865478	-	-	-	-	gi|297740426|emb|CBI30608.3|/4.76687e-13/unnamed protein product [Vitis vinifera]
DW513421	43.6894	28.8391	38.8281	36.9539	49.0097	90.0576	-0.599256	0.0113141	0.0734267	-0.17018	0.445836	0.721173	0.165785	0.431154	0.475606	0.357699	0.151424	0.380646	1.64282	5.11e-15	1.94e-14	-0.0713771	0.761438	0.913301	0.335965	0.127299	0.153917	1.28512	3.27e-12	1e-11	0.877781	4.15e-07	3.22e-06	-	GO:0031224//intrinsic to membrane;GO:0043231//intracellular membrane-bounded organelle	-	GO:0044267//cellular protein metabolic process	gi|255564625|ref|XP_002523307.1|/5.89955e-76/ormdl, putative [Ricinus communis]
ES803322	7.05667	7.318	7.39714	9.58497	5.11069	7.96569	0.0524623	0.900252	0.9632	0.0679799	0.868348	0.955539	-0.465471	0.324614	0.36567	0.389323	0.316498	0.585365	0.122349	0.76302	0.787146	0.373806	0.343588	0.688011	-0.533451	0.255896	0.293692	-0.266975	0.466326	0.504138	0.640282	0.154526	0.309467	-	GO:0043229//intracellular organelle	-	GO:0009987//cellular process	gi|297739231|emb|CBI28882.3|/2.56028e-94/unnamed protein product [Vitis vinifera]
ES825249	21.2668	32.8844	32.7278	36.6382	24.5779	27.786	0.628804	0.0189382	0.106653	0.621915	0.0218362	0.12658	0.208759	0.475368	0.518037	0.155945	0.507804	0.73878	-0.243048	0.316664	0.356391	0.162834	0.497232	0.800626	-0.413157	0.123226	0.149202	-0.398993	0.0957628	0.117534	0.176998	0.518416	0.685471	-	-	-	-	-
ES832292	19.8525	30.7803	23.5396	18.1385	3.18199	2.0573	0.632687	0.0070399	0.0507497	0.245767	0.332626	0.626419	-2.64132	6.28e-10	1.69e-09	-0.762952	0.00174777	0.0136093	-3.90319	4.82e-23	2.53e-22	-0.376032	0.153827	0.467824	-2.88709	2.29e-12	7.36e-12	-3.14023	9.92e-12	2.93e-11	-0.629179	0.38468	0.579523	-	GO:0044464//cell part	GO:0046872//metal ion binding	-	gi|255568273|ref|XP_002525111.1|/6.53579e-70/nucleic acid binding protein, putative [Ricinus communis]
DT561669	16.1561	14.0737	14.8186	14.0162	1.31634	3.64745	-0.199077	0.553452	0.78658	-0.124665	0.71351	0.874302	-3.61747	7.57e-09	1.88e-08	-0.00590587	0.990162	0.995596	-1.94804	4.04e-05	7.13e-05	-0.0803172	0.820204	0.937484	-3.49281	6.48e-08	1.5e-07	-1.94213	5.23e-05	9.15e-05	1.47036	0.119382	0.254889	-	GO:0043231//intracellular membrane-bounded organelle;GO:0016020//membrane	GO:0046914//transition metal ion binding	GO:0010468//regulation of gene expression;GO:0048581	gi|255567234|ref|XP_002524598.1|/1.83197e-94/transcription factor, putative [Ricinus communis]
ES820954	56.8016	65.6792	49.3083	66.2642	324.281	527.91	0.209506	0.140258	0.389146	-0.2041	0.187549	0.470414	2.51324	0	0	0.0127927	0.924972	0.970696	3.00678	0	0	0.426398	0.00464212	0.0505873	2.71734	5.86e-14	2.21e-13	2.99399	2.43e-13	8.18e-13	0.703048	2.56e-12	3.39e-11	-	-	-	-	gi|16507125|gb|AAL24049.1|AF426451_1/1.30644e-90/cytochrome P450 [Citrus sinensis]
DW510513	9.50997	12.3491	13.8696	7.82644	3.14427	0.373392	0.376897	0.349286	0.644411	0.544418	0.167524	0.441408	-1.59672	0.00674278	0.00966053	-0.657983	0.126392	0.343703	-5.04758	3.42e-09	8.32e-09	-0.825503	0.050184	0.253718	-2.14113	6.74e-05	0.000118446	-4.38959	9.53e-06	1.79e-05	-3.07396	0.0193511	0.0591709	-	GO:0009536//plastid	GO:0003677//DNA binding;GO:0001071	GO:0010468//regulation of gene expression;GO:0006351//transcription, DNA-dependent	gi|118483117|gb|ABK93467.1|/1.85964e-71/unknown [Populus trichocarpa]
ES798257	44.2523	41.546	38.1668	28.5687	3.65116	6.57605	-0.0910437	0.58104	0.80481	-0.213433	0.212246	0.502241	-3.59933	2.43e-31	1.84e-30	-0.540273	0.0038382	0.0262686	-2.65941	4.08e-25	2.29e-24	-0.417883	0.0304178	0.186218	-3.38589	1.54e-25	1.02e-24	-2.11914	1.39e-13	4.84e-13	0.848869	0.0911142	0.20573	-	-	GO:0016709//oxidoreductase activity, acting on paired donors, with incorporation or reduction of molecular oxygen, NADH or NADPH as one donor, and incorporation of one atom of oxygen;GO:0005506//iron ion binding	GO:0008152//metabolic process	gi|296089249|emb|CBI39021.3|/4.71596e-98/unnamed protein product [Vitis vinifera]
AI727827	0.643803	-	-	0.677007	-	-	-9.33048	0.497774	0.764911	-9.33048	0.523834	0.773442	-9.33048	0.542246	0.585161	9.40303	0.473008	0.723368	-	-	-	9.40303	0.498416	0.801227	-	-	-	-9.40303	0.426902	0.470292	-	-	-	-	-	GO:0016757//transferase activity, transferring glycosyl groups	-	gi|297795735|ref|XP_002865752.1|/3.0278e-45/UDP-glucoronosyl/UDP-glucosyl transferase family protein [Arabidopsis lyrata subsp. lyrata]
DR456896	31.4031	26.867	30.3465	38.6985	25.5861	11.0776	-0.225072	0.397638	0.684078	-0.0493771	0.85248	0.948236	-0.295546	0.286254	0.325026	0.526442	0.0391048	0.155087	-1.27819	0.000141572	0.000237398	0.350747	0.162642	0.484202	-0.246169	0.382772	0.42383	-1.80463	5.38e-09	1.31e-08	-1.20771	0.000491752	0.00234393	-	GO:0044464//cell part	GO:0005099//Ras GTPase activator activity	GO:0032318//regulation of Ras GTPase activity	gi|297738991|emb|CBI28236.3|/5.8327e-17/unnamed protein product [Vitis vinifera]
ES806233	31.461	24.5885	26.8146	23.8078	0.319418	-	-0.355581	0.0906386	0.301814	-0.230544	0.26967	0.560869	-6.62198	2.6e-29	1.82e-28	-0.0465479	0.840748	0.930788	-14.5857	7.41e-28	4.57e-27	-0.171585	0.448472	0.767367	-6.39143	1.36e-24	8.65e-24	-14.5391	1.39e-26	8.82e-26	-8.3193	0.412108	0.609415	-	-	-	-	gi|296081988|emb|CBI20993.3|/1.85192e-60/unnamed protein product [Vitis vinifera]
ES842167	1.40965	3.08743	2.65979	2.07529	0.306275	0.254598	1.13107	0.146033	0.399858	0.915977	0.260638	0.555189	-2.20244	0.154454	0.184805	-0.573094	0.425836	0.682455	-3.60012	0.00195493	0.00293269	-0.357998	0.633766	0.854998	-3.11841	0.0137756	0.0189641	-3.02702	0.022015	0.0294831	-0.266609	0.861928	0.926933	-	-	GO:0016628//oxidoreductase activity, acting on the CH-CH group of donors, NAD or NADP as acceptor;GO:0016791//phosphatase activity	GO:0008152//metabolic process	gi|255573423|ref|XP_002527637.1|/2.27679e-61/type I inositol polyphosphate 5-phosphatase, putative [Ricinus communis]
ES808670	7.93192	10.3643	9.87361	15.6394	1.61566	2.23842	0.385886	0.425672	0.707647	0.315907	0.521286	0.773714	-2.29555	0.00459092	0.00670692	0.593556	0.147877	0.375452	-2.21108	0.000625774	0.000984077	0.663535	0.116291	0.410066	-2.61145	0.000662532	0.00104689	-2.80463	1.57e-06	3.14e-06	0.470357	0.704738	0.824081	-	GO:0043231//intracellular membrane-bounded organelle	-	-	gi|296083798|emb|CBI24015.3|/1.13992e-73/unnamed protein product [Vitis vinifera]
ES797731	112.229	98.6345	85.9594	83.5835	18.2425	21.9884	-0.186284	0.0765568	0.269914	-0.384722	0.000492804	0.00652628	-2.62108	3.15e-57	4.03e-56	-0.238875	0.037502	0.150023	-2.16535	2.17e-45	2.02e-44	-0.040438	0.736724	0.901545	-2.23635	2.21e-36	2.1e-35	-1.92647	9.9e-33	7.51e-32	0.269444	0.269648	0.461939	-	GO:0005618//cell wall	GO:0005488//binding	-	gi|302141727|emb|CBI18930.3|/5.22866e-70/unnamed protein product [Vitis vinifera]
DW517909	22.0884	21.9901	27.1234	15.9275	0.685593	0.569914	-0.00643143	0.984962	1.01262	0.296249	0.373098	0.662962	-5.00979	2.29e-09	5.9e-09	-0.465337	0.226332	0.48692	-5.26997	9.58e-11	2.57e-10	-0.768018	0.0367244	0.207538	-5.30604	2.07e-11	6.19e-11	-4.80463	1.19e-07	2.62e-07	-0.266609	0.861928	0.92688	-	-	-	-	gi|296089796|emb|CBI39615.3|/1.78965e-64/unnamed protein product [Vitis vinifera]
ES837668	24.3382	17.0367	27.5056	23.9938	1.65249	1.71708	-0.514578	0.066047	0.24657	0.176504	0.480856	0.743254	-3.88051	3.69e-14	1.37e-13	0.494021	0.0818054	0.258397	-3.31061	2.94e-10	7.67e-10	-0.197062	0.44067	0.761865	-4.05701	4.15e-16	1.82e-15	-3.80463	3.02e-15	1.2e-14	0.0553194	0.988404	0.994433	-	-	GO:0016862//intramolecular oxidoreductase activity, interconverting keto- and enol-groups	GO:0019725//cellular homeostasis	gi|255563725|ref|XP_002522864.1|/2.54913e-109/thioredoxin domain-containing protein, putative [Ricinus communis]
ES837684	10.2474	16.6251	8.35471	10.3768	2.47383	0.342737	0.698113	0.0464062	0.196329	-0.29459	0.489438	0.75084	-2.05043	0.000480984	0.000779402	-0.680009	0.05546	0.198864	-5.60012	1.48e-13	4.91e-13	0.312694	0.464124	0.773788	-1.75584	0.00498124	0.00718046	-4.92011	2.74e-08	6.33e-08	-2.85157	0.0382942	0.103719	-	-	-	-	gi|147785815|emb|CAN66378.1|/4.60543e-42/hypothetical protein [Vitis vinifera]
DT462853	233.857	297.011	120.428	111.737	60.6762	60.6901	0.34489	4.61e-05	0.000759053	-0.957455	5.8e-19	6.12e-17	-1.94642	2.72e-51	3.18e-50	-1.4104	1.99e-42	2.68e-40	-2.29098	1.07e-88	1.61e-87	-0.108057	0.409352	0.736647	-0.988968	1.36e-10	3.85e-10	-0.88058	3.67e-09	9.04e-09	0.000330212	0.995524	0.997451	-	-	-	-	gi|297739879|emb|CBI30061.3|/5.35145e-67/unnamed protein product [Vitis vinifera]
DT468064	4.69079	7.00489	5.90053	6.9058	2.03834	0.423603	0.578531	0.332618	0.628201	0.331014	0.596214	0.80468	-1.20244	0.161342	0.192118	-0.0205526	0.975342	0.98651	-4.04758	0.000128834	0.000216922	0.226964	0.694962	0.883473	-1.53345	0.058092	0.0736623	-4.02702	0.000169145	0.000281941	-2.26661	0.14376	0.294294	-	-	-	-	gi|255584011|ref|XP_002532751.1|/6.77777e-11/phosphoglucomutase, putative [Ricinus communis]
DT572158	31.6926	26.293	31.2442	35.7076	18.0344	18.7393	-0.269466	0.24914	0.539903	-0.0205568	0.929762	0.980662	-0.813394	0.00205714	0.00311382	0.441553	0.0542378	0.196475	-0.488609	0.0594436	0.0748849	0.192644	0.387466	0.718858	-0.792838	0.00303038	0.00446484	-0.930162	0.000129679	0.000218033	0.0553194	0.860104	0.92588	-	-	-	-	gi|297735379|emb|CBI17819.3|/1.37708e-94/unnamed protein product [Vitis vinifera]
EX172446	8.61801	9.39679	6.45272	3.88392	1.33746	5.18835	0.124813	0.777492	0.9076	-0.417447	0.3996	0.686012	-2.68786	0.00034043	0.000559649	-1.27465	0.0206866	0.0981076	-0.856893	0.0775718	0.0965533	-0.732394	0.232624	0.578793	-2.27042	0.00560112	0.00802784	0.417761	0.518466	0.554889	1.95578	0.0220656	0.0659879	-	-	-	-	-
ES790429	383.449	405.314	482.34	691.978	232.883	404.142	0.0800058	0.124507	0.363377	0.331014	5.86e-11	2.81e-09	-0.719433	7.88e-32	6.03e-31	0.771686	1.91e-12	7.66e-11	-0.00417749	0.932696	0.938296	0.520677	1.09e-13	1.18e-11	-1.05045	3.78e-72	6.87e-71	-0.775863	1.54e-68	2.09e-67	0.795261	1.09e-12	1.55e-11	-	GO:0044424//intracellular part	GO:0046914//transition metal ion binding;GO:0008172//S-methyltransferase activity	GO:0000097//sulfur amino acid biosynthetic process	gi|255569484|ref|XP_002525709.1|/1.88384e-138/5-methyltetrahydropteroyltriglutamate--homocysteine methyltransferase, putative [Ricinus communis]
ES809526	68.3503	77.7277	83.2982	74.7973	12.3754	15.5565	0.18548	0.140947	0.390239	0.285337	0.0227794	0.130408	-2.46547	1.99e-33	1.59e-32	-0.0554433	0.65787	0.830194	-2.32092	1.7e-39	1.41e-38	-0.1553	0.211072	0.554113	-2.75081	1.02e-44	1.21e-43	-2.26547	3.18e-36	2.64e-35	0.330036	0.260406	0.448373	-	GO:0043231//intracellular membrane-bounded organelle	GO:0003676//nucleic acid binding;GO:0046872//metal ion binding;GO:0004386//helicase activity	GO:0010468//regulation of gene expression;GO:0006350//transcription;GO:0048527//lateral root development;GO:0009738//abscisic acid mediated signaling pathway;GO:0006325//chromatin organization	gi|255548778|ref|XP_002515445.1|/4.2412e-103/chromodomain helicase DNA binding protein, putative [Ricinus communis]
AJ514163	62.4021	57.2779	48.2478	21.4081	1.44235	-	-0.123615	0.481652	0.751424	-0.371132	0.046192	0.207466	-5.4351	6.38e-36	5.44e-35	-1.41982	1.18e-09	3.42e-08	-15.8057	1.06e-42	9.42e-42	-1.17231	1.94e-06	6.3e-05	-5.06397	7.87e-27	5.45e-26	-14.3859	3.46e-16	1.44e-15	-10.4942	0.0849162	0.195574	-	GO:0031981//nuclear lumen;GO:0031461//cullin-RING ubiquitin ligase complex	GO:0043169//cation binding;GO:0004468//lysine N-acetyltransferase activity	GO:0009887//organ morphogenesis;GO:0009791//post-embryonic development;GO:0000904//cell morphogenesis involved in differentiation	gi|294462133|gb|ADE76619.1|/1.00584e-19/unknown [Picea sitchensis]
DW506311	-	-	0.675999	-	-	-	-	-	-	9.40088	0.476722	0.747766	-	-	-	-	-	-	-	-	-	-9.40088	0.501586	0.793609	-9.40088	0.51801	0.557275	-	-	-	-	-	-	-	-	-	-	-
ES817579	9.63517	9.59232	14.556	11.9201	29.5544	56.0451	-0.00643143	0.985174	1.01252	0.595227	0.0635344	0.253588	1.61699	2.1e-09	5.44e-09	0.313448	0.352288	0.615757	2.54664	1.83e-13	6.03e-13	-0.28821	0.35055	0.692829	1.02176	3.52e-05	6.38e-05	2.23319	7.15e-14	2.58e-13	0.923216	6.89e-08	5.86e-07	-	-	GO:0005488//binding	GO:0050789//regulation of biological process;GO:0009725//response to hormone stimulus;GO:0006350//transcription;GO:0006950//response to stress	gi|255580742|ref|XP_002531192.1|/6.80442e-48/Ethylene-responsive transcription factor, putative [Ricinus communis]
ES797435	44.1794	38.2814	40.3077	43.877	11.5542	14.7764	-0.20673	0.474388	0.746251	-0.132319	0.649534	0.843123	-1.93496	1.51e-06	3.12e-06	0.19682	0.499836	0.736228	-1.37335	0.000203802	0.000338023	0.122408	0.676292	0.877285	-1.80264	1.44e-05	2.7e-05	-1.57017	1.37e-05	2.53e-05	0.35488	0.507922	0.677605	-	GO:0043231//intracellular membrane-bounded organelle	GO:0051540;GO:0008168//methyltransferase activity	GO:0042254//ribosome biogenesis	gi|297733650|emb|CBI14897.3|/1.73357e-26/unnamed protein product [Vitis vinifera]
ES842682	25.7927	25.678	28.0385	26.1184	32.8629	41.9835	-0.00643143	0.977262	1.01209	0.120447	0.591454	0.804058	0.349497	0.108742	0.133402	0.0245352	0.912654	0.965295	0.709289	0.00031551	0.000512215	-0.102343	0.653064	0.864108	0.22905	0.289348	0.326781	0.684753	0.000590968	0.000932142	0.35336	0.0629644	0.153635	-	GO:0043231//intracellular membrane-bounded organelle	GO:0008135//translation factor activity, nucleic acid binding	GO:0006412//translation	gi|255586919|ref|XP_002534061.1|/1.14597e-61/Eukaryotic initiation factor iso-4F subunit p82-34, putative [Ricinus communis]
AW187608	1.85964	0.617124	-	-	2.69364	-	-1.59139	0.372148	0.665614	-10.8608	0.137201	0.396444	0.534529	0.63813	0.671171	-9.26942	0.527742	0.757153	-9.26942	0.452468	0.494566	-	-	-	11.3953	0.0571174	0.0725427	-	-	-	-11.3953	0.0385462	0.103933	-	-	-	-	-
ES801037	74.395	60.9605	77.6845	102.303	27.665	7.23505	-0.287332	0.030736	0.149948	0.0624203	0.621562	0.825405	-1.42714	9.46e-18	4.3e-17	0.746907	1.81e-09	5.08e-08	-3.0748	5.37e-41	4.59e-40	0.397154	0.000807612	0.0126304	-1.48956	3e-19	1.53e-18	-3.8217	2.38e-80	3.57e-79	-1.93499	1.64e-11	1.92e-10	-	GO:0009536//plastid	GO:0016297//acyl-[acyl-carrier-protein] hydrolase activity;GO:0022892	GO:0006631//fatty acid metabolic process	gi|296933855|gb|ABX82799.3|/2.30413e-114/acyl-ACP thioesterase [Jatropha curcas]
ES833792	17.7437	11.8685	17.1466	8.16322	1.20474	0.250367	-0.580167	0.0404884	0.180407	-0.0493771	0.85248	0.948183	-3.88051	3.69e-14	1.37e-13	-0.539927	0.123549	0.338393	-5.56695	3.04e-13	9.76e-13	-1.07072	0.000892532	0.0138598	-3.83113	1.99e-13	7.03e-13	-5.02702	6.25e-09	1.51e-08	-2.26661	0.14376	0.294262	-	GO:0043231//intracellular membrane-bounded organelle	GO:0001071;GO:0003677//DNA binding	GO:0006952//defense response;GO:0009700//indole phytoalexin biosynthetic process;GO:0009743//response to carbohydrate stimulus;GO:0010468//regulation of gene expression;GO:0006970//response to osmotic stress;GO:0006350//transcription	gi|259121399|gb|ACV92019.1|/5.00998e-104/WRKY transcription factor 17 [(Populus tomentosa x P. bolleana) x P. tomentosa]
ES844786	3.68626	5.67161	3.51284	3.17159	0.364053	2.11839	0.6216	0.270138	0.561672	-0.0695237	0.919832	0.976632	-3.33994	0.00536204	0.00777843	-0.838555	0.160406	0.394899	-1.42079	0.0235624	0.0312124	-0.147431	0.82939	0.942047	-3.27042	0.00759316	0.0107653	-0.582239	0.422944	0.466504	2.54075	0.073801	0.176382	-	GO:0031224//intrinsic to membrane	GO:0046873//metal ion transmembrane transporter activity;GO:0019829//cation-transporting ATPase activity;GO:0005515//protein binding;GO:0032559//adenyl ribonucleotide binding	GO:0009206;GO:0048513//organ development;GO:0003006//reproductive developmental process;GO:0070838//divalent metal ion transport	gi|298204803|emb|CBI25301.3|/6.15664e-17/unnamed protein product [Vitis vinifera]
ES829246	63.1588	47.6655	59.4431	61.7742	3.68885	3.98637	-0.406039	0.0114606	0.0741109	-0.0874746	0.571106	0.795655	-4.09774	2.62e-40	2.48e-39	0.37406	0.0220242	0.102534	-3.5798	2.1e-31	1.42e-30	0.0554957	0.723244	0.89592	-4.01026	6.17e-37	6e-36	-3.95386	1.08e-42	1.02e-41	0.111903	0.876944	0.918283	-	GO:0043234//protein complex	GO:0032559//adenyl ribonucleotide binding;GO:0016728	GO:0006259//DNA metabolic process;GO:0009142//nucleoside triphosphate biosynthetic process;GO:0010038//response to metal ion	gi|4151068|emb|CAA71816.1|/7.66428e-139/ribonucleotide reductase [Nicotiana tabacum]
ES808148	319.512	219.323	208.757	189.474	3.16989	4.61132	-0.542814	3.97e-07	9.97e-06	-0.61405	2.33e-08	8.12e-07	-6.6553	6.42e-117	1.42e-115	-0.211054	0.0881424	0.271903	-5.57174	1.86e-86	2.76e-85	-0.139818	0.270044	0.615074	-6.04125	1.21e-73	2.26e-72	-5.36068	2.33e-72	3.26e-71	0.540746	0.589606	0.7493	-	GO:0000785//chromatin;GO:0016020//membrane;GO:0009536//plastid;GO:0031981//nuclear lumen	GO:0003676//nucleic acid binding	GO:0006950//response to stress;GO:0034728	gi|260766929|gb|ACX50406.1|/2.13856e-35/histone H4 [Eriobotrya japonica]
ES802350	131.362	173.287	159.147	125.664	59.2725	37.4892	0.399622	9.86e-06	0.000187807	0.276817	0.00306844	0.0289262	-1.14811	2.83e-21	1.49e-20	-0.463598	5.66e-07	1.08e-05	-2.20862	5.6e-76	7.7e-75	-0.340792	0.00037441	0.00668594	-1.42493	2.74e-34	2.47e-33	-1.74502	4e-40	3.6e-39	-0.660888	3.98e-05	0.000236472	-	-	GO:0003676//nucleic acid binding;GO:0046872//metal ion binding	-	gi|297745915|emb|CBI15971.3|/1.66879e-29/unnamed protein product [Vitis vinifera]
ES809536	0.875376	1.74297	1.83522	0.613682	1.58494	1.58102	0.993569	0.347492	0.643374	1.06798	0.306548	0.601774	0.856457	0.429868	0.474451	-1.50598	0.208108	0.462758	-0.140686	0.857788	0.874913	-1.58039	0.181236	0.511956	-0.211523	0.823124	0.84105	1.36529	0.266488	0.304296	-0.00357424	0.968394	0.981187	-	GO:0044464//cell part	GO:0046872//metal ion binding;GO:0016491//oxidoreductase activity	-	gi|255570861|ref|XP_002526382.1|/1.2452e-52/cytochrome P450, putative [Ricinus communis]
ES813287	187.113	137.975	133.586	110.844	38.4729	49.8608	-0.439498	2.29e-07	5.93e-06	-0.486139	2.16e-08	7.54e-07	-2.28199	8.47e-81	1.43e-79	-0.315877	0.00129259	0.0106033	-1.46843	1.93e-37	1.53e-36	-0.269236	0.00718282	0.069877	-1.79585	2.51e-42	2.8e-41	-1.15255	7.09e-21	3.62e-20	0.374063	0.0221264	0.0660214	-	GO:0019866//organelle inner membrane;GO:0009526//plastid envelope;GO:0031224//intrinsic to membrane;GO:0030312//external encapsulating structure;GO:0031981//nuclear lumen	GO:0046914//transition metal ion binding;GO:0015300//solute:solute antiporter activity	GO:0006862//nucleotide transport	gi|2780194|emb|CAA05979.1|/6.04551e-126/adenine nucleotide translocator [Lupinus albus]
DW502738	8.14088	7.56435	10.2404	9.70217	4.71672	6.86153	-0.105967	0.845886	0.937847	0.331014	0.514508	0.768081	-0.787399	0.218466	0.256108	0.359091	0.493188	0.731007	-0.140686	0.79117	0.813046	-0.0778904	0.875478	0.961309	-1.11841	0.0645052	0.0813723	-0.499777	0.335522	0.376104	0.540746	0.418406	0.598544	-	-	-	-	gi|4926870|gb|AAD32950.1|/7.03309e-08/putative non-LTR retroelement reverse transcriptase [Arabidopsis thaliana]
EX167207	18.1777	11.4089	14.4981	12.4664	1.28787	1.42743	-0.672012	0.0482088	0.201252	-0.326299	0.316484	0.610875	-3.81911	2.21e-10	6.12e-10	0.127893	0.73248	0.873589	-2.99867	1.65e-06	3.29e-06	-0.217821	0.547146	0.810915	-3.49281	6.48e-08	1.5e-07	-3.12656	3.94e-07	8.28e-07	0.148429	0.935634	0.960051	-	GO:0009526//plastid envelope	-	-	gi|255538318|ref|XP_002510224.1|/1.14863e-42/protein translocase, putative [Ricinus communis]
DW508016	1.03986	-	0.545013	0.546743	0.564824	0.939045	-10.0222	0.248332	0.543793	-0.93202	0.660628	0.847534	-0.880509	0.688214	0.717944	9.09472	0.473008	0.723312	9.87505	0.288348	0.326661	0.00457172	0.99791	1.00329	0.0515115	0.973518	0.978609	0.780331	0.743446	0.769742	0.733391	0.76952	0.874751	-	-	-	-	gi|255631440|gb|ACU16087.1|/1.62829e-42/unknown [Glycine max]
ES799428	281.347	257.294	256.982	281.882	91.539	149.123	-0.128934	0.0510564	0.209352	-0.130685	0.0511626	0.222288	-1.61989	4.91e-76	7.89e-75	0.131676	0.048917	0.182068	-0.786912	1.63e-25	9.32e-25	0.133427	0.0490098	0.250084	-1.48921	1.19e-60	1.89e-59	-0.918588	7.91e-35	6.34e-34	0.704047	3.22e-12	4.15e-11	-	GO:0043231//intracellular membrane-bounded organelle	GO:0005488//binding;GO:0016818//hydrolase activity, acting on acid anhydrides, in phosphorus-containing anhydrides	GO:0032446//protein modification by small protein conjugation;GO:0009408//response to heat;GO:0043392//negative regulation of DNA binding	gi|15236885|ref|NP_194414.1|/6.26832e-43/SUMO1 (SMALL UBIQUITIN-LIKE MODIFIER 1); protein binding / protein tag [Arabidopsis thaliana]
ES827368	12.2143	14.8292	20.2983	20.9893	6.14904	2.42125	0.279873	0.359258	0.653753	0.732796	0.0101241	0.072906	-0.990133	0.0115997	0.0161795	0.501216	0.062304	0.215139	-2.61462	3.64e-09	8.85e-09	0.0482931	0.848038	0.948728	-1.72293	7.04e-07	1.49e-06	-3.11583	2.15e-14	8.12e-14	-1.34461	0.0178731	0.0552774	-	GO:0044431//Golgi apparatus part;GO:0009536//plastid	-	GO:0015031//protein transport	gi|30698937|ref|NP_177485.2|/3.25704e-133/sec34-like family protein [Arabidopsis thaliana]
EV492520	30.8729	42.8103	32.3625	34.2044	0.598909	1.99142	0.471616	0.0613988	0.23656	0.0679799	0.801822	0.919063	-5.68786	3.96e-15	1.58e-14	-0.323776	0.194476	0.445308	-4.42609	9.31e-21	4.49e-20	0.0798598	0.767644	0.916573	-5.75584	1.1e-15	4.68e-15	-4.10231	8.53e-16	3.49e-15	1.73339	0.318012	0.518847	-	-	-	-	gi|255564537|ref|XP_002523264.1|/3.29196e-18/hypothetical protein RCOM_0649410 [Ricinus communis]
EX166333	64.8731	80.1048	32.6836	38.6045	68.836	51.7718	0.304269	0.0744818	0.265809	-0.989051	5.08e-06	0.000117349	0.0855441	0.634304	0.66743	-1.05312	9.27e-08	2.04e-06	-0.629724	0.000334022	0.000540803	0.2402	0.336214	0.680135	1.0746	7.69e-07	1.62e-06	0.423397	0.0497826	0.0637206	-0.410999	0.0272424	0.0785088	-	-	-	-	gi|255543381|ref|XP_002512753.1|/1.77576e-55/conserved hypothetical protein [Ricinus communis]
EV495793	3.47246	13.828	3.64	5.47732	13.2031	7.83953	1.99357	0.066629	0.248183	0.0679799	0.955966	0.987856	1.92685	0.0832758	0.103923	-1.33605	0.174303	0.415965	-0.818758	0.324748	0.363956	0.589534	0.684644	0.881237	1.85887	0.0974922	0.11969	0.517297	0.668158	0.697345	-0.752035	0.372944	0.569484	-	-	-	-	-
DW505501	90.6943	104.182	101.896	98.7954	32.3367	48.721	0.200019	0.156571	0.416586	0.168009	0.242008	0.536308	-1.48784	1.87e-14	7.09e-14	-0.0765867	0.585478	0.782721	-1.09649	7.93e-12	2.27e-11	-0.0445759	0.754566	0.910083	-1.65585	3.4e-18	1.64e-17	-1.0199	5.72e-10	1.49e-09	0.591372	0.0078543	0.0275359	-	-	GO:0005515//protein binding	GO:0044267//cellular protein metabolic process;GO:0009630//gravitropism	gi|255572122|ref|XP_002527001.1|/1.00252e-86/altered response to gravity (arg1), plant, putative [Ricinus communis]
ES792137	11.0211	14.4369	12.4649	15.8593	2.2055	2.09528	0.389497	0.210692	0.498794	0.177604	0.584748	0.804373	-2.32108	6.74e-06	1.32e-05	0.135567	0.634514	0.818629	-2.78454	1.02e-09	2.57e-09	0.347459	0.250052	0.596336	-2.49869	6.76e-07	1.44e-06	-2.92011	7.95e-11	2.21e-10	-0.0739636	0.899572	0.936558	-	-	GO:0005488//binding	-	gi|296082548|emb|CBI21553.3|/1.95971e-57/unnamed protein product [Vitis vinifera]
ES835750	26.8679	40.1225	33.885	43.2633	1.82425	3.412	0.578531	0.0123908	0.0784896	0.334766	0.17002	0.445088	-3.88051	3.69e-14	1.37e-13	0.10873	0.598968	0.794581	-3.55572	1.07e-21	5.31e-21	0.352495	0.108474	0.396435	-4.21528	2.82e-18	1.37e-17	-3.66445	2.02e-23	1.14e-22	0.903316	0.319758	0.517303	-	-	-	-	gi|296084722|emb|CBI25864.3|/1.17687e-78/unnamed protein product [Vitis vinifera]
ES810920	23.1497	17.2851	32.4566	28.6038	65.0724	87.8028	-0.421469	0.0867846	0.293212	0.487519	0.0217508	0.126158	1.49105	0	0	0.726681	0.0020651	0.0156312	2.34474	0	0	-0.182306	0.372354	0.713384	1.00353	2.02e-09	5.24e-09	1.61806	0	0	0.432222	0.000635326	0.00294761	-	GO:0043231//intracellular membrane-bounded organelle	GO:0004091//carboxylesterase activity	-	gi|255646410|gb|ACU23684.1|/1.20772e-115/unknown [Glycine max]
ES842628	21.271	14.5759	18.5328	12.2007	2.40081	6.23663	-0.545298	0.0334236	0.158728	-0.198807	0.417902	0.695451	-3.1473	2.59e-14	9.74e-14	-0.25662	0.392882	0.656274	-1.22475	0.00030393	0.000494349	-0.603111	0.034314	0.198746	-2.94849	8.88e-12	2.73e-11	-0.96813	0.00698806	0.00990084	1.37725	0.0144405	0.0465538	-	GO:0016020//membrane	GO:0001071;GO:0004674//protein serine/threonine kinase activity;GO:0032559//adenyl ribonucleotide binding	GO:0006464//protein modification process;GO:0009791//post-embryonic development;GO:0009416//response to light stimulus	gi|255638871|gb|ACU19738.1|/1.06314e-61/unknown [Glycine max]
DW499165	32.0166	23.5379	35.1103	26.9343	249.355	144.563	-0.443837	0.105707	0.330998	0.133075	0.594564	0.803711	2.96131	0	0	0.19446	0.500638	0.736532	2.61865	7.64e-14	2.64e-13	-0.382451	0.150371	0.46258	2.82823	0	0	2.42419	0	0	-0.786499	2.56e-14	5.64e-13	-	GO:0009536//plastid	GO:0017111//nucleoside-triphosphatase activity;GO:0032559//adenyl ribonucleotide binding	GO:0043170	gi|255546479|ref|XP_002514299.1|/2.55775e-73/Protein cbxX, chromosomal, putative [Ricinus communis]
AF336283	3.00946	2.69647	-	0.316468	1.30773	-	-0.158435	0.815956	0.924865	-11.5553	0.00126161	0.0142597	-1.20244	0.161342	0.192106	-3.09094	0.0149973	0.0775579	-11.3969	0.00118527	0.00181907	8.30591	0.498416	0.801162	10.3529	0.0571174	0.072538	-8.30591	0.426902	0.470266	-10.3529	0.0385462	0.103918	-	-	-	-	gi|13346188|gb|AAK19616.1|AF336283_1/0/GHMYB25 [Gossypium hirsutum]
DW487977	11.4539	9.69253	7.20393	13.8514	10.5765	6.72328	-0.240897	0.617334	0.828147	-0.668986	0.207586	0.496369	-0.114974	0.81881	0.839907	0.515082	0.265782	0.529957	-0.527709	0.321792	0.36095	0.943171	0.0638726	0.290394	0.554012	0.312148	0.350969	-1.04279	0.0344896	0.0452841	-0.653632	0.216662	0.387778	-	-	-	-	-
DT567534	9.39142	6.67832	7.5006	7.99468	7.28742	11.3079	-0.491858	0.317372	0.61276	-0.324338	0.506376	0.761042	-0.365935	0.463334	0.506203	0.259555	0.61303	0.804018	0.759779	0.0993112	0.121524	0.0920346	0.856854	0.953196	-0.0415979	0.940576	0.950611	0.500223	0.266556	0.304215	0.633856	0.173644	0.338516	-	-	GO:0005488//binding	-	gi|255558164|ref|XP_002520109.1|/1.41466e-59/nucleic acid binding protein, putative [Ricinus communis]
ES814091	34.9619	33.5011	35.7325	32.629	9.49522	21.706	-0.061573	0.78977	0.912327	0.031454	0.889454	0.965739	-1.88051	8.16e-09	2.02e-08	-0.0380564	0.87546	0.949039	-0.626113	0.0133924	0.0182655	-0.131083	0.58102	0.831086	-1.91196	5.12e-09	1.29e-08	-0.588056	0.0226376	0.0302044	1.19282	0.000975614	0.00434469	-	-	-	-	gi|118481187|gb|ABK92545.1|/8.29382e-50/unknown [Populus trichocarpa]
DR455145	9.74149	4.84908	6.24036	2.84553	7.05513	5.86472	-1.00643	0.085001	0.289403	-0.642514	0.24986	0.546259	-0.465471	0.397304	0.44183	-0.769014	0.354668	0.619151	0.274352	0.683848	0.712459	-1.13293	0.145266	0.45574	0.177042	0.770464	0.791779	1.04337	0.179975	0.212458	-0.266609	0.640992	0.769777	-	GO:0031981//nuclear lumen	GO:0003712//transcription cofactor activity;GO:0001071;GO:0003677//DNA binding	GO:0000160//two-component signal transduction system (phosphorelay);GO:0009725//response to hormone stimulus;GO:0010467//gene expression;GO:0010557//positive regulation of macromolecule biosynthetic process;GO:0006950//response to stress	gi|255546543|ref|XP_002514331.1|/1.14326e-58/Multiprotein-bridging factor, putative [Ricinus communis]
ES812573	117.503	106.24	100.249	109.459	17.1044	28.1735	-0.145368	0.162907	0.427993	-0.229104	0.0325762	0.164039	-2.78026	3.4e-61	4.59e-60	0.0430634	0.687482	0.849467	-1.91492	3.79e-40	3.18e-39	0.1268	0.250654	0.596764	-2.55115	4.15e-47	5.14e-46	-1.95798	1.38e-41	1.28e-40	0.719971	0.0023874	0.00963073	-	GO:0016020//membrane	-	GO:0006412//translation;GO:0010038//response to metal ion	gi|255540271|ref|XP_002511200.1|/1.13275e-73/elongation factor 1-beta, putative [Ricinus communis]
ES813328	-	-	-	0.325926	-	-	-	-	-	-	-	-	-	-	-	8.3484	0.473008	0.723256	-	-	-	8.3484	0.498416	0.801097	-	-	-	-8.3484	0.426902	0.47024	-	-	-	-	GO:0016020//membrane	-	-	gi|118484234|gb|ABK93997.1|/7.51507e-40/unknown [Populus trichocarpa]
[truncated: 19,274 more rows]

## Sheet: Tbale s2-2
The expression pattern of 2 446 differentially expressed genes
[truncated: 2,448 more rows]
