# Supplementary material for: Defective pollen wall contributes to male sterility in the male sterile line 1355A of cotton
Source: Sci Rep. 2015 Jun 5;5:9608. doi: 10.1038/srep09608 (PMC4456728; doi:10.1038/srep09608)
Supplement: Supplementary Information — supplementary table s3 [file srep09608-s3.xls]

## Sheet: table s3
Supplementary Table S3. The ortholog of DEGs in Arabidopsis.
The ortholog of differentially expressed genes in Arabidopsis
Match_No	Query	Q_Length	Subject	S_Length	Score_Bits	Score	E_Value	Identities	Identities	Identities	Positives	Positives	Positives	Gaps	Gaps	Gaps	Frame
1	CD485906	791	AT4G17030.1 | Symbols: ATEXLB1, EXPR, AT-EXPR, ATEXPR1, ATHEXP BETA 3.1, EXLB1| expansin-like B1 | chr4:9581817-9583181 REVERSELENGTH=250	250	122	307	2e-35	54	95	0.56	71	95	0.74				3
1	DW242462	511	AT5G19600.1 | Symbols: SULTR3;5 | sulfate transporter 3;5 |chr5:6613113-6616891 REVERSE LENGTH=634	634	110	276	4e-25	56	88	0.63	71	88	0.8				3
1	DW518499	769	AT1G78830.1 | Symbols: | Curculin-like (mannose-binding) lectin family protein| chr1:29637141-29638508 REVERSE LENGTH=455	455	308	790	2e-84	143	226	0.63	171	226	0.75				-1
1	EV497149	781	AT4G08570.1 | Symbols: | Heavy metal transport/detoxification superfamilyprotein | chr4:5455123-5455975 REVERSE LENGTH=150	150	207	528	5e-54	102	150	0.68	124	150	0.82	1	150	0	1
1	M83304	3128	AT3G51810.1 | Symbols: ATEM1, GEA1, AT3, EM1 | Stress induced protein |chr3:19214818-19215461 FORWARD LENGTH=152	152	147	370	6e-35	86	149	0.57	101	149	0.67	4	149	0.02	1
1	ES819628	1336	AT1G01190.1 | Symbols: CYP78A8 | cytochrome P450, family 78, subfamily A,polypeptide 8 | chr1:83045-84864 REVERSE LENGTH=535	535	363	932	e-100	173	220	0.78	193	220	0.87	1	220	0	3
1	ES804918	797	AT2G38750.1 | Symbols: ANNAT4 | annexin 4 | chr2:16196582-16198431 REVERSELENGTH=319	319	137	346	6e-40	72	154	0.46	104	154	0.67	1	154	0	3
1	ES812575	1243	AT3G55800.1 | Symbols: SBPASE | sedoheptulose-bisphosphatase |chr3:20709640-20711421 FORWARD LENGTH=393	393	515	1327	e-146	253	283	0.89	265	283	0.93				2
1	EX164605	967	AT1G78860.1 | Symbols: | D-mannose binding lectin protein with Apple-likecarbohydrate-binding domain | chr1:29646168-29647499REVERSE LENGTH=443	443	176	447	1e-47	94	176	0.53	121	176	0.68				1
1	ES832198	1022	AT4G15110.1 | Symbols: CYP97B3 | cytochrome P450, family 97, subfamily B,polypeptide 3 | chr4:8629922-8632993 REVERSE LENGTH=580	580	110	274	2e-24	53	62	0.85	59	62	0.95				1
1	AI725983	598	AT5G17720.1 | Symbols: | alpha/beta-Hydrolases superfamily protein |chr5:5845934-5847653 FORWARD LENGTH=443	443	195	495	2e-50	86	173	0.49	121	173	0.69				-2
1	CA992692	671	AT1G69490.1 | Symbols: NAP, ANAC029, ATNAP | NAC-like, activated by AP3/PI |chr1:26122233-26123222 FORWARD LENGTH=268	268	133	335	9e-32	76	149	0.51	97	149	0.65	10	149	0.06	-1
1	CO493353	772	AT4G20820.1 | Symbols: | FAD-binding Berberine family protein |chr4:11150160-11151758 FORWARD LENGTH=532	532	252	644	2e-67	130	251	0.51	166	251	0.66	9	251	0.03	2
1	EX170544	723	AT4G15110.1 | Symbols: CYP97B3 | cytochrome P450, family 97, subfamily B,polypeptide 3 | chr4:8629922-8632993 REVERSE LENGTH=580	580	326	836	8e-90	152	182	0.83	167	182	0.91				3
1	DW508395	793	AT4G15610.1 | Symbols: | Uncharacterised protein family (UPF0497) |chr4:8909162-8910641 FORWARD LENGTH=193	193	107	267	9e-24	58	147	0.39	81	147	0.55				2
1	CO495106	538	AT5G44410.1 | Symbols: | FAD-binding Berberine family protein |chr5:17891246-17892853 REVERSE LENGTH=535	535	136	343	7e-33	75	162	0.46	104	162	0.64				-2
1	EX165969	946	AT4G08300.1 | Symbols: | nodulin MtN21 /EamA-like transporter family protein |chr4:5245024-5248153 FORWARD LENGTH=373	373	341	874	4e-98	164	242	0.67	205	242	0.84	4	242	0.01	2
1	X52305	2010	AT5G03860.2 | Symbols: MLS | malate synthase | chr5:1032276-1034527 REVERSELENGTH=562	562	948	2450	0	451	549	0.82	503	549	0.91	1	549	0	1
1	EX165273	1028	AT3G47340.1 | Symbols: ASN1, DIN6, AT-ASN1 | glutamine-dependent asparaginesynthase 1 | chr3:17438136-17441043 REVERSE LENGTH=584	584	313	801	2e-85	153	192	0.79	168	192	0.87	1	192	0	3
1	DT574257	971	AT5G02230.2 | Symbols: | Haloacid dehalogenase-like hydrolase (HAD)superfamily protein | chr5:449132-450507 FORWARDLENGTH=280	280	323	829	8e-89	163	265	0.61	187	265	0.7				1
1	DT551335	833	AT4G04020.1 | Symbols: FIB | fibrillin | chr4:1932161-1933546 FORWARDLENGTH=318	318	255	652	2e-68	150	275	0.54	175	275	0.63	2	275	0	1
1	DW504136	769	AT5G14420.2 | Symbols: RGLG2 | RING domain ligase2 | chr5:4648355-4650563REVERSE LENGTH=468	468	266	679	1e-71	133	194	0.68	147	194	0.75	3	194	0.01	2
1	ES840474	852	AT5G10970.1 | Symbols: | C2H2 and C2HC zinc fingers superfamily protein |chr5:3469268-3470086 FORWARD LENGTH=272	272	142	358	3e-34	94	215	0.43	117	215	0.54	20	215	0.09	-1
1	EX165612	989	AT1G44800.1 | Symbols: | nodulin MtN21 /EamA-like transporter family protein |chr1:16914342-16916858 REVERSE LENGTH=370	370	123	309	2e-28	71	133	0.53	82	133	0.61				-2
1	ES805599	1393	AT1G05010.1 | Symbols: EFE, ACO4, EAT1 | ethylene-forming enzyme |chr1:1431419-1432695 REVERSE LENGTH=323	323	81.6	200	1e-15	41	66	0.62	53	66	0.8	4	66	0.06	3
1	EU706343	1314	AT3G04070.1 | Symbols: anac047, NAC047 | NAC domain containing protein 47 |chr3:1061573-1062976 REVERSE LENGTH=359	359	323	829	1e-88	180	307	0.58	211	307	0.68	17	307	0.05	2
1	ES803965	1321	AT1G27930.1 | Symbols: | Protein of unknown function (DUF579) |chr1:9731510-9732379 REVERSE LENGTH=289	289	349	896	2e-96	168	242	0.69	197	242	0.81	3	242	0.01	2
1	ES798213	992	AT1G20450.2 | Symbols: LTI29, LTI45, ERD10 | Dehydrin family protein |chr1:7088235-7089107 REVERSE LENGTH=259	259	68.6	166	6e-12	38	72	0.52	46	72	0.63	4	72	0.05	2
1	EU706340	1377	AT5G18270.2 | Symbols: ANAC087 | Arabidopsis NAC domain containing protein 87 |chr5:6041241-6042743 REVERSE LENGTH=335	335	348	892	6e-96	191	355	0.53	235	355	0.66	28	355	0.07	2
1	DN827579	784	AT1G11260.1 | Symbols: STP1, ATSTP1 | sugar transporter 1 |chr1:3777460-3780133 FORWARD LENGTH=522	522	297	760	6e-81	142	190	0.74	158	190	0.83	2	190	0.01	-2
1	ES813844	1289	AT1G55480.1 | Symbols: ZKT | protein containing PDZ domain, a K-box domain, anda TPR region | chr1:20713822-20715351 FORWARD LENGTH=335	335	304	779	2e-96	166	275	0.6	195	275	0.7	10	275	0.03	1
1	DR461413	600	AT3G62110.1 | Symbols: | Pectin lyase-like superfamily protein |chr3:22997313-22999503 REVERSE LENGTH=471	471	213	541	1e-55	101	130	0.77	118	130	0.9	1	130	0	2
1	DR463856	910	AT4G38400.1 | Symbols: ATEXLA2, EXPL2, ATEXPL2, ATHEXP BETA 2.2, EXLA2 |expansin-like A2 | chr4:17978675-17979665 REVERSELENGTH=265	265	244	622	1e-68	117	173	0.67	143	173	0.82	2	173	0.01	-2
1	ES843722	1009	AT1G10370.1 | Symbols: GST30, ATGSTU17, GST30B, ERD9 | GlutathioneS-transferase family protein | chr1:3397274-3398273REVERSE LENGTH=227	227	213	541	2e-55	104	190	0.54	138	190	0.72				2
1	DW517589	891	AT5G35550.1 | Symbols: TT2, ATMYB123, MYB123, ATTT2 | Duplicatedhomeodomain-like superfamily protein |chr5:13726807-13727729 FORWARD LENGTH=258	258	150	378	1e-36	93	203	0.45	114	203	0.56	1	203	0	-3
1	DW224527	673	AT5G54940.2 | Symbols: | Translation initiation factor SUI1 family protein |chr5:22308420-22308758 REVERSE LENGTH=112	112	151	382	3e-37	76	112	0.67	87	112	0.77	1	112	0	2
1	DT567472	760	AT4G36740.1 | Symbols: HB-5, ATHB40, HB40 | homeobox protein 40 |chr4:17314649-17316314 REVERSE LENGTH=216	216	142	358	2e-34	68	111	0.61	87	111	0.78				3
1	ES822962	1284	AT1G17860.1 | Symbols: | Kunitz family trypsin and protease inhibitor protein| chr1:6149343-6149933 FORWARD LENGTH=196	196	100	248	3e-21	59	192	0.3	94	192	0.48				2
1	ES823761	807	AT5G26330.1 | Symbols: | Cupredoxin superfamily protein | chr5:9241614-9242635REVERSE LENGTH=187	187	164	415	6e-41	75	155	0.48	103	155	0.66				2
1	DT559238	890	AT5G25830.1 | Symbols: GATA12 | GATA transcription factor 12 |chr5:9004398-9005502 REVERSE LENGTH=331	331	198	503	5e-51	123	287	0.42	159	287	0.55	45	287	0.15	2
1	ES845249	1066	AT2G39420.1 | Symbols: | alpha/beta-Hydrolases superfamily protein |chr2:16460442-16462872 FORWARD LENGTH=317	317	333	853	2e-91	150	210	0.71	181	210	0.86				1
1	ES820452	1383	AT1G17860.1 | Symbols: | Kunitz family trypsin and protease inhibitor protein| chr1:6149343-6149933 FORWARD LENGTH=196	196	92	227	8e-19	49	130	0.37	79	130	0.6	2	130	0.01	2
1	ES826922	1344	AT4G12330.1 | Symbols: CYP706A7 | cytochrome P450, family 706, subfamily A,polypeptide 7 | chr4:7317776-7319658 REVERSE LENGTH=518	518	263	673	2e-70	137	292	0.46	191	292	0.65	4	292	0.01	-2
1	ES806303	1054	AT2G05990.2 | Symbols: MOD1, ENR1 | NAD(P)-binding Rossmann-fold superfamilyprotein | chr2:2322876-2324867 FORWARD LENGTH=390	390	385	989	e-107	197	247	0.79	212	247	0.85				3
1	DW517516	747	AT3G27880.1 | Symbols: | Protein of unknown function (DUF1645) |chr3:10338429-10339157 FORWARD LENGTH=242	242	107	268	6e-24	81	247	0.32	114	247	0.46	15	247	0.06	-3
1	AF509502	866	AT1G46768.1 | Symbols: RAP2.1 | related to AP2 1 | chr1:17266046-17266507REVERSE LENGTH=153	153	154	390	6e-38	81	130	0.62	93	130	0.71	6	130	0.04	2
1	EX164385	988	AT1G06290.1 | Symbols: ACX3, ATACX3 | acyl-CoA oxidase 3 | chr1:1922423-1926002FORWARD LENGTH=675	675	315	808	2e-86	152	221	0.68	189	221	0.85	1	221	0	2
1	DT572217	919	AT4G32480.1 | Symbols: | Protein of unknown function (DUF506) |chr4:15676488-15677776 FORWARD LENGTH=287	287	219	558	2e-57	104	200	0.52	143	200	0.71	5	200	0.02	2
1	DT468927	824	AT4G36740.1 | Symbols: HB-5, ATHB40, HB40 | homeobox protein 40 |chr4:17314649-17316314 REVERSE LENGTH=216	216	202	513	3e-52	110	210	0.52	144	210	0.68	10	210	0.04	3
1	DT457527	676	AT5G55630.2 | Symbols: KCO1, TPK1 | Outward rectifying potassium channelprotein | chr5:22531718-22532893 FORWARD LENGTH=363	363	231	590	2e-61	112	166	0.67	137	166	0.82				3
1	ES790945	1272	AT2G06255.1 | Symbols: ELF4-L3 | ELF4-like 3 | chr2:2459336-2459665 FORWARDLENGTH=109	109	130	326	3e-30	69	113	0.61	85	113	0.75	1	113	0	-1
1	DT466116	851	AT1G25550.1 | Symbols: | myb-like transcription factor family protein |chr1:8976644-8977942 FORWARD LENGTH=344	344	264	674	6e-71	148	258	0.57	183	258	0.7	4	258	0.01	1
1	ES799047	713	AT1G31800.1 | Symbols: CYP97A3, LUT5 | cytochrome P450, family 97, subfamily A,polypeptide 3 | chr1:11396440-11399470 FORWARDLENGTH=595	595	277	709	1e-90	139	166	0.83	151	166	0.9				1
1	EX170992	1008	AT5G54080.2 | Symbols: HGO | homogentisate 1,2-dioxygenase |chr5:21945920-21948070 FORWARD LENGTH=461	461	244	622	9e-65	114	143	0.79	122	143	0.85	3	143	0.02	2
1	ES813262	1342	AT5G58000.1 | Symbols: | Reticulon family protein | chr5:23477416-23479496FORWARD LENGTH=487	487	265	677	8e-73	130	217	0.59	167	217	0.76	4	217	0.01	2
1	DT566020	741	AT3G23000.1 | Symbols: CIPK7, SnRK3.10, PKS7, ATSRPK1, ATSR2 | CBL-interactingprotein kinase 7 | chr3:8172654-8173943 FORWARDLENGTH=429	429	275	702	3e-74	135	185	0.72	158	185	0.85				3
1	DT464910	710	AT4G24220.2 | Symbols: VEP1, AWI31 | NAD(P)-binding Rossmann-fold superfamilyprotein | chr4:12565219-12566474 FORWARD LENGTH=387	387	273	697	1e-73	126	203	0.62	155	203	0.76				-1
1	ES842300	1586	AT3G57040.1 | Symbols: ARR9, ATRR4 | response regulator 9 |chr3:21110059-21111228 FORWARD LENGTH=234	234	120	302	2e-27	67	121	0.55	85	121	0.7	5	121	0.04	3
1	DW487226	885	AT1G27930.1 | Symbols: | Protein of unknown function (DUF579) |chr1:9731510-9732379 REVERSE LENGTH=289	289	338	866	4e-93	160	245	0.65	199	245	0.81	5	245	0.02	1
1	DR454629	823	AT1G31800.1 | Symbols: CYP97A3, LUT5 | cytochrome P450, family 97, subfamily A,polypeptide 3 | chr1:11396440-11399470 FORWARDLENGTH=595	595	298	762	1e-90	143	173	0.82	154	173	0.89	6	173	0.03	1
1	ES804947	1270	AT4G08900.1 | Symbols: | arginase | chr4:5703499-5705180 FORWARD LENGTH=342	342	506	1302	e-143	264	337	0.78	281	337	0.83	4	337	0.01	-2
1	DR453582	696	AT1G31300.2 | Symbols: | TRAM, LAG1 and CLN8 (TLC) lipid-sensing domaincontaining protein | chr1:11194308-11195955 FORWARDLENGTH=278	278	262	670	1e-70	130	178	0.73	148	178	0.83	1	178	0	3
1	DW519973	818	AT2G24300.1 | Symbols: | Calmodulin-binding protein | chr2:10341431-10343457FORWARD LENGTH=552	552	142	359	2e-34	78	120	0.65	85	120	0.7	4	120	0.03	2
1	ES842405	1381	AT3G08860.1 | Symbols: PYD4 | PYRIMIDINE 4 | chr3:2696754-2699087 REVERSELENGTH=481	481	338	867	5e-93	157	202	0.77	182	202	0.9				2
1	DT572571	951	AT2G40000.1 | Symbols: HSPRO2, ATHSPRO2 | ortholog of sugar beet HS1 PRO-1 2 |chr2:16700649-16701956 REVERSE LENGTH=435	435	317	812	8e-87	157	287	0.54	199	287	0.69	1	287	0	3
1	DW480278	862	AT4G23750.2 | Symbols: CRF2, TMO3 | cytokinin response factor 2 |chr4:12376751-12377782 FORWARD LENGTH=343	343	136	343	2e-32	90	205	0.43	112	205	0.54	13	205	0.06	-1
1	DT463799	802	AT5G40450.1 | Symbols: | unknown protein; FUNCTIONS IN: molecular_functionunknown; INVOLVED IN: biological_process unknown; LOCATEDIN: chloroplast, plasma membrane; EXPRESSED IN: 24 plantstructures; EXPRESSED DURING: 13 growth stages; Has 30201Blast hits to 17322 proteins in 780 species: Archae - 12;Bacteria - 1396; Metazoa - 17338; Fungi - 3422; Plants -5037; Viruses - 0; Other Eukaryotes - 2996…	2889	55.5	132	4e-08	25	31	0.8	28	31	0.9				3
1	ES827195	1252	AT5G49360.1 | Symbols: BXL1, ATBXL1 | beta-xylosidase 1 |chr5:20012179-20016659 REVERSE LENGTH=774	774	190	483	5e-98	94	127	0.74	107	127	0.84	1	127	0	1
1	DT456404	567	AT4G01790.1 | Symbols: | Ribosomal protein L7Ae/L30e/S12e/Gadd45 familyprotein | chr4:769868-770728 FORWARD LENGTH=167	167	90.5	223	7e-19	41	67	0.61	56	67	0.83				2
1	DT459043	805	AT1G31260.1 | Symbols: ZIP10 | zinc transporter 10 precursor |chr1:11175559-11177362 REVERSE LENGTH=364	364	322	824	2e-88	170	270	0.62	204	270	0.75	6	270	0.02	2
1	DW478172	719	AT2G23790.1 | Symbols: | Protein of unknown function (DUF607) |chr2:10125692-10127455 REVERSE LENGTH=336	336	166	421	1e-41	93	207	0.44	135	207	0.65	2	207	0	-2
1	DW484093	802	AT2G27480.1 | Symbols: | Calcium-binding EF-hand family protein |chr2:11746811-11747885 FORWARD LENGTH=228	228	214	546	4e-56	104	173	0.6	137	173	0.79	8	173	0.04	-2
1	ES818361	1339	AT1G72300.1 | Symbols: | Leucine-rich receptor-like protein kinase familyprotein | chr1:27217679-27220966 REVERSE LENGTH=1095	1095	181	458	1e-45	92	155	0.59	114	155	0.73				1
1	DT460912	831	AT5G60690.1 | Symbols: REV, IFL, IFL1 | Homeobox-leucine zipper family protein /lipid-binding START domain-containing protein |chr5:24397734-24401933 FORWARD LENGTH=842	842	441	1133	e-124	217	272	0.79	251	272	0.92	1	272	0	1
1	ES818561	1271	AT4G32250.3 | Symbols: | Protein kinase superfamily protein |chr4:15570285-15572528 REVERSE LENGTH=611	611	440	1132	e-131	222	314	0.7	249	314	0.79	3	314	0	3
1	DT571283	695	AT4G31805.1 | Symbols: | WRKY family transcription factor |chr4:15385454-15386775 FORWARD LENGTH=344	344	66.6	161	1e-11	46	140	0.32	70	140	0.5	23	140	0.16	2
1	ES805925	1331	AT5G20720.3 | Symbols: CPN20 | chaperonin 20 | chr5:7015015-7016354 FORWARDLENGTH=253	253	361	927	e-100	191	256	0.74	211	256	0.82				-2
1	ES821947	1103	AT1G32700.1 | Symbols: | PLATZ transcription factor family protein |chr1:11827588-11829444 FORWARD LENGTH=213	213	248	632	7e-66	127	191	0.66	141	191	0.73				1
1	ES795382	1292	AT1G32200.2 | Symbols: ATS1, ACT1 | phospholipid/glycerol acyltransferasefamily protein | chr1:11602223-11605001 REVERSELENGTH=459	459	283	724	7e-84	145	241	0.6	173	241	0.71				3
1	DT462103	556	AT1G80840.1 | Symbols: WRKY40, ATWRKY40 | WRKY DNA-binding protein 40 |chr1:30383834-30385356 FORWARD LENGTH=302	302	62.4	150	2e-10	29	49	0.59	41	49	0.83				-3
1	DT458141	834	AT1G66140.1 | Symbols: ZFP4 | zinc finger protein 4 | chr1:24620063-24620845REVERSE LENGTH=260	260	145	365	4e-35	94	223	0.42	128	223	0.57	23	223	0.1	2
1	D88417	1379	AT1G64390.1 | Symbols: AtGH9C2, GH9C2 | glycosyl hydrolase 9C2 |chr1:23911329-23914642 FORWARD LENGTH=620	620	464	1195	e-131	223	324	0.68	260	324	0.8				1
1	ES802186	916	AT2G15580.1 | Symbols: | RING/U-box superfamily protein | chr2:6797687-6798815FORWARD LENGTH=196	196	79.7	195	2e-15	54	118	0.45	73	118	0.61	13	118	0.11	3
1	DW497255	754	AT1G19530.1 | Symbols: | unknown protein; FUNCTIONS IN: molecular_functionunknown; INVOLVED IN: N-terminal protein myristoylation,anaerobic respiration; LOCATED IN: cellular_componentunknown; EXPRESSED IN: leaf apex, inflorescencemeristem, hypocotyl, root, flower; EXPRESSED DURING:petal differentiation and expansion stage; Has 47 Blasthits to 47 proteins in 13 species: Archae - 0; Bacteria- 0; Me…	117	89	219	3e-18	53	129	0.41	71	129	0.55				3
1	DR458413	767	AT5G18270.1 | Symbols: ANAC087 | Arabidopsis NAC domain containing protein 87 |chr5:6041241-6042743 REVERSE LENGTH=335	335	307	786	6e-84	144	200	0.72	165	200	0.82	1	200	0	3
1	DR455432	748	AT2G13360.2 | Symbols: AGT, AGT1, SGAT | alanine:glyoxylate aminotransferase |chr2:5539417-5540902 REVERSE LENGTH=401	401	211	536	5e-55	114	163	0.69	131	163	0.8	9	163	0.05	1
1	ES803020	570	AT5G02020.1 | Symbols: SIS | Encodes a protein involved in salt tolerance,names SIS (Salt Induced Serine rich). |chr5:386557-387921 REVERSE LENGTH=149	149	89.4	220	1e-18	46	88	0.52	57	88	0.64				3
1	DW511906	899	AT3G63470.1 | Symbols: scpl40 | serine carboxypeptidase-like 40 |chr3:23438561-23440862 FORWARD LENGTH=502	502	316	809	2e-86	148	255	0.58	184	255	0.72	1	255	0	3
1	DT568692	773	AT1G54520.1 | Symbols: | unknown protein; FUNCTIONS IN: molecular_functionunknown; INVOLVED IN: biological_process unknown;LOCATED IN: chloroplast; EXPRESSED IN: 24 plantstructures; EXPRESSED DURING: 15 growth stages; CONTAINSInterPro DOMAIN/s: Protein of unknown function DUF1517(InterPro:IPR010903); Has 276 Blast hits to 275 proteinsin 83 species: Archae - 0; Bacteria - 108; Metazoa - 6;Fungi - …	391	77	188	1e-14	38	55	0.69	48	55	0.87	1	55	0.01	2
1	ES813531	1321	AT3G05970.1 | Symbols: LACS6, ATLACS6 | long-chain acyl-CoA synthetase 6 |chr3:1786510-1791746 REVERSE LENGTH=701	701	528	1361	e-150	249	308	0.8	281	308	0.91				1
1	DN781387	775	AT4G15530.6 | Symbols: PPDK | pyruvate orthophosphate dikinase |chr4:8864828-8870748 REVERSE LENGTH=963	963	404	1038	e-113	204	239	0.85	218	239	0.91				3
1	DT550532	809	AT1G67070.1 | Symbols: DIN9, PMI2 | Mannose-6-phosphate isomerase, type I |chr1:25042324-25044412 FORWARD LENGTH=441	441	173	438	1e-43	88	157	0.56	107	157	0.68				1
1	ES802594	1209	AT1G28330.4 | Symbols: | dormancy-associated protein-like 1 |chr1:9934134-9935216 REVERSE LENGTH=125	125	93.6	231	2e-19	40	56	0.71	50	56	0.89	1	56	0.01	3
1	DW503370	596	AT4G36040.1 | Symbols: | Chaperone DnaJ-domain superfamily protein |chr4:17049708-17050193 REVERSE LENGTH=161	161	132	333	1e-31	73	135	0.54	93	135	0.68	3	135	0.02	1
1	EU373009	1478	AT5G47050.1 | Symbols: | SBP (S-ribonuclease binding protein) family protein |chr5:19106612-19107860 FORWARD LENGTH=300	300	122	305	1e-44	70	141	0.49	86	141	0.6	2	141	0.01	3
1	DT053269	550	AT3G01280.1 | Symbols: VDAC1, ATVDAC1 | voltage dependent anion channel 1 |chr3:85754-87612 FORWARD LENGTH=276	276	53.9	128	1e-13	27	33	0.81	29	33	0.87				-1
1	ES802738	1363	AT4G27450.1 | Symbols: | Aluminium induced protein with YGL and LRDR motifs |chr4:13727665-13728683 REVERSE LENGTH=250	250	436	1122	e-122	210	249	0.84	228	249	0.91				3
1	ES798680	1333	AT5G18650.1 | Symbols: | CHY-type/CTCHY-type/RING-type Zinc finger protein |chr5:6218260-6220374 FORWARD LENGTH=267	267	513	1321	e-145	222	268	0.82	244	268	0.91				3
1	DW487470	882	AT5G63450.1 | Symbols: CYP94B1 | cytochrome P450, family 94, subfamily B,polypeptide 1 | chr5:25408987-25410519 REVERSELENGTH=510	510	192	488	3e-49	95	219	0.43	137	219	0.62				1
1	DW480953	870	AT4G34240.1 | Symbols: ALDH3I1, ALDH3 | aldehyde dehydrogenase 3I1 |chr4:16389801-16392633 FORWARD LENGTH=550	550	209	532	2e-54	106	171	0.61	133	171	0.77				2
1	EX167162	833	AT4G35770.1 | Symbols: SEN1, ATSEN1, DIN1 | Rhodanese/Cell cycle controlphosphatase superfamily protein | chr4:16945073-16945983FORWARD LENGTH=182	182	176	445	2e-44	85	122	0.69	99	122	0.81	2	122	0.01	3
1	CA993877	734	AT5G47770.1 | Symbols: FPS1 | farnesyl diphosphate synthase 1 |chr5:19345297-19347415 FORWARD LENGTH=384	384	133	335	1e-31	84	204	0.41	97	204	0.47				-3
1	EF651783	1114	AT4G22680.1 | Symbols: MYB85, AtMYB85 | myb domain protein 85 |chr4:11922789-11924080 REVERSE LENGTH=266	266	254	650	6e-68	116	150	0.77	134	150	0.89	1	150	0	2
1	ES799378	1233	AT3G07350.1 | Symbols: | Protein of unknown function (DUF506) |chr3:2347674-2348570 FORWARD LENGTH=298	298	230	587	1e-60	132	267	0.49	182	267	0.68	16	267	0.05	1
1	DW495571	709	ATCG00510.1 | Symbols: PSAI | photsystem I subunit I | chrC:59247-59360 FORWARDLENGTH=37	37	65.9	159	3e-11	31	37	0.83	35	37	0.94				1
1	CO499423	653	AT3G13750.1 | Symbols: BGAL1 | beta galactosidase 1 | chr3:4511192-4515756FORWARD LENGTH=847	847	231	589	3e-61	102	116	0.87	114	116	0.98				2
1	DW493383	649	AT5G55630.2 | Symbols: KCO1, TPK1 | Outward rectifying potassium channelprotein | chr5:22531718-22532893 FORWARD LENGTH=363	363	170	431	6e-43	81	140	0.57	104	140	0.74	2	140	0.01	-3
1	ES829629	650	ATMG00980.1 | Symbols: RPSL2 | Ribosomal protein S12/S23 family protein |chrM:260224-260601 REVERSE LENGTH=125	125	226	576	1e-59	110	123	0.89	113	123	0.91				1
1	DT051980	550	AT4G32250.3 | Symbols: | Protein kinase superfamily protein |chr4:15570285-15572528 REVERSE LENGTH=611	611	137	344	6e-33	64	89	0.71	73	89	0.82				-1
1	ES791668	835	AT5G13640.1 | Symbols: ATPDAT, PDAT, PDAT1 | phospholipid:diacylglycerolacyltransferase | chr5:4393529-4397213 FORWARDLENGTH=671	671	110	274	2e-24	50	75	0.66	63	75	0.84				2
1	DW515415	742	AT4G16580.1 | Symbols: | Protein phosphatase 2C family protein |chr4:9341152-9342555 REVERSE LENGTH=467	467	258	660	2e-69	123	164	0.75	144	164	0.87				1
1	EX168442	973	AT2G38470.1 | Symbols: WRKY33, ATWRKY33 | WRKY DNA-binding protein 33 |chr2:16108476-16110539 FORWARD LENGTH=519	519	135	340	4e-32	59	65	0.9	62	65	0.95				3
1	ES833568	812	AT3G06620.1 | Symbols: | PAS domain-containing protein tyrosine kinase familyprotein | chr3:2062833-2067138 REVERSE LENGTH=773	773	99.8	247	4e-39	43	66	0.65	56	66	0.84				2
1	ES825651	1062	AT2G35940.3 | Symbols: BLH1 | BEL1-like homeodomain 1 | chr2:15089171-15091699REVERSE LENGTH=680	680	130	326	2e-30	102	247	0.41	132	247	0.53	37	247	0.14	2
1	ES815964	1281	AT5G25610.1 | Symbols: RD22, ATRD22 | BURP domain-containing protein |chr5:8914498-8916684 REVERSE LENGTH=392	392	133	335	2e-31	91	252	0.36	130	252	0.51	6	252	0.02	3
1	DT545472	893	AT2G44130.1 | Symbols: | Galactose oxidase/kelch repeat superfamily protein |chr2:18253731-18254960 FORWARD LENGTH=409	409	178	452	4e-45	94	267	0.35	146	267	0.54	21	267	0.07	2
1	ES817540	1341	AT1G01300.1 | Symbols: | Eukaryotic aspartyl protease family protein |chr1:117065-118522 FORWARD LENGTH=485	485	265	678	4e-71	130	159	0.81	141	159	0.88				1
1	ES797024	1398	AT1G22770.1 | Symbols: GI, FB | gigantea protein (GI) | chr1:8062398-8067447FORWARD LENGTH=1173	1173	293	751	5e-85	146	174	0.83	161	174	0.92				1
1	ES806224	1124	AT1G31830.1 | Symbols: | Amino acid permease family protein |chr1:11418875-11420362 REVERSE LENGTH=495	495	367	941	e-101	184	282	0.65	215	282	0.76	7	282	0.02	2
1	DW500878	738	AT5G28750.1 | Symbols: | Bacterial sec-independent translocation proteinmttA/Hcf106 | chr5:10784142-10785677 REVERSE LENGTH=147	147	119	299	2e-27	59	74	0.79	63	74	0.85				2
1	ES842133	1133	AT3G11660.1 | Symbols: NHL1 | NDR1/HIN1-like 1 | chr3:3679031-3679660 REVERSELENGTH=209	209	265	677	4e-71	129	209	0.61	154	209	0.73	2	209	0	1
1	ES816033	1288	AT2G22795.1 | Symbols: | unknown protein; BEST Arabidopsis thaliana proteinmatch is: unknown protein (TAIR:AT4G37820.1); Has 799854Blast hits to 188815 proteins in 4452 species: Archae -4529; Bacteria - 144236; Metazoa - 287749; Fungi - 87083;Plants - 43826; Viruses - 3662; Other Eukaryotes - 228769(source: NCBI BLink). | chr2:9697380-9699584 REVERSELENGTH=734	734	73.2	178	4e-13	69	283	0.24	128	283	0.45	16	283	0.05	3
1	EX165522	844	AT4G00880.1 | Symbols: | SAUR-like auxin-responsive protein family |chr4:366692-367060 REVERSE LENGTH=122	122	126	317	2e-29	64	103	0.62	77	103	0.74				1
1	ES806610	714	AT3G62550.1 | Symbols: | Adenine nucleotide alpha hydrolases-like superfamilyprotein | chr3:23136194-23137074 FORWARD LENGTH=162	162	181	460	3e-46	91	153	0.59	114	153	0.74				3
1	ES824546	1246	AT1G06620.1 | Symbols: | 2-oxoglutarate (2OG) and Fe(II)-dependent oxygenasesuperfamily protein | chr1:2025618-2027094 FORWARDLENGTH=365	365	300	767	2e-81	154	327	0.47	216	327	0.66	9	327	0.02	3
1	DT553775	813	AT1G29760.1 | Symbols: | Putative adipose-regulatory protein (Seipin) |chr1:10422381-10424116 FORWARD LENGTH=526	526	91.3	225	7e-19	68	242	0.28	108	242	0.44	25	242	0.1	3
1	ES826388	1303	AT2G40000.1 | Symbols: HSPRO2, ATHSPRO2 | ortholog of sugar beet HS1 PRO-1 2 |chr2:16700649-16701956 REVERSE LENGTH=435	435	212	540	4e-55	114	229	0.49	143	229	0.62	1	229	0	1
1	DR454096	774	AT1G30040.1 | Symbols: ATGA2OX2, GA2OX2 | gibberellin 2-oxidase |chr1:10537769-10539570 FORWARD LENGTH=341	341	124	312	3e-31	62	120	0.51	80	120	0.66	3	120	0.02	3
1	EV483461	780	AT1G18180.1 | Symbols: | Protein of unknown function (DUF1295) |chr1:6255903-6257737 FORWARD LENGTH=305	305	156	394	6e-44	68	115	0.59	92	115	0.8				3
1	DR454218	617	AT1G44446.1 | Symbols: CH1, ATCAO, CAO | Pheophorbide a oxygenase familyprotein with Rieske [2Fe-2S] domain |chr1:16848664-16851152 REVERSE LENGTH=536	536	261	668	2e-70	117	138	0.84	132	138	0.95				1
1	ES803205	1231	AT1G03090.2 | Symbols: MCCA | methylcrotonyl-CoA carboxylase alpha chain,mitochondrial / 3-methylcrotonyl-CoA carboxylase 1(MCCA) | chr1:739715-743819 FORWARD LENGTH=734	734	489	1260	e-146	250	314	0.79	279	314	0.88				1
1	DW224329	834	AT1G03400.1 | Symbols: | 2-oxoglutarate (2OG) and Fe(II)-dependent oxygenasesuperfamily protein | chr1:842895-844158 REVERSELENGTH=351	351	276	707	9e-75	138	273	0.5	185	273	0.67				1
1	ES809616	1245	AT4G27470.1 | Symbols: ATRMA3, RMA3 | RING membrane-anchor 3 |chr4:13735576-13736307 FORWARD LENGTH=243	243	187	474	2e-47	103	231	0.44	135	231	0.58	6	231	0.02	2
1	EX163934	951	AT3G49930.1 | Symbols: | C2H2 and C2HC zinc fingers superfamily protein |chr3:18510246-18510893 FORWARD LENGTH=215	215	102	255	2e-29	64	169	0.37	87	169	0.51	10	169	0.05	3
1	ES843034	1322	AT1G05010.1 | Symbols: EFE, ACO4, EAT1 | ethylene-forming enzyme |chr1:1431419-1432695 REVERSE LENGTH=323	323	221	563	9e-58	110	142	0.77	128	142	0.9	5	142	0.03	3
1	ES814112	1334	AT3G54470.1 | Symbols: | uridine 5'-monophosphate synthase / UMP synthase(PYRE-F) (UMPS) | chr3:20168285-20170245 REVERSELENGTH=476	476	451	1159	e-127	227	321	0.7	260	321	0.8	2	321	0	2
1	ES826035	785	AT3G09510.1 | Symbols: | Ribonuclease H-like superfamily protein |chr3:2921804-2923258 FORWARD LENGTH=484	484	76.6	187	3e-17	50	168	0.29	87	168	0.51	9	168	0.05	-1
1	DW489320	877	AT3G25270.1 | Symbols: | Ribonuclease H-like superfamily protein |chr3:9203934-9204965 REVERSE LENGTH=343	343	49.7	117	3e-10	30	111	0.27	51	111	0.45				1
1	DN758257	753	AT4G08685.1 | Symbols: SAH7 | Pollen Ole e 1 allergen and extensin familyprotein | chr4:5550563-5551259 FORWARD LENGTH=159	159	179	454	2e-45	85	159	0.53	115	159	0.72				1
1	ES815605	975	AT5G04820.1 | Symbols: ATOFP13, OFP13 | ovate family protein 13 |chr5:1399685-1400467 FORWARD LENGTH=260	260	159	401	4e-39	96	192	0.5	117	192	0.6	20	192	0.1	1
1	CA993680	789	AT4G36040.1 | Symbols: | Chaperone DnaJ-domain superfamily protein |chr4:17049708-17050193 REVERSE LENGTH=161	161	129	324	2e-30	72	142	0.5	96	142	0.67	3	142	0.02	-1
1	ES808175	1321	AT1G76630.2 | Symbols: | Tetratricopeptide repeat (TPR)-like superfamily protein| chr1:28759699-28765042 FORWARD LENGTH=1168	1168	222	565	5e-58	123	226	0.54	157	226	0.69				2
1	DW485198	844	AT4G33580.1 | Symbols: ATBCA5, BCA5 | beta carbonic anhydrase 5 |chr4:16139406-16141363 FORWARD LENGTH=301	301	297	760	7e-81	158	281	0.56	195	281	0.69	10	281	0.03	-2
1	DW505402	867	AT2G15890.1 | Symbols: MEE14 | maternal effect embryo arrest 14 |chr2:6921196-6921978 REVERSE LENGTH=203	203	214	545	6e-56	113	209	0.54	144	209	0.68	1	209	0	-3
1	DT574094	942	AT3G13340.2 | Symbols: | Transducin/WD40 repeat-like superfamily protein |chr3:4332370-4334603 FORWARD LENGTH=447	447	333	855	8e-92	160	227	0.7	190	227	0.83				1
1	DW486207	726	AT2G18700.1 | Symbols: ATTPS11, TPS11, ATTPSB | trehalose phosphatase/synthase11 | chr2:8109043-8111799 FORWARD LENGTH=862	862	304	778	4e-83	149	229	0.65	182	229	0.79	1	229	0	-3
1	EX168546	965	AT5G60100.2 | Symbols: PRR3 | pseudo-response regulator 3 |chr5:24198215-24200502 REVERSE LENGTH=522	522	51.6	122	8e-07	47	173	0.27	70	173	0.4	18	173	0.1	3
1	ES840012	1431	AT3G63080.1 | Symbols: ATGPX5, MEE42, GPX5 | glutathione peroxidase 5 |chr3:23310161-23311200 FORWARD LENGTH=173	173	251	640	1e-66	119	173	0.68	143	173	0.82	2	173	0.01	1
1	DW240301	841	AT2G17500.4 | Symbols: | Auxin efflux carrier family protein |chr2:7607063-7608990 FORWARD LENGTH=396	396	296	757	1e-80	155	279	0.55	196	279	0.7				3
1	ES809031	1385	AT3G13340.2 | Symbols: | Transducin/WD40 repeat-like superfamily protein |chr3:4332370-4334603 FORWARD LENGTH=447	447	416	1069	e-116	207	352	0.58	257	352	0.73	1	352	0	2
1	DW242044	807	AT2G41180.1 | Symbols: | VQ motif-containing protein | chr2:17165242-17165667FORWARD LENGTH=141	141	56.2	134	2e-08	28	43	0.65	30	43	0.69				1
1	ES821447	1293	AT1G64980.1 | Symbols: | Nucleotide-diphospho-sugar transferases superfamilyprotein | chr1:24137840-24138619 REVERSE LENGTH=259	259	288	738	6e-94	136	179	0.75	154	179	0.86	2	179	0.01	1
1	DW491300	787	AT5G09300.2 | Symbols: | Thiamin diphosphate-binding fold (THDP-binding)superfamily protein | chr5:2884282-2886291 REVERSELENGTH=401	401	251	640	5e-67	118	148	0.79	134	148	0.9				3
1	ES813336	946	AT5G65660.1 | Symbols: | hydroxyproline-rich glycoprotein family protein |chr5:26245444-26246245 REVERSE LENGTH=136	136	132	333	3e-31	70	128	0.54	78	128	0.6	5	128	0.03	3
1	DT465671	837	AT2G18700.1 | Symbols: ATTPS11, TPS11, ATTPSB | trehalose phosphatase/synthase 11| chr2:8109043-8111799 FORWARD LENGTH=862	862	373	957	e-103	184	276	0.66	223	276	0.8	2	276	0	3
1	DT566961	951	AT1G71697.1 | Symbols: ATCK1, CK, CK1 | choline kinase 1 |chr1:26971537-26973177 FORWARD LENGTH=346	346	382	980	e-106	180	271	0.66	225	271	0.83	3	271	0.01	3
1	ES802135	807	AT5G25220.2 | Symbols: KNAT3 | KNOTTED1-like homeobox gene 3 |chr5:8736208-8738087 FORWARD LENGTH=419	419	272	695	2e-73	131	153	0.85	144	153	0.94				2
1	DW497980	839	AT4G21510.1 | Symbols: | F-box family protein | chr4:11446193-11447025 REVERSELENGTH=225	225	142	359	2e-34	90	213	0.42	125	213	0.58	17	213	0.07	3
1	EX166807	922	AT3G07250.1 | Symbols: | nuclear transport factor 2 (NTF2) family protein /RNA recognition motif (RRM)-containing protein |chr3:2300579-2308305 REVERSE LENGTH=1294	1294	134	336	1e-31	59	82	0.71	71	82	0.86	2	82	0.02	-3
1	ES822080	1323	AT4G27450.1 | Symbols: | Aluminium induced protein with YGL and LRDR motifs |chr4:13727665-13728683 REVERSE LENGTH=250	250	355	910	5e-98	169	250	0.67	197	250	0.78				2
1	ES843063	1008	AT5G41790.1 | Symbols: CIP1 | COP1-interactive protein 1 | chr5:16727530-16732391FORWARD LENGTH=1586	1586	95.1	235	7e-20	50	145	0.34	90	145	0.62				2
1	ES810196	1331	AT5G13930.1 | Symbols: CHS, TT4, ATCHS | Chalcone and stilbene synthase familyprotein | chr5:4488762-4490035 FORWARD LENGTH=395	395	349	895	3e-96	177	204	0.86	185	204	0.9	1	204	0	2
1	ES801218	1251	AT1G01550.2 | Symbols: BPS1 | Protein of unknown function (DUF793) |chr1:200526-201575 FORWARD LENGTH=349	349	58.5	140	9e-09	64	246	0.26	113	246	0.45	18	246	0.07	1
1	ES803250	1267	AT5G48655.3 | Symbols: | RING/U-box superfamily protein |chr5:19731575-19732486 REVERSE LENGTH=203	203	119	298	8e-31	80	198	0.4	99	198	0.5	2	198	0.01	3
1	DW485883	886	AT5G06980.3 | Symbols: | unknown protein; FUNCTIONS IN: molecular_functionunknown; INVOLVED IN: response to karrikin; LOCATED IN:cellular_component unknown; EXPRESSED IN: 21 plantstructures; EXPRESSED DURING: 11 growth stages; BESTArabidopsis thaliana protein match is: unknown protein(TAIR:AT3G12320.1). | chr5:2167799-2169110 FORWARDLENGTH=266	266	97.8	242	8e-21	86	270	0.31	115	270	0.42	23	270	0.08	-1
1	ES818930	1280	AT5G64440.1 | Symbols: AtFAAH, FAAH | fatty acid amide hydrolase |chr5:25766229-25770260 FORWARD LENGTH=607	607	436	1120	e-123	208	293	0.7	247	293	0.84				2
1	DT546555	863	AT4G22680.1 | Symbols: MYB85, AtMYB85 | myb domain protein 85 |chr4:11922789-11924080 REVERSE LENGTH=266	266	302	773	2e-82	151	265	0.56	183	265	0.69	23	265	0.08	2
1	FF403672	487	AT1G68840.2 | Symbols: RAV2, AtRAV2 | related to ABI3/VP1 2 |chr1:25880442-25881500 FORWARD LENGTH=352	352	62.4	150	1e-10	36	76	0.47	49	76	0.64	2	76	0.02	-3
1	ES797035	1312	AT4G22730.1 | Symbols: | Leucine-rich repeat protein kinase family protein |chr4:11941384-11943696 FORWARD LENGTH=688	688	259	663	2e-69	159	335	0.47	203	335	0.6	7	335	0.02	2
1	EX166818	968	AT5G62360.1 | Symbols: | Plant invertase/pectin methylesterase inhibitorsuperfamily protein | chr5:25040699-25041310 FORWARDLENGTH=203	203	186	473	2e-47	91	137	0.66	117	137	0.85				3
1	ES814100	1339	AT3G13062.1 | Symbols: | Polyketide cyclase/dehydrase and lipid transportsuperfamily protein | chr3:4184777-4186795 FORWARDLENGTH=403	403	132	333	4e-31	76	164	0.46	102	164	0.62	4	164	0.02	-2
1	ES823746	997	AT1G47480.1 | Symbols: | alpha/beta-Hydrolases superfamily protein |chr1:17417623-17419296 FORWARD LENGTH=314	314	129	324	3e-30	66	173	0.38	101	173	0.58	14	173	0.08	2
1	DT556960	823	AT4G36920.2 | Symbols: AP2 | Integrase-type DNA-binding superfamily protein |chr4:17400998-17403140 FORWARD LENGTH=432	432	289	740	1e-78	161	285	0.56	184	285	0.64	13	285	0.04	3
1	DW500032	891	AT1G60500.1 | Symbols: DRP4C | Dynamin related protein 4C |chr1:22291582-22293822 FORWARD LENGTH=669	669	191	486	4e-49	100	211	0.47	144	211	0.68	2	211	0	3
1	DW519113	842	AT3G15390.2 | Symbols: SDE5 | silencing defective 5 | chr3:5196689-5198445REVERSE LENGTH=299	299	135	339	4e-32	79	205	0.38	126	205	0.61	5	205	0.02	-2
1	EX166251	969	AT1G22710.1 | Symbols: SUC2, SUT1, ATSUC2 | sucrose-proton symporter 2 |chr1:8030911-8032970 REVERSE LENGTH=512	512	391	1004	e-109	191	303	0.63	224	303	0.73	2	303	0	3
1	CB350416	1418	AT3G22550.1 | Symbols: | Protein of unknown function (DUF581) |chr3:7991827-7992805 REVERSE LENGTH=267	267	106	265	3e-23	83	255	0.32	112	255	0.43	10	255	0.03	1
1	EX169321	862	AT5G02160.1 | Symbols: | unknown protein; FUNCTIONS IN: molecular_functionunknown; INVOLVED IN: biological_process unknown;LOCATED IN: chloroplast thylakoid membrane; EXPRESSEDIN: 23 plant structures; EXPRESSED DURING: 13 growthstages; Has 121 Blast hits to 121 proteins in 17species: Archae - 0; Bacteria - 0; Metazoa - 0; Fungi -0; Plants - 121; Viruses - 0; Other Eukaryotes - 0(source: NCBI BLin…	129	67.8	164	3e-14	30	34	0.88	30	34	0.88				3
1	DW499095	875	AT4G35750.1 | Symbols: | SEC14 cytosolic factor family protein /phosphoglyceride transfer family protein |chr4:16940865-16941674 REVERSE LENGTH=202	202	255	652	2e-68	127	178	0.71	147	178	0.82				2
1	ES841761	702	AT5G13220.1 | Symbols: JAZ10, TIFY9, JAS1 | jasmonate-zim-domain protein 10 |chr5:4219001-4220502 FORWARD LENGTH=197	197	90.1	222	1e-18	52	100	0.52	66	100	0.66	2	100	0.02	3
1	ES820079	1322	AT3G25230.1 | Symbols: ROF1, ATFKBP62, FKBP62 | rotamase FKBP 1 |chr3:9188257-9191137 FORWARD LENGTH=551	551	387	995	e-108	203	338	0.6	254	338	0.75	3	338	0	2
1	ES797791	1367	AT5G63620.2 | Symbols: | GroES-like zinc-binding alcohol dehydrogenase familyprotein | chr5:25466380-25468296 REVERSE LENGTH=427	427	392	1008	e-109	200	303	0.66	230	303	0.75				2
1	ES843264	1000	AT3G26510.5 | Symbols: | Octicosapeptide/Phox/Bem1p family protein |chr3:9711886-9712542 REVERSE LENGTH=218	218	93.6	231	2e-19	61	132	0.46	76	132	0.57	6	132	0.04	-2
1	ES834402	1335	AT5G48230.2 | Symbols: EMB1276, ACAT2 | acetoacetyl-CoA thiolase 2 |chr5:19552570-19555122 REVERSE LENGTH=403	403	351	900	7e-97	183	246	0.74	201	246	0.81				1
1	EX166566	740	AT4G08685.1 | Symbols: SAH7 | Pollen Ole e 1 allergen and extensin familyprotein | chr4:5550563-5551259 FORWARD LENGTH=159	159	91.3	225	6e-19	45	102	0.44	66	102	0.64				1
1	EX164190	864	AT5G48140.1 | Symbols: | Pectin lyase-like superfamily protein |chr5:19518907-19520412 REVERSE LENGTH=395	395	333	855	7e-92	155	272	0.56	202	272	0.74	1	272	0	3
1	EV488419	746	AT3G46230.1 | Symbols: ATHSP17.4, HSP17.4 | heat shock protein 17.4 |chr3:16984263-16984733 REVERSE LENGTH=156	156	179	455	1e-45	88	159	0.55	109	159	0.68				1
1	CO498518	632	AT1G71910.1 | Symbols: | unknown protein; Has 28 Blast hits to 28 proteins in10 species: Archae - 0; Bacteria - 0; Metazoa - 0; Fungi- 0; Plants - 28; Viruses - 0; Other Eukaryotes - 0(source: NCBI BLink). | chr1:27065223-27065744 FORWARDLENGTH=173	173	49.3	116	2e-06	48	155	0.3	70	155	0.45	17	155	0.1	-2
1	DW484863	766	AT4G20050.2 | Symbols: QRT3 | Pectin lyase-like superfamily protein |chr4:10849911-10852090 REVERSE LENGTH=481	481	142	358	2e-34	75	126	0.59	89	126	0.7	3	126	0.02	1
1	EX166022	879	AT1G69940.1 | Symbols: ATPPME1, PPME1 | Pectin lyase-like superfamily protein |chr1:26343549-26344971 REVERSE LENGTH=361	361	173	439	1e-43	79	149	0.53	105	149	0.7				1
1	EX166094	927	AT1G14420.1 | Symbols: AT59 | Pectate lyase family protein |chr1:4931844-4933405 REVERSE LENGTH=459	459	264	674	7e-71	132	238	0.55	159	238	0.66	8	238	0.03	2
1	U09717	1297	AT3G07820.1 | Symbols: | Pectin lyase-like superfamily protein |chr3:2496597-2498028 REVERSE LENGTH=391	391	417	1073	e-117	202	393	0.51	278	393	0.7	2	393	0	1
1	DW498817	831	AT4G10250.1 | Symbols: ATHSP22.0 | HSP20-like chaperones superfamily protein |chr4:6370537-6371124 FORWARD LENGTH=195	195	132	332	3e-31	68	131	0.51	90	131	0.68	2	131	0.01	2
1	EX165108	903	AT3G61230.1 | Symbols: | GATA type zinc finger transcription factor familyprotein | chr3:22664601-22665503 REVERSE LENGTH=213	213	138	347	6e-33	74	139	0.53	89	139	0.64				2
1	EX165880	1022	AT3G07820.1 | Symbols: | Pectin lyase-like superfamily protein |chr3:2496597-2498028 REVERSE LENGTH=391	391	239	610	2e-63	117	237	0.49	162	237	0.68	1	237	0	1
1	EX166210	989	AT5G15110.1 | Symbols: | Pectate lyase family protein | chr5:4895966-4897682FORWARD LENGTH=472	472	258	658	6e-69	128	266	0.48	165	266	0.62	17	266	0.06	2
1	EX165201	607	AT5G27870.1 | Symbols: | Plant invertase/pectin methylesterase inhibitorsuperfamily | chr5:9878991-9881806 REVERSE LENGTH=732	732	84.3	207	5e-17	36	87	0.41	55	87	0.63				3
1	AJ608936	889	AT4G25830.1 | Symbols: | Uncharacterised protein family (UPF0497) |chr4:13133727-13134790 FORWARD LENGTH=175	175	168	426	4e-42	82	177	0.46	115	177	0.64				2
1	EX164494	976	AT5G19580.1 | Symbols: | glyoxal oxidase-related protein |chr5:6607595-6609517 REVERSE LENGTH=594	594	216	550	4e-66	101	184	0.54	131	184	0.71	2	184	0.01	3
1	EX166155	878	AT2G29990.1 | Symbols: NDA2 | alternative NAD(P)H dehydrogenase 2 |chr2:12793562-12795913 REVERSE LENGTH=508	508	186	473	3e-92	91	122	0.74	108	122	0.88				1
1	EX165227	911	AT3G11690.1 | Symbols: | unknown protein; FUNCTIONS IN: molecular_functionunknown; INVOLVED IN: biological_process unknown;LOCATED IN: chloroplast; EXPRESSED IN: 24 plantstructures; EXPRESSED DURING: 15 growth stages; BESTArabidopsis thaliana protein match is: unknown protein(TAIR:AT5G06380.1); Has 84 Blast hits to 84 proteins in12 species: Archae - 0; Bacteria - 0; Metazoa - 0; Fungi- 0; Plants …	252	56.6	135	2e-08	33	69	0.47	39	69	0.56				1
1	EX164528	565	AT3G18280.1 | Symbols: | Bifunctional inhibitor/lipid-transfer protein/seedstorage 2S albumin superfamily protein |chr3:6267102-6267392 FORWARD LENGTH=96	96	52.8	125	2e-07	27	66	0.4	36	66	0.54	1	66	0.01	1
1	DT556511	900	AT3G53710.2 | Symbols: AGD6 | ARF-GAP domain 6 | chr3:19903730-19905419 REVERSELENGTH=459	459	185	469	4e-47	122	291	0.41	147	291	0.5	8	291	0.02	2
1	ES807536	1239	AT1G14420.1 | Symbols: AT59 | Pectate lyase family protein |chr1:4931844-4933405 REVERSE LENGTH=459	459	274	700	1e-73	135	213	0.63	157	213	0.73	5	213	0.02	2
1	EX165739	822	AT3G61230.1 | Symbols: | GATA type zinc finger transcription factor familyprotein | chr3:22664601-22665503 REVERSE LENGTH=213	213	249	636	2e-66	113	169	0.66	138	169	0.81	2	169	0.01	2
1	EX164682	1038	AT1G55570.1 | Symbols: sks12 | SKU5 similar 12 | chr1:20757882-20759771FORWARD LENGTH=555	555	404	1037	e-130	186	275	0.67	216	275	0.78				1
1	EX165830	824	AT1G01750.1 | Symbols: ADF11 | actin depolymerizing factor 11 |chr1:275528-276126 FORWARD LENGTH=140	140	231	588	6e-61	109	137	0.79	124	137	0.9				2
1	EX163949	972	AT3G61230.1 | Symbols: | GATA type zinc finger transcription factor familyprotein | chr3:22664601-22665503 REVERSE LENGTH=213	213	246	628	2e-65	111	138	0.8	124	138	0.89	1	138	0	2
1	ES836291	889	AT3G20530.1 | Symbols: | Protein kinase superfamily protein |chr3:7166318-7167806 FORWARD LENGTH=386	386	234	597	2e-68	122	183	0.66	150	183	0.81	3	183	0.01	3
1	DT563373	910	AT4G27460.1 | Symbols: | Cystathionine beta-synthase (CBS) family protein |chr4:13732939-13734263 FORWARD LENGTH=391	391	223	569	1e-58	123	284	0.43	181	284	0.63	8	284	0.02	1
1	EX164972	979	AT1G02550.1 | Symbols: | Plant invertase/pectin methylesterase inhibitorsuperfamily protein | chr1:536483-537211 FORWARDLENGTH=242	242	66.6	161	2e-11	42	143	0.29	73	143	0.51	3	143	0.02	1
1	ES828267	375	AT1G67290.1 | Symbols: | glyoxal oxidase-related protein |chr1:25191168-25193160 REVERSE LENGTH=615	615	60.1	144	4e-10	31	62	0.5	39	62	0.62				1
1	EF672643	858	AT2G24450.1 | Symbols: FLA3 | FASCICLIN-like arabinogalactan protein 3precursor | chr2:10393019-10393861 REVERSE LENGTH=280	280	166	419	2e-41	80	157	0.5	116	157	0.73				1
1	DW497700	574	AT3G51325.1 | Symbols: | RING/U-box superfamily protein |chr3:19052259-19052531 FORWARD LENGTH=90	90	72.8	177	1e-13	35	77	0.45	44	77	0.57	1	77	0.01	3
1	EX165388	1031	AT5G19580.1 | Symbols: | glyoxal oxidase-related protein | chr5:6607595-6609517REVERSE LENGTH=594	594	301	770	6e-82	159	319	0.49	206	319	0.64	2	319	0	3
1	DW495366	927	AT3G21250.2 | Symbols: MRP6, ABCC8 | multidrug resistance-associated protein 6| chr3:7457668-7463261 REVERSE LENGTH=1464	1464	65.5	158	5e-11	32	97	0.32	54	97	0.55				3
1	EX166776	862	AT5G59845.1 | Symbols: | Gibberellin-regulated family protein |chr5:24111443-24111808 FORWARD LENGTH=89	89	74.3	181	1e-13	32	71	0.45	39	71	0.54	4	71	0.05	3
1	AY438035	2800	AT2G16730.1 | Symbols: BGAL13 | glycosyl hydrolase family 35 protein |chr2:7261986-7266105 REVERSE LENGTH=848	848	1039	2687	0	485	813	0.59	622	813	0.76	6	813	0	3
1	EX165722	869	AT1G01780.1 | Symbols: | GATA type zinc finger transcription factor familyprotein | chr1:282919-284082 FORWARD LENGTH=205	205	260	665	7e-70	119	156	0.76	132	156	0.84	1	156	0	1
1	DW511895	704	AT2G29500.1 | Symbols: | HSP20-like chaperones superfamily protein |chr2:12633279-12633740 REVERSE LENGTH=153	153	215	548	2e-56	110	157	0.7	127	157	0.8				3
1	DW510905	762	AT5G41040.2 | Symbols: | HXXXD-type acyl-transferase family protein |chr5:16431582-16433086 FORWARD LENGTH=441	441	188	477	4e-48	94	152	0.61	115	152	0.75	4	152	0.02	1
1	EX165781	951	AT5G49180.1 | Symbols: | Plant invertase/pectin methylesterase inhibitorsuperfamily | chr5:19940783-19942876 REVERSE LENGTH=571	571	255	652	3e-68	125	218	0.57	156	218	0.71				2
1	DT572148	1010	AT5G04200.1 | Symbols: AtMC9, MC9 | metacaspase 9 | chr5:1153893-1154870FORWARD LENGTH=325	325	259	661	3e-69	141	284	0.49	191	284	0.67	10	284	0.03	2
1	ES799686	1344	AT5G40660.1 | Symbols: | ATP12 protein-related | chr5:16283650-16285161REVERSE LENGTH=325	325	128	322	8e-30	69	113	0.61	77	113	0.68				3
1	EX164676	537	AT1G67290.1 | Symbols: | glyoxal oxidase-related protein |chr1:25191168-25193160 REVERSE LENGTH=615	615	82.4	202	2e-16	43	99	0.43	62	99	0.62	1	99	0.01	3
1	DT556903	879	AT5G02540.1 | Symbols: | NAD(P)-binding Rossmann-fold superfamily protein |chr5:568609-570720 FORWARD LENGTH=331	331	307	787	5e-84	156	263	0.59	191	263	0.72				2
1	DT572457	886	AT4G17690.1 | Symbols: | Peroxidase superfamily protein | chr4:9846127-9847107FORWARD LENGTH=326	326	295	755	3e-80	139	236	0.58	179	236	0.75				1
1	DW496657	683	AT1G53540.1 | Symbols: | HSP20-like chaperones superfamily protein |chr1:19980510-19980983 FORWARD LENGTH=157	157	201	512	3e-52	98	158	0.62	121	158	0.76				1
1	EX165199	820	AT5G01750.2 | Symbols: | Protein of unknown function (DUF567) |chr5:290034-291109 FORWARD LENGTH=217	217	186	473	4e-59	81	159	0.5	117	159	0.73				3
1	DN779299	672	AT3G22060.1 | Symbols: | Receptor-like protein kinase-related family protein |chr3:7771065-7772137 FORWARD LENGTH=252	252	262	669	2e-70	123	207	0.59	151	207	0.72	2	207	0	3
1	EX164910	848	AT1G14420.1 | Symbols: AT59 | Pectate lyase family protein |chr1:4931844-4933405 REVERSE LENGTH=459	459	265	678	2e-71	122	182	0.67	145	182	0.79				2
1	DW478215	898	AT4G31330.1 | Symbols: | Protein of unknown function, DUF599 |chr4:15202354-15203151 FORWARD LENGTH=239	239	331	848	5e-91	163	231	0.7	193	231	0.83	6	231	0.02	3
1	DW508295	779	AT1G54730.2 | Symbols: | Major facilitator superfamily protein |chr1:20424471-20429978 FORWARD LENGTH=470	470	187	476	5e-48	89	173	0.51	124	173	0.71				-1
1	AY189970	852	AT2G19770.1 | Symbols: PRF5 | profilin 5 | chr2:8519885-8521119 REVERSELENGTH=134	134	223	567	2e-58	105	140	0.75	118	140	0.84	1	140	0	1
1	DT565536	804	AT3G22620.1 | Symbols: | Bifunctional inhibitor/lipid-transfer protein/seedstorage 2S albumin superfamily protein |chr3:8008615-8009415 FORWARD LENGTH=203	203	141	356	4e-34	85	198	0.42	105	198	0.53	5	198	0.02	3
1	EX166664	957	AT3G02970.1 | Symbols: EXL6 | EXORDIUM like 6 | chr3:669217-670495 REVERSELENGTH=332	332	157	396	1e-38	84	209	0.4	114	209	0.54	21	209	0.1	1
1	DT463115	771	AT2G15220.1 | Symbols: | Plant basic secretory protein (BSP) family protein |chr2:6608689-6609366 FORWARD LENGTH=225	225	315	808	2e-86	144	205	0.7	173	205	0.84	1	205	0	1
1	EX164004	762	AT1G24520.1 | Symbols: BCP1 | homolog of Brassica campestris pollen protein 1 |chr1:8688699-8689058 FORWARD LENGTH=119	119	53.9	128	1e-07	42	93	0.45	56	93	0.6	14	93	0.15	3
1	DT054063	532	AT1G67990.1 | Symbols: ATTSM1, TSM1 | S-adenosyl-L-methionine-dependentmethyltransferases superfamily protein |chr1:25489494-25490749 FORWARD LENGTH=233	233	79.7	195	4e-17	37	64	0.57	49	64	0.76				-2
1	DW484221	911	AT3G10870.1 | Symbols: MES17, ATMES17 | methyl esterase 17 |chr3:3401228-3402612 REVERSE LENGTH=276	276	342	878	2e-94	162	257	0.63	208	257	0.8	3	257	0.01	-1
1	DR455939	768	AT5G12020.1 | Symbols: HSP17.6II | 17.6 kDa class II heat shock protein |chr5:3882409-3882876 REVERSE LENGTH=155	155	132	331	3e-31	68	126	0.53	86	126	0.68	1	126	0	3
1	DT468480	878	AT4G26470.1 | Symbols: | Calcium-binding EF-hand family protein |chr4:13371377-13372343 FORWARD LENGTH=231	231	192	487	5e-85	93	133	0.69	112	133	0.84	6	133	0.04	1
1	DT574821	956	AT4G17940.1 | Symbols: | Tetratricopeptide repeat (TPR)-like superfamilyprotein | chr4:9965787-9966778 FORWARD LENGTH=274	274	61.2	147	1e-09	25	49	0.51	36	49	0.73				2
1	ES828604	1358	AT2G03090.1 | Symbols: ATEXPA15, EXP15, ATEXP15, ATHEXP ALPHA 1.3, EXPA15 |expansin A15 | chr2:917361-918554 REVERSE LENGTH=253	253	396	1018	e-110	182	251	0.72	203	251	0.8				3
1	EX165898	968	AT1G29140.1 | Symbols: | Pollen Ole e 1 allergen and extensin family protein |chr1:10179029-10179811 FORWARD LENGTH=171	171	96.3	238	3e-20	52	120	0.43	77	120	0.64	4	120	0.03	2
1	ES828317	1335	AT2G41540.3 | Symbols: GPDHC1 | 6-phosphogluconate dehydrogenase family protein |chr2:17326801-17328654 FORWARD LENGTH=462	462	394	1013	e-110	205	270	0.75	225	270	0.83	1	270	0	1
1	DW518703	673	AT5G25940.1 | Symbols: | early nodulin-related | chr5:9054252-9055151 REVERSELENGTH=115	115	48.1	113	5e-06	21	27	0.77	26	27	0.96				1
1	CB074791	308	AT3G45060.1 | Symbols: ATNRT2.6, NRT2.6 | high affinity nitrate transporter 2.6| chr3:16477671-16479386 REVERSE LENGTH=542	542	132	333	4e-32	62	76	0.81	69	76	0.9				-2
1	ES797586	1191	AT2G39420.1 | Symbols: | alpha/beta-Hydrolases superfamily protein |chr2:16460442-16462872 FORWARD LENGTH=317	317	339	869	3e-93	151	227	0.66	189	227	0.83				1
1	ES811161	759	AT5G48940.1 | Symbols: | Leucine-rich repeat transmembrane protein kinase familyprotein | chr5:19839785-19843744 FORWARD LENGTH=1135	1135	132	333	2e-31	61	106	0.57	82	106	0.77				2
1	DW511592	766	AT4G24130.1 | Symbols: | Protein of unknown function, DUF538 |chr4:12527861-12528423 FORWARD LENGTH=157	157	205	522	2e-53	99	136	0.72	114	136	0.83	1	136	0	3
1	DT573941	900	AT1G70170.1 | Symbols: MMP | matrix metalloproteinase | chr1:26424005-26425141FORWARD LENGTH=378	378	348	893	3e-96	170	273	0.62	206	273	0.75	5	273	0.01	1
1	DW236392	861	AT1G15520.1 | Symbols: PDR12, ATPDR12, ABCG40, ATABCG40 | pleiotropic drugresistance 12 | chr1:5331993-5338175 REVERSE LENGTH=1423	1423	474	1220	e-134	216	287	0.75	245	287	0.85				1
1	AI731961	507	AT2G26910.1 | Symbols: PDR4, ATPDR4 | pleiotropic drug resistance 4 |chr2:11481623-11487874 FORWARD LENGTH=1420	1420	105	263	1e-23	41	67	0.61	57	67	0.85				2
1	DT460623	841	AT3G25900.1 | Symbols: HMT-1, ATHMT-1 | Homocysteine S-methyltransferase familyprotein | chr3:9480964-9482684 FORWARD LENGTH=326	326	387	993	e-108	189	260	0.72	213	260	0.81				3
1	DW513212	801	AT1G10200.1 | Symbols: WLIM1 | GATA type zinc finger transcription factorfamily protein | chr1:3346677-3347763 REVERSE LENGTH=190	190	298	762	4e-81	134	163	0.82	147	163	0.9	2	163	0.01	3
1	CO494092	650	AT2G28200.1 | Symbols: | C2H2-type zinc finger family protein |chr2:12024321-12025181 FORWARD LENGTH=286	286	149	377	1e-36	90	186	0.48	107	186	0.57	32	186	0.17	1
1	EV486542	824	AT2G45800.1 | Symbols: | GATA type zinc finger transcription factor familyprotein | chr2:18858153-18859007 REVERSE LENGTH=226	226	232	592	2e-61	101	163	0.61	130	163	0.79	1	163	0	1
1	DW227181	731	AT3G03280.1 | Symbols: | unknown protein; FUNCTIONS IN: molecular_functionunknown; INVOLVED IN: N-terminal protein myristoylation;LOCATED IN: cellular_component unknown; BEST Arabidopsisthaliana protein match is: unknown protein(TAIR:AT5G17350.1); Has 137 Blast hits to 137 proteinsin 11 species: Archae - 0; Bacteria - 0; Metazoa - 0;Fungi - 0; Plants - 137; Viruses - 0; Other Eukaryotes -0 (sourc…	166	65.5	158	3e-11	40	123	0.32	66	123	0.53	3	123	0.02	-1
1	ES806145	1292	AT5G52640.1 | Symbols: HSP81-1, ATHS83, HSP81.1, HSP83, ATHSP90.1, AtHsp90-1,HSP90.1 | heat shock protein 90.1 |chr5:21352542-21355147 FORWARD LENGTH=705	705	452	1162	e-127	232	299	0.77	244	299	0.81				1
1	EX166592	933	AT2G36320.1 | Symbols: | A20/AN1-like zinc finger family protein |chr2:15229388-15229873 FORWARD LENGTH=161	161	90.1	222	2e-18	39	48	0.81	42	48	0.87				1
1	EX166211	979	AT2G28210.1 | Symbols: ATACA2, ACA2 | alpha carbonic anhydrase 2 |chr2:12029997-12032338 FORWARD LENGTH=217	217	169	427	4e-44	77	147	0.52	103	147	0.7				1
1	AI726006	872	AT1G54790.3 | Symbols: | GDSL-like Lipase/Acylhydrolase superfamily protein |chr1:20441124-20442634 REVERSE LENGTH=383	383	276	705	4e-75	134	238	0.56	173	238	0.72	1	238	0	1
1	ES805154	472	AT5G47550.1 | Symbols: | Cystatin/monellin superfamily protein |chr5:19286596-19286964 REVERSE LENGTH=122	122	99.4	246	1e-21	47	88	0.53	60	88	0.68	1	88	0.01	3
1	ES827275	1263	AT5G17850.1 | Symbols: | Sodium/calcium exchanger family protein |chr5:5899253-5900932 FORWARD LENGTH=559	559	233	595	2e-61	148	337	0.43	197	337	0.58	7	337	0.02	1
1	ES834476	1336	AT3G45310.2 | Symbols: | Cysteine proteinases superfamily protein |chr3:16628704-16630473 REVERSE LENGTH=357	357	456	1174	e-128	214	315	0.67	258	315	0.81				3
1	DW503933	940	AT1G02310.1 | Symbols: MAN1 | Glycosyl hydrolase superfamily protein |chr1:458243-460652 REVERSE LENGTH=411	411	213	543	1e-55	98	167	0.58	128	167	0.76	1	167	0	2
1	EX166587	701	AT4G08685.1 | Symbols: SAH7 | Pollen Ole e 1 allergen and extensin familyprotein | chr4:5550563-5551259 FORWARD LENGTH=159	159	128	322	3e-30	65	152	0.42	93	152	0.61				3
1	ES843309	1064	AT5G26780.1 | Symbols: SHM2 | serine hydroxymethyltransferase 2 |chr5:9418299-9421725 FORWARD LENGTH=517	517	406	1044	e-116	202	236	0.85	218	236	0.92	1	236	0	2
1	ES820075	1281	AT5G12020.1 | Symbols: HSP17.6II | 17.6 kDa class II heat shock protein |chr5:3882409-3882876 REVERSE LENGTH=155	155	181	459	1e-45	89	149	0.59	116	149	0.77	3	149	0.02	3
1	ES798417	1056	AT3G46440.2 | Symbols: UXS5 | UDP-XYL synthase 5 | chr3:17089268-17091611REVERSE LENGTH=341	341	426	1094	e-119	207	223	0.92	215	223	0.96				1
1	EX171035	952	AT4G24805.1 | Symbols: | S-adenosyl-L-methionine-dependent methyltransferasessuperfamily protein | chr4:12785315-12786058 FORWARDLENGTH=247	247	264	674	8e-71	142	221	0.64	160	221	0.72	1	221	0	3
1	AY695833	3370	AT5G27000.1 | Symbols: ATK4, KATD | kinesin 4 | chr5:9498099-9502951 FORWARDLENGTH=987	987	919	2375	0	542	1027	0.52	677	1027	0.65	24	1027	0.02	1
1	DW501997	944	AT5G63400.1 | Symbols: ADK1 | adenylate kinase 1 | chr5:25393274-25394817REVERSE LENGTH=246	246	400	1029	e-112	192	241	0.79	216	241	0.89				2
1	DW485145	831	AT5G49760.1 | Symbols: | Leucine-rich repeat protein kinase family protein |chr5:20216679-20221052 FORWARD LENGTH=953	953	255	651	3e-68	130	217	0.59	153	217	0.7				-3
1	DW008968	726	AT5G56010.1 | Symbols: HSP81-3, Hsp81.3, AtHsp90-3, AtHsp90.3 | heat shockprotein 81-3 | chr5:22681410-22683911 FORWARD LENGTH=699	699	205	522	5e-58	101	132	0.76	110	132	0.83				-1
1	ES805184	1021	AT5G24240.1 | Symbols: | Phosphatidylinositol 3- and 4-kinase ;Ubiquitinfamily protein | chr5:8231110-8232925 REVERSE LENGTH=574	574	296	757	5e-81	137	215	0.63	176	215	0.81	1	215	0	3
1	DW477903	905	AT4G03260.2 | Symbols: | Outer arm dynein light chain 1 protein |chr4:1429092-1431431 FORWARD LENGTH=677	677	103	257	2e-22	84	253	0.33	123	253	0.48	12	253	0.04	-1
1	ES811253	1292	AT1G69780.1 | Symbols: ATHB13 | Homeobox-leucine zipper protein family |chr1:26259166-26260465 FORWARD LENGTH=294	294	287	734	1e-77	152	234	0.64	171	234	0.73	13	234	0.05	2
1	EX168266	948	AT1G73010.1 | Symbols: ATPS2, PS2 | phosphate starvation-induced gene 2 |chr1:27464780-27466180 REVERSE LENGTH=295	295	149	375	4e-36	73	126	0.57	89	126	0.7	2	126	0.01	1
1	ES842558	998	AT5G49760.1 | Symbols: | Leucine-rich repeat protein kinase family protein |chr5:20216679-20221052 FORWARD LENGTH=953	953	116	290	3e-39	61	121	0.5	84	121	0.69	1	121	0	-3
1	DN758471	653	AT4G03510.2 | Symbols: RMA1, ATRMA1 | RING membrane-anchor 1 |chr4:1557905-1558654 REVERSE LENGTH=249	249	76.3	186	2e-14	39	76	0.51	51	76	0.67	1	76	0.01	1
1	DT560887	954	AT1G12060.1 | Symbols: ATBAG5, BAG5 | BCL-2-associated athanogene 5 |chr1:4076334-4076981 FORWARD LENGTH=215	215	91.3	225	9e-19	46	138	0.33	79	138	0.57	2	138	0.01	2
1	ES811199	797	AT1G13580.3 | Symbols: LAG13 | LAG1 longevity assurance homolog 3 |chr1:4645006-4646765 REVERSE LENGTH=308	308	280	716	8e-76	126	194	0.64	161	194	0.82	1	194	0	2
1	ES808703	1355	AT1G71691.2 | Symbols: | GDSL-like Lipase/Acylhydrolase superfamily protein |chr1:26949395-26951480 REVERSE LENGTH=384	384	422	1086	e-118	212	316	0.67	246	316	0.77	3	316	0	2
1	DW503956	899	AT2G45130.1 | Symbols: ATSPX3, SPX3 | SPX domain gene 3 |chr2:18606489-18607754 FORWARD LENGTH=245	245	233	594	1e-61	125	188	0.66	142	188	0.75				1
1	DW489123	868	AT3G47860.1 | Symbols: CHL | chloroplastic lipocalin | chr3:17656778-17658269REVERSE LENGTH=353	353	272	695	2e-73	130	159	0.81	142	159	0.89				-2
1	DW506435	512	AT5G64880.1 | Symbols: | unknown protein; Has 30201 Blast hits to 17322proteins in 780 species: Archae - 12; Bacteria - 1396;Metazoa - 17338; Fungi - 3422; Plants - 5037; Viruses -0; Other Eukaryotes - 2996 (source: NCBI BLink). |chr5:25932353-25933874 FORWARD LENGTH=171	171	47.8	112	4e-06	36	98	0.36	50	98	0.51	6	98	0.06	3
1	ES797192	1218	AT3G08970.1 | Symbols: ATERDJ3A, TMS1 | DNAJ heat shock N-terminaldomain-containing protein | chr3:2737589-2740265 FORWARDLENGTH=572	572	157	397	1e-38	74	103	0.71	88	103	0.85				3
1	DT572254	876	AT3G19260.1 | Symbols: LAG1 HOMOLOG 2, LOH2 | LAG1 homologue 2 |chr3:6669448-6671257 REVERSE LENGTH=296	296	323	829	7e-89	147	222	0.66	182	222	0.81	7	222	0.03	3
1	EX164616	966	AT4G37300.1 | Symbols: MEE59 | maternal effect embryo arrest 59 |chr4:17554805-17555498 FORWARD LENGTH=173	173	104	260	8e-23	70	169	0.41	96	169	0.56	10	169	0.05	2
1	ES822746	1304	AT2G32720.1 | Symbols: B5 #4, ATCB5-B, CB5-B | cytochrome B5 isoform B |chr2:13877013-13878447 REVERSE LENGTH=134	134	222	565	5e-58	105	133	0.78	118	133	0.88				3
1	ES829856	963	AT1G80530.1 | Symbols: | Major facilitator superfamily protein |chr1:30278224-30280247 REVERSE LENGTH=561	561	277	708	9e-75	148	318	0.46	206	318	0.64				1
1	DN801949	450	AT2G28315.1 | Symbols: | Nucleotide/sugar transporter family protein |chr2:12088896-12090570 FORWARD LENGTH=342	342	229	585	4e-61	119	136	0.87	127	136	0.93				2
1	EX166322	979	AT5G40350.1 | Symbols: MYB24, AtMYB24 | myb domain protein 24 |chr5:16138703-16140946 REVERSE LENGTH=214	214	258	658	6e-69	123	199	0.61	146	199	0.73				-1
1	CD486398	633	AT4G40030.2 | Symbols: | Histone superfamily protein | chr4:18555840-18556827REVERSE LENGTH=164	164	228	582	2e-60	120	145	0.82	123	145	0.84				2
1	DW506900	705	AT2G26900.1 | Symbols: | Sodium Bile acid symporter family |chr2:11475156-11477870 REVERSE LENGTH=409	409	305	780	2e-83	155	173	0.89	163	173	0.94				3
1	DR454617	687	AT1G09645.1 | Symbols: | unknown protein; BEST Arabidopsis thaliana proteinmatch is: unknown protein (TAIR:AT1G57765.1); Has 35333Blast hits to 34131 proteins in 2444 species: Archae -798; Bacteria - 22429; Metazoa - 974; Fungi - 991;Plants - 531; Viruses - 0; Other Eukaryotes - 9610(source: NCBI BLink). | chr1:3123155-3124347 FORWARDLENGTH=106	106	61.2	147	6e-10	26	36	0.72	32	36	0.88				3
1	DW008170	826	AT5G04820.1 | Symbols: ATOFP13, OFP13 | ovate family protein 13 |chr5:1399685-1400467 FORWARD LENGTH=260	260	65.5	158	4e-11	45	126	0.35	61	126	0.48	23	126	0.18	1
1	ES795463	1275	AT4G14190.1 | Symbols: | Pentatricopeptide repeat (PPR) superfamily protein |chr4:8183594-8185180 REVERSE LENGTH=501	501	194	492	1e-49	120	257	0.46	154	257	0.59	4	257	0.01	-3
1	ES833924	1276	AT1G20340.1 | Symbols: DRT112, PETE2 | Cupredoxin superfamily protein |chr1:7042770-7043273 REVERSE LENGTH=167	167	205	521	6e-53	105	166	0.63	120	166	0.72				2
1	ES831794	1269	AT4G15480.1 | Symbols: UGT84A1 | UDP-Glycosyltransferase superfamily protein |chr4:8849000-8850472 REVERSE LENGTH=490	490	277	708	1e-74	135	240	0.56	166	240	0.69				1
1	ES797162	789	AT1G25510.1 | Symbols: | Eukaryotic aspartyl protease family protein |chr1:8959372-8960823 REVERSE LENGTH=483	483	207	526	8e-54	99	135	0.73	116	135	0.85				3
1	DT564458	900	AT1G01390.1 | Symbols: | UDP-Glycosyltransferase superfamily protein |chr1:148319-149761 REVERSE LENGTH=480	480	97.4	241	1e-20	84	307	0.27	127	307	0.41	28	307	0.09	3
1	ES818061	1081	AT2G47370.1 | Symbols: | Calcium-dependent phosphotriesterase superfamilyprotein | chr2:19439130-19440281 REVERSE LENGTH=330	330	111	278	7e-25	54	86	0.62	69	86	0.8	1	86	0.01	1
1	ES803996	1288	AT5G61340.1 | Symbols: | unknown protein; BEST Arabidopsis thaliana proteinmatch is: unknown protein (TAIR:AT1G26650.1); Has 30201Blast hits to 17322 proteins in 780 species: Archae -12; Bacteria - 1396; Metazoa - 17338; Fungi - 3422;Plants - 5037; Viruses - 0; Other Eukaryotes - 2996(source: NCBI BLink). | chr5:24662064-24663044 REVERSELENGTH=326	326	141	355	1e-33	90	232	0.38	127	232	0.54				2
1	ES829705	894	AT3G11730.1 | Symbols: ATFP8, ATRABD1, RABD1 | Ras-related small GTP-bindingfamily protein | chr3:3709490-3711397 REVERSE LENGTH=205	205	266	681	1e-71	140	209	0.66	159	209	0.76	3	209	0.01	1
1	DT559851	974	AT3G54040.1 | Symbols: | PAR1 protein | chr3:20014032-20015299 REVERSELENGTH=183	183	143	360	2e-34	67	112	0.59	87	112	0.77				3
1	ES806842	1127	AT1G55320.1 | Symbols: AAE18 | acyl-activating enzyme 18 |chr1:20633371-20636659 FORWARD LENGTH=727	727	376	966	e-104	177	253	0.69	207	253	0.81				1
1	DW226283	699	AT2G28315.1 | Symbols: | Nucleotide/sugar transporter family protein |chr2:12088896-12090570 FORWARD LENGTH=342	342	272	695	2e-73	141	190	0.74	159	190	0.83	2	190	0.01	1
1	ES814108	1333	AT3G12740.1 | Symbols: ALIS1 | ALA-interacting subunit 1 | chr3:4049739-4051561FORWARD LENGTH=350	350	350	897	2e-96	173	270	0.64	200	270	0.74				3
1	ES833022	1266	AT1G13700.1 | Symbols: PGL1 | 6-phosphogluconolactonase 1 |chr1:4694475-4695600 REVERSE LENGTH=268	268	182	462	4e-46	91	133	0.68	108	133	0.81	2	133	0.01	1
1	CO492237	410	AT5G14360.1 | Symbols: | Ubiquitin-like superfamily protein |chr5:4631038-4631641 FORWARD LENGTH=163	163	99.8	247	5e-22	51	93	0.54	70	93	0.75				1
1	DW234995	753	AT2G29500.1 | Symbols: | HSP20-like chaperones superfamily protein |chr2:12633279-12633740 REVERSE LENGTH=153	153	223	567	1e-58	109	153	0.71	124	153	0.81				3
1	EX164760	1038	AT4G39490.1 | Symbols: CYP96A10 | cytochrome P450, family 96, subfamily A,polypeptide 10 | chr4:18365229-18366788 FORWARDLENGTH=519	519	186	473	2e-47	86	137	0.62	102	137	0.74				3
1	ES811540	1338	AT4G25050.1 | Symbols: ACP4 | acyl carrier protein 4 | chr4:12870178-12871024FORWARD LENGTH=137	137	61.2	147	2e-09	33	58	0.56	40	58	0.68				1
1	EX165159	1037	AT5G44860.1 | Symbols: | unknown protein; BEST Arabidopsis thaliana proteinmatch is: unknown protein (TAIR:AT4G19950.1); Has 233Blast hits to 227 proteins in 25 species: Archae - 0;Bacteria - 13; Metazoa - 1; Fungi - 0; Plants - 216;Viruses - 0; Other Eukaryotes - 3 (source: NCBI BLink). |chr5:18110688-18111653 REVERSE LENGTH=321	321	345	884	4e-95	188	305	0.61	222	305	0.72				2
1	ES818872	1327	AT2G05990.2 | Symbols: MOD1, ENR1 | NAD(P)-binding Rossmann-fold superfamilyprotein | chr2:2322876-2324867 FORWARD LENGTH=390	390	255	652	4e-68	170	343	0.49	210	343	0.61	4	343	0.01	3
1	DW223860	813	AT3G14067.1 | Symbols: | Subtilase family protein | chr3:4658421-4660754 REVERSELENGTH=777	777	383	983	e-107	189	272	0.69	221	272	0.81	1	272	0	1
1	DT459780	831	AT1G55320.2 | Symbols: AAE18 | acyl-activating enzyme 18 |chr1:20634194-20636659 FORWARD LENGTH=511	511	279	713	2e-75	147	219	0.67	172	219	0.78	2	219	0	1
1	ES849716	846	AT3G22400.1 | Symbols: LOX5 | PLAT/LH2 domain-containing lipoxygenase familyprotein | chr3:7927011-7931167 FORWARD LENGTH=886	886	228	582	3e-60	108	186	0.58	139	186	0.74	6	186	0.03	1
1	EX166855	964	AT1G56600.1 | Symbols: AtGolS2, GolS2 | galactinol synthase 2 |chr1:21207620-21209291 FORWARD LENGTH=335	335	221	562	7e-58	104	170	0.61	119	170	0.7	1	170	0	2
1	DW478876	793	AT5G20230.1 | Symbols: ATBCB, BCB, SAG14 | blue-copper-binding protein |chr5:6826626-6827408 FORWARD LENGTH=196	196	108	270	4e-24	53	104	0.5	62	104	0.59				3
1	ES811090	1365	AT1G04980.1 | Symbols: ATPDIL2-2, ATPDI10, PDI10, PDIL2-2 | PDI-like 2-2 |chr1:1413869-1416120 REVERSE LENGTH=447	447	257	656	1e-68	130	189	0.68	146	189	0.77	7	189	0.03	3
1	DN818147	447	AT3G50910.1 | Symbols: | unknown protein; BEST Arabidopsis thaliana proteinmatch is: unknown protein (TAIR:AT5G66480.1); Has 76Blast hits to 75 proteins in 28 species: Archae - 0;Bacteria - 10; Metazoa - 7; Fungi - 2; Plants - 49;Viruses - 0; Other Eukaryotes - 8 (source: NCBI BLink).| chr3:18920189-18921999 FORWARD LENGTH=447	447	65.5	158	1e-11	30	65	0.46	36	65	0.55				2
1	DT550482	887	AT5G24580.2 | Symbols: | Heavy metal transport/detoxification superfamilyprotein | chr5:8410394-8412087 REVERSE LENGTH=318	318	249	636	2e-66	124	153	0.81	138	153	0.9	1	153	0	2
1	EF079901	1116	AT2G37170.1 | Symbols: PIP2B, PIP2;2 | plasma membrane intrinsic protein 2 |chr2:15613624-15614791 REVERSE LENGTH=285	285	467	1201	e-132	226	283	0.79	242	283	0.85				1
1	ES842162	1181	AT2G32720.1 | Symbols: B5 #4, ATCB5-B, CB5-B | cytochrome B5 isoform B |chr2:13877013-13878447 REVERSE LENGTH=134	134	145	367	1e-41	69	87	0.79	77	87	0.88				-3
1	DT052246	550	AT5G18840.1 | Symbols: | Major facilitator superfamily protein |chr5:6282954-6286399 FORWARD LENGTH=482	482	82	201	5e-24	36	42	0.85	40	42	0.95				-2
1	ES829185	961	AT5G34940.2 | Symbols: AtGUS3, GUS3 | glucuronidase 3 | chr5:13235912-13238718REVERSE LENGTH=536	536	389	1000	e-108	177	257	0.68	216	257	0.84				3
1	ES795010	1351	AT1G10370.1 | Symbols: GST30, ATGSTU17, GST30B, ERD9 | GlutathioneS-transferase family protein | chr1:3397274-3398273REVERSE LENGTH=227	227	268	684	8e-72	133	221	0.6	167	221	0.75	1	221	0	3
1	DW234082	911	AT4G19230.2 | Symbols: CYP707A1 | cytochrome P450, family 707, subfamily A,polypeptide 1 | chr4:10521524-10523566 FORWARDLENGTH=484	484	503	1296	e-143	245	303	0.8	279	303	0.92				3
1	DW518752	804	AT2G28200.1 | Symbols: | C2H2-type zinc finger family protein |chr2:12024321-12025181 FORWARD LENGTH=286	286	144	363	7e-35	101	228	0.44	124	228	0.54	11	228	0.04	1
1	ES821113	1072	AT4G10850.1 | Symbols: SWEET7, AtSWEET7 | Nodulin MtN3 family protein |chr4:6675068-6676718 FORWARD LENGTH=258	258	199	506	3e-51	105	218	0.48	143	218	0.65	3	218	0.01	-1
1	DW237712	803	AT1G19130.1 | Symbols: | CONTAINS InterPro DOMAIN/s: Protein of unknownfunction DUF985 (InterPro:IPR009327), RmlC-like jellyroll fold (InterPro:IPR014710); Has 1465 Blast hits to1465 proteins in 584 species: Archae - 10; Bacteria -1038; Metazoa - 19; Fungi - 43; Plants - 51; Viruses -0; Other Eukaryotes - 304 (source: NCBI BLink). |chr1:6609545-6610555 REVERSE LENGTH=192	192	285	728	3e-77	138	189	0.73	164	189	0.86	1	189	0	1
1	ES817737	1291	AT5G11430.1 | Symbols: | SPOC domain / Transcription elongation factor S-IIprotein | chr5:3648469-3652256 FORWARD LENGTH=873	873	120	301	2e-27	68	169	0.4	94	169	0.55	12	169	0.07	3
1	DW511237	764	AT3G56880.1 | Symbols: | VQ motif-containing protein | chr3:21060044-21060781FORWARD LENGTH=245	245	103	257	1e-22	88	244	0.36	109	244	0.44	68	244	0.27	2
1	ES823001	1285	AT3G60580.1 | Symbols: | C2H2-like zinc finger protein |chr3:22394007-22394873 FORWARD LENGTH=288	288	135	340	6e-32	73	153	0.47	97	153	0.63	5	153	0.03	1
1	ES811740	1308	AT5G22740.1 | Symbols: ATCSLA02, CSLA02, ATCSLA2, CSLA2 | cellulose synthase-likeA02 | chr5:7555379-7559866 REVERSE LENGTH=534	534	423	1087	e-118	211	251	0.84	221	251	0.88	2	251	0	1
1	DW241741	941	AT4G31290.1 | Symbols: | ChaC-like family protein | chr4:15186851-15188278FORWARD LENGTH=227	227	325	834	2e-89	152	183	0.83	164	183	0.89				3
1	DT465631	855	AT1G49670.1 | Symbols: NQR | ARP protein (REF) | chr1:18381591-18386021 REVERSELENGTH=629	629	386	992	e-109	194	279	0.69	237	279	0.84	5	279	0.01	3
1	EX165209	933	AT2G47160.2 | Symbols: BOR1 | HCO3- transporter family | chr2:19357740-19360787REVERSE LENGTH=729	729	308	790	3e-84	154	230	0.66	182	230	0.79	14	230	0.06	2
1	ES791403	1273	AT3G02360.1 | Symbols: | 6-phosphogluconate dehydrogenase family protein |chr3:482498-483958 FORWARD LENGTH=486	486	577	1486	e-165	289	349	0.82	317	349	0.9				3
1	EU373046	1344	AT1G14360.1 | Symbols: ATUTR3, UTR3 | UDP-galactose transporter 3 |chr1:4911362-4913029 REVERSE LENGTH=331	331	600	1547	e-172	286	316	0.9	303	316	0.95				1
1	ES800829	1297	AT3G25860.1 | Symbols: LTA2, PLE2 | 2-oxoacid dehydrogenases acyltransferasefamily protein | chr3:9460632-9462585 FORWARD LENGTH=480	480	276	707	2e-74	166	319	0.52	187	319	0.58				2
1	CO492992	715	AT2G38110.1 | Symbols: ATGPAT6, GPAT6 | glycerol-3-phosphate acyltransferase 6| chr2:15952816-15955364 REVERSE LENGTH=501	501	368	945	e-102	176	227	0.77	203	227	0.89	3	227	0.01	2
1	ES808278	1295	AT1G66240.1 | Symbols: ATX1, ATATX1 | homolog of anti-oxidant 1 |chr1:24686445-24687327 REVERSE LENGTH=106	106	132	333	4e-31	64	81	0.79	75	81	0.92				2
1	ES835251	513	AT5G59970.1 | Symbols: | Histone superfamily protein | chr5:24146352-24146663REVERSE LENGTH=103	103	142	359	9e-35	73	73	1	73	73	1				1
1	ES803905	1390	AT3G62600.1 | Symbols: ATERDJ3B, ERDJ3B | DNAJ heat shock family protein |chr3:23151038-23153346 REVERSE LENGTH=346	346	417	1071	e-116	194	247	0.78	227	247	0.91	2	247	0	3
1	ES793330	1331	AT5G64510.1 | Symbols: TIN1 | unknown protein; FUNCTIONS IN: molecular_functionunknown; INVOLVED IN: biological_process unknown;LOCATED IN: endomembrane system; EXPRESSED IN: 17 plantstructures; EXPRESSED DURING: 10 growth stages; Has35333 Blast hits to 34131 proteins in 2444 species:Archae - 798; Bacteria - 22429; Metazoa - 974; Fungi -991; Plants - 531; Viruses - 0; Other Eukaryotes - 9610(sour…	424	358	920	4e-99	187	252	0.74	219	252	0.86	9	252	0.03	1
1	DW497921	886	AT2G23890.1 | Symbols: | HAD-superfamily hydrolase, subfamily IG,5'-nucleotidase | chr2:10170680-10173622 FORWARDLENGTH=553	553	180	457	1e-45	83	116	0.71	98	116	0.84				1
1	DT458824	550	AT3G48460.1 | Symbols: | GDSL-like Lipase/Acylhydrolase superfamily protein |chr3:17949496-17951082 FORWARD LENGTH=381	381	77.4	189	5e-15	36	97	0.37	55	97	0.56				1
1	ES849077	1320	AT1G08510.1 | Symbols: FATB | fatty acyl-ACP thioesterases B |chr1:2691546-2693409 REVERSE LENGTH=412	412	242	617	3e-66	137	243	0.56	165	243	0.67	7	243	0.02	3
1	ES833635	806	AT2G47160.2 | Symbols: BOR1 | HCO3- transporter family | chr2:19357740-19360787REVERSE LENGTH=729	729	117	292	1e-26	52	62	0.83	58	62	0.93				1
1	ES813933	1388	AT2G22430.1 | Symbols: ATHB6, HB6 | homeobox protein 6 | chr2:9526470-9527612REVERSE LENGTH=311	311	165	417	8e-41	85	155	0.54	118	155	0.76	9	155	0.05	3
1	DT566971	853	AT4G10630.1 | Symbols: | Glutaredoxin family protein | chr4:6566625-6567629REVERSE LENGTH=334	334	131	329	7e-31	86	219	0.39	114	219	0.52	3	219	0.01	2
1	FJ812359	1599	AT5G66520.1 | Symbols: | Tetratricopeptide repeat (TPR)-like superfamily protein| chr5:26551879-26553741 FORWARD LENGTH=620	620	401	1030	e-112	203	495	0.41	318	495	0.64	3	495	0	1
1	ES832553	1394	AT5G10230.1 | Symbols: ANNAT7, ANN7 | annexin 7 | chr5:3209738-3211396 REVERSELENGTH=316	316	309	791	6e-89	155	246	0.63	188	246	0.76				2
1	ES816868	1201	AT5G10980.1 | Symbols: | Histone superfamily protein | chr5:3472591-3473349REVERSE LENGTH=136	136	118	295	9e-27	62	81	0.76	64	81	0.79				2
1	DW496565	667	AT1G52855.1 | Symbols: | unknown protein; BEST Arabidopsis thaliana proteinmatch is: unknown protein (TAIR:AT3G15534.1); Has 35333Blast hits to 34131 proteins in 2444 species: Archae -798; Bacteria - 22429; Metazoa - 974; Fungi - 991;Plants - 531; Viruses - 0; Other Eukaryotes - 9610(source: NCBI BLink). | chr1:19683137-19683343 REVERSELENGTH=68	68	123	309	9e-29	49	68	0.72	62	68	0.91				2
1	DT466200	846	AT1G29470.2 | Symbols: | S-adenosyl-L-methionine-dependent methyltransferasessuperfamily protein | chr1:10310424-10313369 REVERSELENGTH=770	770	345	885	2e-95	159	219	0.72	186	219	0.84				-2
1	ES799774	1297	AT4G16155.1 | Symbols: | dihydrolipoyl dehydrogenases | chr4:9153570-9157322REVERSE LENGTH=630	630	478	1230	e-135	237	257	0.92	249	257	0.96				3
1	FJ415200	2391	AT5G42020.1 | Symbols: BIP, BIP2 | Heat shock protein 70 (Hsp 70) family protein| chr5:16807697-16810480 REVERSE LENGTH=668	668	1129	2919	0	576	669	0.86	606	669	0.9	3	669	0	3
1	AJ606073	1416	AT5G43060.1 | Symbols: | Granulin repeat cysteine protease family protein |chr5:17269784-17272117 REVERSE LENGTH=463	463	468	1203	e-132	232	351	0.66	280	351	0.79	5	351	0.01	3
1	DT559271	912	AT2G26600.1 | Symbols: | Glycosyl hydrolase superfamily protein |chr2:11316727-11318215 FORWARD LENGTH=388	388	384	985	e-107	192	303	0.63	230	303	0.75	1	303	0	1
1	ES824346	1287	AT1G01090.1 | Symbols: PDH-E1 ALPHA | pyruvate dehydrogenase E1 alpha |chr1:47705-49166 REVERSE LENGTH=428	428	190	482	2e-48	101	178	0.56	119	178	0.66	9	178	0.05	2
1	DT459768	749	AT5G51060.1 | Symbols: RHD2, ATRBOHC, RBOHC | NADPH/respiratory burst oxidaseprotein D | chr5:20757484-20762175 REVERSE LENGTH=905	905	316	810	2e-90	158	224	0.7	173	224	0.77				1
1	ES818662	1273	AT2G26150.1 | Symbols: ATHSFA2, HSFA2 | heat shock transcription factor A2 |chr2:11135856-11137217 FORWARD LENGTH=345	345	306	784	2e-83	154	262	0.58	193	262	0.73	8	262	0.03	3
1	ES811111	1323	AT1G76250.1 | Symbols: | unknown protein; INVOLVED IN: biological_processunknown; LOCATED IN: endomembrane system; EXPRESSED IN:6 plant structures; EXPRESSED DURING: 4 anthesis, petaldifferentiation and expansion stage; Has 74 Blast hitsto 74 proteins in 16 species: Archae - 0; Bacteria - 0;Metazoa - 1; Fungi - 0; Plants - 69; Viruses - 0; OtherEukaryotes - 4 (source: NCBI BLink). |chr1:28606561-…	434	440	1132	e-127	205	298	0.68	243	298	0.81				2
1	ES842261	1232	AT4G04610.1 | Symbols: APR1, APR, PRH19, ATAPR1 | APS reductase 1 |chr4:2325069-2326718 FORWARD LENGTH=465	465	244	624	7e-65	143	218	0.65	159	218	0.72	9	218	0.04	3
1	DW483603	916	AT5G64510.1 | Symbols: TIN1 | unknown protein; FUNCTIONS IN: molecular_functionunknown; INVOLVED IN: biological_process unknown;LOCATED IN: endomembrane system; EXPRESSED IN: 17 plantstructures; EXPRESSED DURING: 10 growth stages; Has35333 Blast hits to 34131 proteins in 2444 species:Archae - 798; Bacteria - 22429; Metazoa - 974; Fungi -991; Plants - 531; Viruses - 0; Other Eukaryotes - 9610(sour…	424	327	839	5e-90	175	260	0.67	210	260	0.8	8	260	0.03	-2
1	DT569945	879	AT5G51550.1 | Symbols: EXL3 | EXORDIUM like 3 | chr5:20939793-20940806 REVERSELENGTH=337	337	466	1199	e-132	221	287	0.77	244	287	0.85				3
1	DT460405	668	AT5G01090.1 | Symbols: | Concanavalin A-like lectin family protein |chr5:33055-34116 FORWARD LENGTH=353	353	151	381	4e-37	71	151	0.47	101	151	0.66	5	151	0.03	-1
1	DW243843	773	AT3G56130.2 | Symbols: | biotin/lipoyl attachment domain-containing protein |chr3:20827850-20829007 FORWARD LENGTH=205	205	217	553	6e-57	112	181	0.61	130	181	0.71	2	181	0.01	-1
1	DW507620	801	AT3G04090.1 | Symbols: SIP1;1, SIP1A | small and basic intrinsic protein 1A |chr3:1072340-1074031 REVERSE LENGTH=240	240	184	467	6e-47	100	240	0.41	137	240	0.57				3
1	DW508258	896	AT5G62865.1 | Symbols: | unknown protein; BEST Arabidopsis thaliana proteinmatch is: unknown protein (TAIR:AT3G48020.1). |chr5:25234064-25234567 FORWARD LENGTH=167	167	57.8	138	1e-08	40	122	0.32	54	122	0.44	13	122	0.1	1
1	ES790668	1094	AT1G77610.1 | Symbols: | EamA-like transporter family protein |chr1:29165489-29167486 FORWARD LENGTH=336	336	315	808	3e-86	163	199	0.81	167	199	0.83				3
1	ES840243	1455	AT1G36160.2 | Symbols: ACC1 | acetyl-CoA carboxylase 1 | chr1:13534196-13543773FORWARD LENGTH=2254	2254	369	948	e-102	208	331	0.62	231	331	0.69	5	331	0.01	3
1	EX165214	942	AT1G22840.1 | Symbols: CYTC-1, ATCYTC-A | CYTOCHROME C-1 | chr1:8079384-8080286FORWARD LENGTH=114	114	216	551	1e-56	102	112	0.91	106	112	0.94				2
1	ES806627	756	AT5G27670.1 | Symbols: HTA7 | histone H2A 7 | chr5:9792807-9793365 REVERSELENGTH=150	150	137	346	6e-33	69	95	0.72	73	95	0.76				2
1	EX172458	889	AT5G42890.1 | Symbols: ATSCP2, SCP2 | sterol carrier protein 2 |chr5:17194458-17195910 REVERSE LENGTH=123	123	214	544	8e-56	102	123	0.82	117	123	0.95				3
1	ES804466	1078	AT3G07490.1 | Symbols: AGD11 | ARF-GAP domain 11 | chr3:2391189-2391650 FORWARDLENGTH=153	153	212	540	3e-55	104	153	0.67	123	153	0.8				1
1	ES805164	1371	AT5G61790.1 | Symbols: CNX1, ATCNX1 | calnexin 1 | chr5:24827394-24829642REVERSE LENGTH=530	530	330	845	2e-90	162	247	0.65	182	247	0.73				1
1	ES793564	1278	AT4G36360.1 | Symbols: BGAL3 | beta-galactosidase 3 | chr4:17176840-17181143REVERSE LENGTH=856	856	391	1004	e-124	178	290	0.61	222	290	0.76				3
1	EX170360	781	AT2G36460.1 | Symbols: | Aldolase superfamily protein | chr2:15296929-15298387REVERSE LENGTH=358	358	94	232	2e-26	49	66	0.74	49	66	0.74				3
1	DW481419	745	AT5G45275.1 | Symbols: | Major facilitator superfamily protein |chr5:18334476-18337240 REVERSE LENGTH=570	570	283	724	8e-77	141	193	0.73	155	193	0.8				1
1	ES831215	1224	AT2G25110.1 | Symbols: SDF2, ATSDL, AtSDF2 | stromal cell-derived factor 2-likeprotein precursor | chr2:10684428-10685838 FORWARDLENGTH=218	218	245	625	4e-77	109	138	0.78	125	138	0.9				2
1	DT465524	860	AT3G29770.1 | Symbols: ATMES11, MES11 | methyl esterase 11 |chr3:11648471-11650565 FORWARD LENGTH=390	390	251	642	3e-67	123	149	0.82	139	149	0.93				-3
1	ES832420	1205	AT2G30590.1 | Symbols: WRKY21 | WRKY DNA-binding protein 21 |chr2:13033891-13035303 FORWARD LENGTH=380	380	104	260	1e-22	66	134	0.49	85	134	0.63	10	134	0.07	3
1	ES815391	1337	AT5G15950.2 | Symbols: | Adenosylmethionine decarboxylase family protein |chr5:5206706-5207794 FORWARD LENGTH=362	362	263	671	4e-78	139	257	0.54	176	257	0.68	2	257	0	1
1	DW495996	646	AT3G12830.1 | Symbols: | SAUR-like auxin-responsive protein family |chr3:4079117-4079515 REVERSE LENGTH=132	132	147	370	7e-36	82	129	0.63	94	129	0.72	1	129	0	2
1	ES807019	1347	AT5G07340.2 | Symbols: | Calreticulin family protein | chr5:2317300-2319458FORWARD LENGTH=540	540	40	92	1e-06	16	27	0.59	25	27	0.92				2
1	DY985210	600	AT4G01100.2 | Symbols: ADNT1 | adenine nucleotide transporter 1 |chr4:477411-479590 FORWARD LENGTH=366	366	154	390	3e-47	72	92	0.78	84	92	0.91				-1
1	DT574386	907	AT2G03090.1 | Symbols: ATEXPA15, EXP15, ATEXP15, ATHEXP ALPHA 1.3, EXPA15 |expansin A15 | chr2:917361-918554 REVERSE LENGTH=253	253	434	1117	e-122	201	253	0.79	216	253	0.85	1	253	0	1
1	GQ292790	2024	AT4G00110.1 | Symbols: GAE3 | UDP-D-glucuronate 4-epimerase 3 | chr4:38702-39994REVERSE LENGTH=430	430	694	1792	0	353	435	0.81	368	435	0.84	1	435	0	1
1	ES805045	1357	AT1G10670.4 | Symbols: ACLA-1 | ATP-citrate lyase A-1 | chr1:3535787-3538098FORWARD LENGTH=423	423	492	1266	e-139	246	315	0.78	270	315	0.85				3
1	DW500257	928	AT5G10260.1 | Symbols: AtRABH1e, RABH1e | RAB GTPase homolog H1E |chr5:3219991-3221301 FORWARD LENGTH=207	207	383	983	e-106	194	208	0.93	204	208	0.98				2
1	ES812247	1288	AT1G57680.2 | Symbols: | FUNCTIONS IN: molecular_function unknown; INVOLVEDIN: biological_process unknown; LOCATED IN: endomembranesystem; EXPRESSED IN: 24 plant structures; EXPRESSEDDURING: 15 growth stages; CONTAINS InterPro DOMAIN/s:Uncharacterised conserved protein UCP031277(InterPro:IPR016971); Has 35333 Blast hits to 34131proteins in 2444 species: Archae - 798; Bacteria -22429; Metazoa - 97…	362	163	412	3e-40	91	175	0.52	118	175	0.67	4	175	0.02	1
1	ES808854	884	AT4G40030.2 | Symbols: | Histone superfamily protein | chr4:18555840-18556827REVERSE LENGTH=164	164	229	583	2e-60	119	147	0.8	124	147	0.84				3
1	ES832918	1348	AT3G19370.3 | Symbols: | Plant protein of unknown function (DUF869) |chr3:6711046-6713494 FORWARD LENGTH=704	704	119	299	4e-27	78	229	0.34	127	229	0.55	1	229	0	3
1	ES791780	1052	AT2G31670.1 | Symbols: | Stress responsive alpha-beta barrel domain protein |chr2:13472699-13473490 REVERSE LENGTH=263	263	238	608	4e-63	121	224	0.54	155	224	0.69				1
1	DW477164	845	AT3G59680.2 | Symbols: | unknown protein; FUNCTIONS IN: molecular_functionunknown; INVOLVED IN: biological_process unknown;LOCATED IN: endomembrane system; EXPRESSED IN: 17 plantstructures; EXPRESSED DURING: 13 growth stages; Has 34Blast hits to 34 proteins in 10 species: Archae - 0;Bacteria - 0; Metazoa - 0; Fungi - 0; Plants - 34;Viruses - 0; Other Eukaryotes - 0 (source: NCBI BLink).| chr3:220…	229	178	452	4e-45	106	213	0.49	136	213	0.63	7	213	0.03	2
1	ES842786	642	AT1G36160.2 | Symbols: ACC1 | acetyl-CoA carboxylase 1 | chr1:13534196-13543773FORWARD LENGTH=2254	2254	388	996	e-108	187	213	0.87	197	213	0.92				3
1	ES792119	958	AT4G36945.1 | Symbols: | PLC-like phosphodiesterases superfamily protein |chr4:17420098-17422047 REVERSE LENGTH=408	408	343	879	7e-97	165	250	0.66	193	250	0.77				1
1	ES841560	961	AT2G12462.1 | Symbols: | BEST Arabidopsis thaliana protein match is: Sterilealpha motif (SAM) domain-containing protein(TAIR:AT1G15760.1); Has 35333 Blast hits to 34131proteins in 2444 species: Archae - 798; Bacteria -22429; Metazoa - 974; Fungi - 991; Plants - 531; Viruses- 0; Other Eukaryotes - 9610 (source: NCBI BLink). |chr2:5050583-5051585 REVERSE LENGTH=249	249	88.6	218	6e-18	78	230	0.33	112	230	0.48	12	230	0.05	3
1	EF222282	721	AT1G72230.1 | Symbols: | Cupredoxin superfamily protein |chr1:27188287-27189093 FORWARD LENGTH=181	181	120	301	9e-28	54	87	0.62	68	87	0.78				2
1	DT462494	861	AT3G56400.1 | Symbols: WRKY70, ATWRKY70 | WRKY DNA-binding protein 70 |chr3:20909082-20910409 REVERSE LENGTH=294	294	140	354	8e-34	92	235	0.39	136	235	0.57	7	235	0.02	1
1	ES795647	1336	AT5G65640.1 | Symbols: bHLH093 | beta HLH protein 93 | chr5:26237137-26238904FORWARD LENGTH=351	351	142	358	5e-34	107	305	0.35	149	305	0.48	16	305	0.05	1
1	CA992918	622	AT3G01960.1 | Symbols: | unknown protein; Has 13 Blast hits to 13 proteins in5 species: Archae - 0; Bacteria - 0; Metazoa - 0; Fungi- 0; Plants - 13; Viruses - 0; Other Eukaryotes - 0(source: NCBI BLink). | chr3:324581-325087 REVERSELENGTH=138	138	49.7	117	2e-06	43	130	0.33	69	130	0.53	17	130	0.13	-3
1	DT459148	520	AT5G07050.1 | Symbols: | nodulin MtN21 /EamA-like transporter family protein |chr5:2191533-2193416 REVERSE LENGTH=402	402	50.1	118	8e-07	27	83	0.32	43	83	0.51				1
1	EX164105	862	AT3G49200.1 | Symbols: | O-acyltransferase (WSD1-like) family protein |chr3:18235445-18237646 REVERSE LENGTH=507	507	155	391	4e-38	83	192	0.43	115	192	0.59	8	192	0.04	1
1	ES808098	1313	AT4G32790.1 | Symbols: | Exostosin family protein | chr4:15812566-15814908FORWARD LENGTH=593	593	503	1295	e-142	234	337	0.69	283	337	0.83	1	337	0	3
1	ES804754	497	AT4G15110.1 | Symbols: CYP97B3 | cytochrome P450, family 97, subfamily B,polypeptide 3 | chr4:8629922-8632993 REVERSE LENGTH=580	580	119	297	1e-27	63	84	0.75	68	84	0.8	1	84	0.01	1
1	DT048196	550	AT1G31300.2 | Symbols: | TRAM, LAG1 and CLN8 (TLC) lipid-sensing domaincontaining protein | chr1:11194308-11195955 FORWARDLENGTH=278	278	73.9	180	1e-16	32	43	0.74	39	43	0.9				-2
1	DW519509	570	AT5G37670.1 | Symbols: | HSP20-like chaperones superfamily protein |chr5:14969035-14969448 FORWARD LENGTH=137	137	102	254	2e-41	54	79	0.68	63	79	0.79	3	79	0.03	3
1	DT558624	953	AT3G15510.1 | Symbols: ATNAC2, ANAC056, NARS1, NAC2 | NAC domain containingprotein 2 | chr3:5243696-5245037 FORWARD LENGTH=364	364	366	939	e-101	184	268	0.68	211	268	0.78	18	268	0.06	2
1	DT468205	894	AT5G57560.1 | Symbols: TCH4, XTH22 | Xyloglucan endotransglucosylase/hydrolasefamily protein | chr5:23307296-23308235 REVERSELENGTH=284	284	383	984	e-115	180	241	0.74	208	241	0.86	3	241	0.01	-2
1	ES794354	1318	AT5G10720.1 | Symbols: AHK5, CKI2, HK5 | histidine kinase 5 |chr5:3386835-3390541 FORWARD LENGTH=922	922	165	417	7e-41	122	314	0.38	157	314	0.5	3	314	0	1
1	DW501790	609	AT1G22690.3 | Symbols: | Gibberellin-regulated family protein |chr1:8027328-8027961 FORWARD LENGTH=119	119	68.6	166	3e-12	29	65	0.44	42	65	0.64	1	65	0.01	1
1	DT047667	550	AT1G77510.1 | Symbols: ATPDIL1-2, PDI6, ATPDI6, PDIL1-2 | PDI-like 1-2 |chr1:29126742-29129433 FORWARD LENGTH=508	508	98.6	244	2e-21	47	91	0.51	64	91	0.7	1	91	0.01	-1
1	ES838452	942	AT2G38760.1 | Symbols: ANNAT3, ANN3 | annexin 3 | chr2:16201086-16202490FORWARD LENGTH=321	321	175	444	3e-44	95	235	0.4	147	235	0.62	11	235	0.04	2
1	DT549592	874	AT1G68670.1 | Symbols: | myb-like transcription factor family protein |chr1:25782344-25783873 FORWARD LENGTH=354	354	167	424	7e-42	106	246	0.43	132	246	0.53	15	246	0.06	2
1	DW497197	908	AT3G07870.1 | Symbols: | F-box and associated interaction domains-containingprotein | chr3:2510871-2512124 FORWARD LENGTH=417	417	419	1077	e-117	205	313	0.65	245	313	0.78	12	313	0.03	3
1	DT573393	1034	AT3G23570.1 | Symbols: | alpha/beta-Hydrolases superfamily protein |chr3:8458052-8459608 REVERSE LENGTH=239	239	269	688	2e-72	127	211	0.6	161	211	0.76	2	211	0	1
1	AY138249	3869	AT2G42010.1 | Symbols: PLDBETA1, PLDBETA | phospholipase D beta 1 |chr2:17533018-17537990 REVERSE LENGTH=1083	1083	1401	3627	0	708	1104	0.64	816	1104	0.73	20	1104	0.01	1
1	ES815921	1230	AT2G02990.1 | Symbols: RNS1, ATRNS1 | ribonuclease 1 | chr2:873714-874667FORWARD LENGTH=230	230	84.7	208	1e-16	57	206	0.27	85	206	0.41	6	206	0.02	1
1	ES812264	1320	AT5G62790.2 | Symbols: DXR | 1-deoxy-D-xylulose 5-phosphate reductoisomerase |chr5:25214358-25217289 REVERSE LENGTH=497	497	527	1358	e-150	256	284	0.9	274	284	0.96				3
1	DW490578	668	AT3G47780.1 | Symbols: ATATH6, ATH6 | ABC2 homolog 6 | chr3:17624500-17628972FORWARD LENGTH=935	935	179	455	1e-45	91	195	0.46	119	195	0.61	1	195	0	1
1	DW497853	704	AT5G60680.1 | Symbols: | Protein of unknown function, DUF584 |chr5:24386247-24386738 FORWARD LENGTH=163	163	138	348	3e-33	85	172	0.49	102	172	0.59	4	172	0.02	2
1	DT046689	550	AT1G22380.1 | Symbols: AtUGT85A3, UGT85A3 | UDP-glucosyl transferase 85A3 |chr1:7900522-7902332 REVERSE LENGTH=488	488	174	442	2e-44	79	132	0.59	101	132	0.76				-3
1	DW493827	770	AT5G01700.2 | Symbols: | Protein phosphatase 2C family protein |chr5:260848-262492 REVERSE LENGTH=382	382	166	419	2e-41	98	216	0.45	122	216	0.56	10	216	0.04	-1
1	DN759840	550	AT4G15780.1 | Symbols: ATVAMP724, VAMP724 | vesicle-associated membrane protein724 | chr4:8980081-8981697 REVERSE LENGTH=222	222	110	274	8e-25	52	82	0.63	60	82	0.73				3
1	ES811234	1000	AT1G02816.1 | Symbols: | Protein of unknown function, DUF538 |chr1:621637-622137 FORWARD LENGTH=166	166	173	438	2e-43	79	146	0.54	107	146	0.73				-3
1	DT556653	899	AT4G13510.1 | Symbols: AMT1;1, ATAMT1, ATAMT1;1 | ammonium transporter 1;1 |chr4:7858220-7859725 FORWARD LENGTH=501	501	411	1057	e-115	206	291	0.7	228	291	0.78	9	291	0.03	2
1	EX169353	942	AT2G03200.1 | Symbols: | Eukaryotic aspartyl protease family protein |chr2:966506-967891 REVERSE LENGTH=461	461	383	983	e-106	196	312	0.62	246	312	0.78	11	312	0.03	2
1	EX169431	679	AT4G27280.1 | Symbols: | Calcium-binding EF-hand family protein |chr4:13663770-13664162 REVERSE LENGTH=130	130	134	336	7e-32	69	105	0.65	76	105	0.72	1	105	0	1
1	DW484099	714	AT1G02190.1 | Symbols: | Fatty acid hydroxylase superfamily |chr1:415154-417796 FORWARD LENGTH=627	627	249	637	1e-66	116	220	0.52	155	220	0.7				-1
1	CO499430	634	AT4G33330.2 | Symbols: PGSIP3, GUX2 | plant glycogenin-like starch initiationprotein 3 | chr4:16059754-16063061 REVERSE LENGTH=626	626	63.5	153	1e-10	27	74	0.36	50	74	0.67				-3
1	DT549733	913	AT2G26870.1 | Symbols: NPC2 | non-specific phospholipase C2 |chr2:11457117-11459355 REVERSE LENGTH=514	514	479	1233	e-135	222	289	0.76	257	289	0.88				2
1	EX165210	993	AT1G61820.3 | Symbols: BGLU46 | beta glucosidase 46 | chr1:22836707-22838444FORWARD LENGTH=377	377	344	883	5e-95	160	287	0.55	209	287	0.72	2	287	0	2
1	ES842516	1214	AT4G25200.1 | Symbols: ATHSP23.6-MITO, HSP23.6-MITO | mitochondrion-localizedsmall heat shock protein 23.6 | chr4:12917089-12917858FORWARD LENGTH=210	210	196	497	3e-50	110	207	0.53	144	207	0.69	9	207	0.04	2
1	DW493658	687	AT1G21010.1 | Symbols: | unknown protein; FUNCTIONS IN: molecular_functionunknown; INVOLVED IN: N-terminal protein myristoylation;LOCATED IN: cellular_component unknown; EXPRESSED IN: 24plant structures; EXPRESSED DURING: 14 growth stages;BEST Arabidopsis thaliana protein match is: unknownprotein (TAIR:AT1G76600.1); Has 206 Blast hits to 206proteins in 13 species: Archae - 0; Bacteria - 0;Metazoa…	210	117	293	7e-27	82	214	0.38	106	214	0.49	43	214	0.2	1
1	ES799609	1297	AT1G02205.2 | Symbols: CER1 | Fatty acid hydroxylase superfamily |chr1:418818-422154 FORWARD LENGTH=625	625	417	1072	e-122	199	323	0.61	248	323	0.76	2	323	0	1
1	ES820794	1231	AT4G37260.1 | Symbols: MYB73, ATMYB73 | myb domain protein 73 |chr4:17540602-17541564 FORWARD LENGTH=320	320	218	556	5e-57	109	155	0.7	124	155	0.8	12	155	0.07	1
1	ES846373	962	AT4G26740.1 | Symbols: ATS1, CLO1, ATPXG1 | seed gene 1 |chr4:13473791-13475278 REVERSE LENGTH=245	245	249	637	1e-72	120	184	0.65	141	184	0.76				3
1	EX166058	514	AT5G47950.1 | Symbols: | HXXXD-type acyl-transferase family protein |chr5:19417218-19418498 REVERSE LENGTH=426	426	91.3	225	3e-19	45	102	0.44	64	102	0.62				2
1	DT571297	925	AT5G15050.1 | Symbols: | Core-2/I-branchingbeta-1,6-N-acetylglucosaminyltransferase family protein| chr5:4871820-4873454 REVERSE LENGTH=434	434	288	737	4e-78	140	208	0.67	161	208	0.77	6	208	0.02	1
1	ES796583	1282	AT5G66880.1 | Symbols: SNRK2-3, SNRK2.3, SRK2I | sucrose nonfermenting1(SNF1)-related protein kinase 2.3 |chr5:26710697-26712732 FORWARD LENGTH=361	361	518	1334	e-147	250	286	0.87	269	286	0.94				1
1	DT574269	948	AT4G16650.1 | Symbols: | O-fucosyltransferase family protein |chr4:9372727-9375910 FORWARD LENGTH=549	549	221	562	7e-58	105	156	0.67	127	156	0.81				3
1	ES805070	1234	AT4G32250.3 | Symbols: | Protein kinase superfamily protein |chr4:15570285-15572528 REVERSE LENGTH=611	611	375	964	e-109	181	285	0.63	223	285	0.78				2
1	ES828342	1345	AT5G62790.1 | Symbols: DXR, PDE129 | 1-deoxy-D-xylulose 5-phosphatereductoisomerase | chr5:25214358-25217292 REVERSELENGTH=477	477	102	254	6e-44	50	53	0.94	52	53	0.98				3
1	DW508245	673	AT4G25640.2 | Symbols: DTX35 | detoxifying efflux carrier 35 |chr4:13076576-13078965 REVERSE LENGTH=514	514	251	640	4e-67	123	174	0.7	140	174	0.8				3
1	DW485772	877	AT2G07050.1 | Symbols: CAS1 | cycloartenol synthase 1 | chr2:2924629-2930295FORWARD LENGTH=759	759	387	995	e-123	174	231	0.75	200	231	0.86				1
1	ES798171	1325	AT5G03040.3 | Symbols: iqd2 | IQ-domain 2 | chr5:710380-712406 REVERSELENGTH=461	461	258	658	8e-69	144	280	0.51	189	280	0.67	3	280	0.01	1
1	ES820489	1339	AT5G35360.3 | Symbols: CAC2 | acetyl Co-enzyme a carboxylase biotin carboxylasesubunit | chr5:13584300-13588163 FORWARD LENGTH=555	555	229	585	2e-60	157	331	0.47	190	331	0.57	14	331	0.04	2
1	DW508622	942	AT1G77210.2 | Symbols: STP14 | sugar transporter 14 | chr1:29009036-29010980REVERSE LENGTH=504	504	144	362	1e-34	70	88	0.79	76	88	0.86				2
1	DW515162	736	AT3G62940.3 | Symbols: | Cysteine proteinases superfamily protein |chr3:23263106-23264245 REVERSE LENGTH=332	332	68.6	166	4e-12	33	49	0.67	37	49	0.75				3
1	DR458862	655	AT5G60680.1 | Symbols: | Protein of unknown function, DUF584 |chr5:24386247-24386738 FORWARD LENGTH=163	163	102	253	3e-22	72	171	0.42	91	171	0.53	5	171	0.02	3
1	ES811544	1331	AT2G07050.1 | Symbols: CAS1 | cycloartenol synthase 1 | chr2:2924629-2930295FORWARD LENGTH=759	759	564	1453	e-161	272	368	0.73	305	368	0.82	2	368	0	2
1	ES798293	865	AT5G41080.1 | Symbols: | PLC-like phosphodiesterases superfamily protein |chr5:16441858-16443835 FORWARD LENGTH=374	374	90.9	224	1e-18	50	98	0.51	61	98	0.62				1
1	ES813888	1399	AT5G43430.3 | Symbols: ETFBETA | electron transfer flavoprotein beta |chr5:17453831-17455111 FORWARD LENGTH=219	219	303	777	1e-82	151	204	0.74	174	204	0.85				2
1	DW480669	576	AT3G49780.1 | Symbols: ATPSK4, ATPSK3 (FORMER SYMBOL), PSK4 | phytosulfokine 4precursor | chr3:18465750-18466254 FORWARD LENGTH=79	79	53.5	127	9e-08	21	38	0.55	28	38	0.73				3
1	ES832965	1370	AT1G21750.2 | Symbols: ATPDIL1-1, PDIL1-1 | PDI-like 1-1 | chr1:7645767-7648695FORWARD LENGTH=487	487	355	912	3e-98	177	291	0.6	220	291	0.75				2
1	DT468387	858	AT5G28770.3 | Symbols: BZO2H3 | bZIP transcription factor family protein |chr5:10796907-10798147 REVERSE LENGTH=250	250	160	406	8e-40	112	279	0.4	154	279	0.55	1	279	0	1
1	DT550127	970	AT5G57140.1 | Symbols: ATPAP28, PAP28 | purple acid phosphatase 28 |chr5:23149926-23151370 FORWARD LENGTH=397	397	362	930	e-100	188	301	0.62	222	301	0.73	4	301	0.01	3
1	DW498457	512	AT3G13175.1 | Symbols: | unknown protein; FUNCTIONS IN: molecular_functionunknown; INVOLVED IN: biological_process unknown;LOCATED IN: endomembrane system; EXPRESSED IN: 18 plantstructures; EXPRESSED DURING: 12 growth stages; BESTArabidopsis thaliana protein match is: unknown protein(TAIR:AT4G16400.1); Has 29 Blast hits to 29 proteins in8 species: Archae - 0; Bacteria - 0; Metazoa - 0; Fungi- 0; …	106	69.7	169	1e-12	43	102	0.42	54	102	0.52	13	102	0.12	1
1	DW226416	848	AT1G14290.1 | Symbols: SBH2 | sphingoid base hydroxylase 2 |chr1:4880307-4881784 REVERSE LENGTH=259	259	271	692	5e-73	132	239	0.55	166	239	0.69	2	239	0	2
1	DW496749	609	AT1G21050.1 | Symbols: | Protein of unknown function, DUF617 |chr1:7366859-7367596 FORWARD LENGTH=245	245	189	481	9e-49	99	162	0.61	127	162	0.78	5	162	0.03	1
1	EX167997	995	AT3G07810.2 | Symbols: | RNA-binding (RRM/RBD/RNP motifs) family protein |chr3:2492875-2495102 FORWARD LENGTH=495	495	297	760	5e-95	150	193	0.77	170	193	0.88	3	193	0.01	2
1	ES814921	810	AT5G56550.1 | Symbols: OXS3, ATOXS3 | oxidative stress 3 |chr5:22895847-22896502 REVERSE LENGTH=172	172	95.5	236	4e-20	52	99	0.52	67	99	0.67				3
1	ES844612	956	AT4G27520.1 | Symbols: ENODL2, AtENODL2 | early nodulin-like protein 2 |chr4:13750668-13751819 REVERSE LENGTH=349	349	67.8	164	1e-11	33	75	0.44	48	75	0.64				1
1	ES811650	1199	AT4G08950.1 | Symbols: EXO | Phosphate-responsive 1 family protein |chr4:5740378-5741322 FORWARD LENGTH=314	314	391	1005	e-112	193	292	0.66	220	292	0.75	3	292	0.01	2
1	DT551449	903	AT4G17180.1 | Symbols: | O-Glycosyl hydrolases family 17 protein |chr4:9646541-9648045 FORWARD LENGTH=475	475	373	957	e-103	179	237	0.75	206	237	0.86				1
1	ES835744	591	AT1G79660.1 | Symbols: | unknown protein; BEST Arabidopsis thaliana proteinmatch is: unknown protein (TAIR:AT1G16170.1); Has 30201Blast hits to 17322 proteins in 780 species: Archae -12; Bacteria - 1396; Metazoa - 17338; Fungi - 3422;Plants - 5037; Viruses - 0; Other Eukaryotes - 2996(source: NCBI BLink). | chr1:29976294-29976575 FORWARDLENGTH=93	93	85.5	210	2e-17	46	94	0.48	58	94	0.61	1	94	0.01	3
1	DW493260	738	AT4G38250.1 | Symbols: | Transmembrane amino acid transporter family protein |chr4:17935533-17936843 FORWARD LENGTH=436	436	214	546	4e-56	109	177	0.61	136	177	0.76	12	177	0.06	-3
1	ES819942	1291	AT3G02040.1 | Symbols: SRG3 | senescence-related gene 3 | chr3:348505-349909REVERSE LENGTH=361	361	376	965	e-107	181	261	0.69	213	261	0.81	1	261	0	2
1	ES813094	1353	AT2G21970.1 | Symbols: SEP2 | stress enhanced protein 2 | chr2:9357188-9357874REVERSE LENGTH=202	202	197	500	2e-50	116	204	0.56	142	204	0.69	11	204	0.05	3
1	ES811274	1222	AT1G27950.1 | Symbols: LTPG1 | glycosylphosphatidylinositol-anchored lipidprotein transfer 1 | chr1:9740740-9741991 FORWARDLENGTH=193	193	62.8	151	5e-10	26	34	0.76	33	34	0.97				1
1	ES823876	1321	AT2G45790.1 | Symbols: ATPMM, PMM | phosphomannomutase | chr2:18855876-18857753FORWARD LENGTH=246	246	417	1072	e-117	202	246	0.82	225	246	0.91				2
1	DW233287	528	AT2G17880.1 | Symbols: | Chaperone DnaJ-domain superfamily protein |chr2:7767176-7767658 REVERSE LENGTH=160	160	113	283	6e-26	58	109	0.53	71	109	0.65				-3
1	EX168292	948	AT2G04240.2 | Symbols: XERICO | RING/U-box superfamily protein |chr2:1461816-1462304 REVERSE LENGTH=162	162	130	328	9e-35	67	137	0.48	91	137	0.66	1	137	0	2
1	DW499773	897	AT2G15320.1 | Symbols: | Leucine-rich repeat (LRR) family protein |chr2:6666527-6667675 REVERSE LENGTH=382	382	330	847	6e-91	161	256	0.62	199	256	0.77	1	256	0	2
1	DT566018	801	AT1G32220.1 | Symbols: | NAD(P)-binding Rossmann-fold superfamily protein |chr1:11608038-11609591 FORWARD LENGTH=296	296	327	837	7e-90	165	237	0.69	194	237	0.81				1
1	DT560378	815	AT2G40280.1 | Symbols: | S-adenosyl-L-methionine-dependent methyltransferasessuperfamily protein | chr2:16825707-16828300 REVERSELENGTH=589	589	241	615	3e-92	111	133	0.83	122	133	0.91				2
1	DT468881	831	AT2G46370.4 | Symbols: JAR1 | Auxin-responsive GH3 family protein |chr2:19034233-19036369 FORWARD LENGTH=586	586	318	815	3e-87	152	248	0.61	203	248	0.81	3	248	0.01	3
1	ES794227	863	AT3G09510.1 | Symbols: | Ribonuclease H-like superfamily protein |chr3:2921804-2923258 FORWARD LENGTH=484	484	50.1	118	2e-06	39	128	0.3	60	128	0.46	4	128	0.03	-1
1	ES796914	1306	AT2G19810.1 | Symbols: | CCCH-type zinc finger family protein |chr2:8550419-8551498 FORWARD LENGTH=359	359	145	367	5e-35	92	213	0.43	118	213	0.55	10	213	0.04	3
1	ES841025	986	AT1G15030.1 | Symbols: | Protein of unknown function (DUF789) |chr1:5177895-5179853 FORWARD LENGTH=360	360	196	497	3e-50	96	145	0.66	110	145	0.75	5	145	0.03	1
1	DW483728	858	AT1G29400.2 | Symbols: AML5, ML5 | MEI2-like protein 5 | chr1:10290393-10293696REVERSE LENGTH=800	800	230	587	8e-61	122	210	0.58	152	210	0.72	2	210	0	-2
1	ES811156	843	AT4G03520.1 | Symbols: ATHM2 | Thioredoxin superfamily protein |chr4:1562585-1564055 REVERSE LENGTH=186	186	199	507	1e-51	100	171	0.58	124	171	0.72	4	171	0.02	3
1	ES816200	996	AT4G36860.1 | Symbols: | LIM domain-containing protein |chr4:17358580-17361189 REVERSE LENGTH=553	553	197	501	9e-51	115	242	0.47	142	242	0.58	22	242	0.09	2
1	DT549656	857	AT5G64440.1 | Symbols: AtFAAH, FAAH | fatty acid amide hydrolase |chr5:25766229-25770260 FORWARD LENGTH=607	607	376	966	e-105	183	285	0.64	217	285	0.76				2
1	ES819107	1379	AT1G11910.1 | Symbols: APA1, ATAPA1 | aspartic proteinase A1 |chr1:4017119-4019874 REVERSE LENGTH=506	506	304	778	1e-82	158	251	0.62	189	251	0.75				1
1	EX168026	971	AT4G20380.7 | Symbols: LSD1 | LSD1 zinc finger family protein |chr4:11005012-11006438 FORWARD LENGTH=189	189	246	627	2e-65	122	185	0.65	142	185	0.76	15	185	0.08	2
1	ES844875	954	AT5G53120.6 | Symbols: SPDS3 | spermidine synthase 3 | chr5:21535429-21537653FORWARD LENGTH=386	386	214	546	1e-56	104	122	0.85	113	122	0.92				3
1	ES809813	873	AT1G27290.2 | Symbols: | unknown protein; FUNCTIONS IN: molecular_functionunknown; INVOLVED IN: biological_process unknown;EXPRESSED IN: 25 plant structures; EXPRESSED DURING: 15growth stages; Has 44 Blast hits to 44 proteins in 12species: Archae - 0; Bacteria - 0; Metazoa - 0; Fungi -0; Plants - 44; Viruses - 0; Other Eukaryotes - 0(source: NCBI BLink). | chr1:9481788-9482576 FORWARDLENGTH=142	142	151	382	5e-37	83	141	0.58	100	141	0.7	11	141	0.07	1
1	DT467448	775	AT4G39850.2 | Symbols: PXA1 | peroxisomal ABC transporter 1 |chr4:18489220-18496762 FORWARD LENGTH=1338	1338	134	336	9e-32	64	91	0.7	75	91	0.82				3
1	DW520193	897	AT1G61667.1 | Symbols: | Protein of unknown function, DUF538 |chr1:22767674-22768269 FORWARD LENGTH=156	156	184	466	9e-47	88	130	0.67	104	130	0.8				1
1	DT563713	953	AT3G25290.2 | Symbols: | Auxin-responsive family protein |chr3:9208955-9210353 FORWARD LENGTH=393	393	390	1003	e-109	197	309	0.63	236	309	0.76	6	309	0.01	2
1	ES818730	1440	AT3G12580.1 | Symbols: HSP70, ATHSP70 | heat shock protein 70 |chr3:3991487-3993689 REVERSE LENGTH=650	650	452	1162	e-127	254	392	0.64	283	392	0.72	1	392	0	1
1	DW512891	915	AT3G11210.1 | Symbols: | SGNH hydrolase-type esterase superfamily protein |chr3:3511101-3512899 REVERSE LENGTH=256	256	276	707	3e-78	134	217	0.61	171	217	0.78	4	217	0.01	2
1	ES815352	1240	AT3G24520.1 | Symbols: AT-HSFC1, HSFC1 | heat shock transcription factor C1 |chr3:8941455-8942531 FORWARD LENGTH=330	330	286	732	2e-77	141	199	0.7	165	199	0.82	3	199	0.01	2
1	DW514600	909	AT5G08400.2 | Symbols: | Protein of unknown function (DUF3531) |chr5:2707225-2708911 REVERSE LENGTH=300	300	381	979	e-106	172	210	0.81	200	210	0.95				3
1	ES837692	931	AT3G62420.1 | Symbols: ATBZIP53, BZIP53 | basic region/leucine zipper motif 53| chr3:23091844-23092284 REVERSE LENGTH=146	146	104	259	2e-35	52	85	0.61	67	85	0.78	4	85	0.04	3
1	DT464576	861	AT1G73010.1 | Symbols: ATPS2, PS2 | phosphate starvation-induced gene 2 |chr1:27464780-27466180 REVERSE LENGTH=295	295	372	954	e-103	179	260	0.68	210	260	0.8	7	260	0.02	3
1	ES821453	814	AT1G27950.1 | Symbols: LTPG1 | glycosylphosphatidylinositol-anchored lipidprotein transfer 1 | chr1:9740740-9741991 FORWARDLENGTH=193	193	79.7	195	1e-19	47	126	0.37	67	126	0.53				3
1	ES815873	1263	AT5G48570.1 | Symbols: ROF2, ATFKBP65, FKBP65 | FKBP-type peptidyl-prolylcis-trans isomerase family protein |chr5:19690746-19693656 REVERSE LENGTH=578	578	361	927	e-100	190	315	0.6	232	315	0.73	4	315	0.01	3
1	DR455275	696	AT1G29400.2 | Symbols: AML5, ML5 | MEI2-like protein 5 | chr1:10290393-10293696REVERSE LENGTH=800	800	270	691	5e-73	133	186	0.71	153	186	0.82	1	186	0	1
1	DW476995	683	AT3G14010.4 | Symbols: CID4 | CTC-interacting domain 4 | chr3:4637164-4640324FORWARD LENGTH=549	549	109	273	1e-24	49	89	0.55	68	89	0.76				-2
1	ES838542	764	AT1G14860.1 | Symbols: atnudt18, NUDT18 | nudix hydrolase homolog 18 |chr1:5124993-5125805 FORWARD LENGTH=176	176	143	361	1e-34	70	119	0.58	89	119	0.74	3	119	0.02	-2
1	ES797188	1406	AT2G37220.1 | Symbols: | RNA-binding (RRM/RBD/RNP motifs) family protein |chr2:15634980-15636331 REVERSE LENGTH=289	289	279	713	4e-75	159	289	0.55	194	289	0.67	18	289	0.06	1
1	DT564218	976	AT2G02800.2 | Symbols: APK2B | protein kinase 2B | chr2:796889-799250 REVERSELENGTH=426	426	522	1345	e-148	261	332	0.78	297	332	0.89	8	332	0.02	3
1	DT571954	925	AT1G14180.1 | Symbols: | RING/U-box superfamily protein | chr1:4847828-4848970FORWARD LENGTH=348	348	196	499	1e-50	119	310	0.38	166	310	0.53	6	310	0.01	2
1	DW503413	648	AT1G55680.1 | Symbols: | Transducin/WD40 repeat-like superfamily protein |chr1:20804988-20807294 REVERSE LENGTH=445	445	276	705	1e-74	120	181	0.66	155	181	0.85				3
1	DT553840	975	AT4G35100.2 | Symbols: PIP3 | plasma membrane intrinsic protein 3 |chr4:16708672-16709958 FORWARD LENGTH=280	280	471	1212	e-133	231	279	0.82	247	279	0.88				2
1	EX169334	843	AT2G17880.1 | Symbols: | Chaperone DnaJ-domain superfamily protein |chr2:7767176-7767658 REVERSE LENGTH=160	160	117	292	1e-26	56	106	0.52	74	106	0.69				2
1	ES799033	802	AT5G20030.1 | Symbols: | Plant Tudor-like RNA-binding protein |chr5:6764971-6766036 REVERSE LENGTH=326	326	87.4	215	1e-17	49	114	0.42	73	114	0.64	1	114	0	3
1	ES818928	908	AT5G25590.1 | Symbols: | Protein of unknown function (DUF630 and DUF632) |chr5:8906684-8909847 REVERSE LENGTH=775	775	367	942	e-102	180	273	0.65	220	273	0.8	2	273	0	3
1	AY899302	813	AT2G16060.1 | Symbols: GLB1, AHB1, ARATH GLB1, NSHB1, ATGLB1, HB1 | hemoglobin1 | chr2:6982782-6983522 REVERSE LENGTH=160	160	251	641	4e-67	126	153	0.82	138	153	0.9	1	153	0	3
1	AY366083	1175	AT5G06720.1 | Symbols: ATPA2, PA2 | peroxidase 2 | chr5:2077567-2078857 REVERSELENGTH=335	335	343	879	2e-94	178	309	0.57	223	309	0.72	5	309	0.01	1
1	ES810220	1331	AT1G55020.1 | Symbols: LOX1, ATLOX1 | lipoxygenase 1 | chr1:20525798-20530143FORWARD LENGTH=859	859	424	1091	e-119	209	333	0.62	254	333	0.76	1	333	0	1
1	DV849409	618	AT5G48290.1 | Symbols: | Heavy metal transport/detoxification superfamilyprotein | chr5:19568980-19569658 FORWARD LENGTH=181	181	70.9	172	6e-13	35	72	0.48	51	72	0.7				3
1	DT462387	863	AT5G50915.2 | Symbols: | basic helix-loop-helix (bHLH) DNA-binding superfamilyprotein | chr5:20710764-20712252 REVERSE LENGTH=286	286	71.2	173	8e-13	31	54	0.57	47	54	0.87				2
1	FJ415216	1083	AT5G05340.1 | Symbols: | Peroxidase superfamily protein | chr5:1579142-1580819REVERSE LENGTH=324	324	380	976	e-106	189	297	0.63	229	297	0.77	2	297	0	1
1	AI729668	933	AT3G54420.1 | Symbols: ATEP3, ATCHITIV, CHIV, EP3 | homolog of carrot EP3-3chitinase | chr3:20145935-20147034 FORWARD LENGTH=273	273	227	578	1e-59	106	203	0.52	141	203	0.69	5	203	0.02	1
1	DW478474	851	AT3G54420.1 | Symbols: ATEP3, ATCHITIV, CHIV, EP3 | homolog of carrot EP3-3chitinase | chr3:20145935-20147034 FORWARD LENGTH=273	273	300	768	8e-82	147	259	0.56	180	259	0.69	3	259	0.01	2
1	DW520350	952	AT4G37530.1 | Symbols: | Peroxidase superfamily protein |chr4:17634786-17636082 FORWARD LENGTH=329	329	441	1134	e-124	207	283	0.73	245	283	0.86				1
1	DT545797	761	AT1G78980.1 | Symbols: SRF5 | STRUBBELIG-receptor family 5 |chr1:29707923-29711266 REVERSE LENGTH=699	699	139	351	2e-33	94	249	0.37	130	249	0.52	2	249	0	1
1	AY311597	1282	AT5G05340.1 | Symbols: | Peroxidase superfamily protein | chr5:1579142-1580819REVERSE LENGTH=324	324	466	1200	e-131	228	297	0.76	256	297	0.86				1
1	DR460759	398	AT2G32270.1 | Symbols: ZIP3 | zinc transporter 3 precursor |chr2:13704278-13706612 FORWARD LENGTH=339	339	138	348	1e-33	66	105	0.62	87	105	0.82				2
1	EU711352	993	AT5G06860.1 | Symbols: PGIP1, ATPGIP1 | polygalacturonase inhibiting protein 1| chr5:2132373-2133434 FORWARD LENGTH=330	330	445	1145	e-125	223	328	0.67	262	328	0.79	3	328	0	1
1	ES821399	1305	AT3G22142.1 | Symbols: | Bifunctional inhibitor/lipid-transfer protein/seedstorage 2S albumin superfamily protein |chr3:7803604-7808046 REVERSE LENGTH=1480	1480	52.8	125	5e-07	55	179	0.3	63	179	0.35	3	179	0.01	1
1	DW226792	825	AT1G29240.1 | Symbols: | Protein of unknown function (DUF688) |chr1:10217023-10218924 REVERSE LENGTH=577	577	83.2	204	2e-16	48	93	0.51	58	93	0.62	1	93	0.01	-2
1	ES813063	1274	AT3G12750.1 | Symbols: ZIP1 | zinc transporter 1 precursor |chr3:4051950-4053156 REVERSE LENGTH=355	355	91.7	226	1e-18	66	174	0.37	90	174	0.51	7	174	0.04	1
1	ES824029	1031	AT1G20510.1 | Symbols: OPCL1 | OPC-8:0 CoA ligase1 | chr1:7103645-7105856REVERSE LENGTH=546	546	265	678	7e-98	132	177	0.74	146	177	0.82				3
1	DQ122188	1499	AT4G25420.1 | Symbols: GA5, GA20OX1, AT2301, ATGA20OX1 | 2-oxoglutarate (2OG) andFe(II)-dependent oxygenase superfamily protein |chr4:12990982-12992409 REVERSE LENGTH=377	377	447	1151	e-126	215	349	0.61	265	349	0.75	2	349	0	1
1	AY895169	1380	AT4G25420.1 | Symbols: GA5, GA20OX1, AT2301, ATGA20OX1 | 2-oxoglutarate (2OG) andFe(II)-dependent oxygenase superfamily protein |chr4:12990982-12992409 REVERSE LENGTH=377	377	449	1155	e-126	222	367	0.6	272	367	0.74	4	367	0.01	1
1	ES806206	1272	AT5G06060.1 | Symbols: | NAD(P)-binding Rossmann-fold superfamily protein |chr5:1824066-1825833 REVERSE LENGTH=264	264	311	796	8e-85	156	256	0.6	195	256	0.76	1	256	0	2
1	ES815215	1265	AT2G44740.1 | Symbols: CYCP4;1 | cyclin p4;1 | chr2:18442287-18443304 REVERSELENGTH=202	202	260	664	2e-69	129	178	0.72	152	178	0.85	4	178	0.02	3
1	ES819365	1182	AT2G01021.1 | Symbols: | unknown protein; Has 30201 Blast hits to 17322proteins in 780 species: Archae - 12; Bacteria - 1396;Metazoa - 17338; Fungi - 3422; Plants - 5037; Viruses -0; Other Eukaryotes - 2996 (source: NCBI BLink). |chr2:6571-6672 FORWARD LENGTH=33	33	53.9	128	2e-07	25	32	0.78	25	32	0.78				3
1	CD486087	786	AT2G39700.1 | Symbols: ATEXPA4, ATEXP4, ATHEXP ALPHA 1.6, EXPA4 | expansin A4 |chr2:16544246-16545434 REVERSE LENGTH=257	257	417	1072	e-117	189	214	0.88	204	214	0.95				3
1	ES806851	1028	AT5G20490.2 | Symbols: XIK, ATXIK, XI-17 | Myosin family protein with Dil domain| chr5:6927064-6936079 REVERSE LENGTH=1465	1465	304	779	6e-83	147	176	0.83	159	176	0.9				2
1	CD809330	1127	AT5G42930.1 | Symbols: | alpha/beta-Hydrolases superfamily protein |chr5:17210738-17214152 REVERSE LENGTH=467	467	253	645	2e-67	129	305	0.42	192	305	0.62	4	305	0.01	3
1	EX167493	959	AT1G62510.1 | Symbols: | Bifunctional inhibitor/lipid-transfer protein/seedstorage 2S albumin superfamily protein |chr1:23136632-23137081 REVERSE LENGTH=149	149	115	289	3e-26	55	84	0.65	61	84	0.72				1
1	ES804926	1092	AT5G14920.1 | Symbols: | Gibberellin-regulated family protein |chr5:4826598-4827761 FORWARD LENGTH=275	275	106	265	2e-23	41	58	0.7	49	58	0.84				3
1	DW514695	877	AT5G37490.1 | Symbols: | ARM repeat superfamily protein |chr5:14887744-14889051 FORWARD LENGTH=435	435	253	645	2e-67	125	248	0.5	171	248	0.68				3
1	ES846964	1117	AT5G52870.1 | Symbols: | unknown protein; BEST Arabidopsis thaliana proteinmatch is: unknown protein (TAIR:AT1G64080.1); Has 1807Blast hits to 1807 proteins in 277 species: Archae - 0;Bacteria - 0; Metazoa - 736; Fungi - 347; Plants - 385;Viruses - 0; Other Eukaryotes - 339 (source: NCBIBLink). | chr5:21428191-21429367 REVERSE LENGTH=326	326	70.5	171	2e-12	66	217	0.3	91	217	0.41	5	217	0.02	3
1	ES809607	1203	AT4G12080.1 | Symbols: AHL1, ATAHL1 | AT-hook motif nuclear-localized protein 1| chr4:7239466-7241246 FORWARD LENGTH=356	356	149	376	2e-41	92	191	0.48	112	191	0.58	22	191	0.11	3
1	ES814449	931	AT5G53160.2 | Symbols: RCAR3, PYL8 | regulatory components of ABA receptor 3 |chr5:21561026-21561953 FORWARD LENGTH=188	188	290	741	1e-78	140	181	0.77	161	181	0.88				2
1	EY197200	949	AT5G57150.1 | Symbols: | basic helix-loop-helix (bHLH) DNA-binding superfamilyprotein | chr5:23152361-23154872 FORWARD LENGTH=247	247	223	567	2e-58	123	215	0.57	158	215	0.73	6	215	0.02	3
1	DW500312	879	AT4G36990.1 | Symbols: HSF4, HSFB1, AT-HSFB1, ATHSF4 | heat shock factor 4 |chr4:17440660-17441706 FORWARD LENGTH=284	284	286	731	2e-77	168	302	0.55	199	302	0.65	10	302	0.03	1
1	ES791812	1320	AT2G33850.1 | Symbols: | unknown protein; FUNCTIONS IN: molecular_functionunknown; INVOLVED IN: biological_process unknown;LOCATED IN: endomembrane system; EXPRESSED IN: 17 plantstructures; EXPRESSED DURING: 9 growth stages; BESTArabidopsis thaliana protein match is: unknown protein(TAIR:AT1G28400.1); Has 3053 Blast hits to 2119 proteinsin 133 species: Archae - 6; Bacteria - 52; Metazoa -135; Fun…	267	86.7	213	3e-17	81	301	0.26	116	301	0.38	31	301	0.1	3
1	AY210417	1435	AT1G09380.1 | Symbols: | nodulin MtN21 /EamA-like transporter family protein |chr1:3026351-3029322 REVERSE LENGTH=374	374	424	1090	e-119	211	329	0.64	252	329	0.76				2
1	ES808271	1109	AT5G44380.1 | Symbols: | FAD-binding Berberine family protein |chr5:17878873-17881369 REVERSE LENGTH=541	541	209	533	2e-54	124	311	0.39	183	311	0.58	3	311	0	2
1	ES840169	1476	AT3G21090.1 | Symbols: | ABC-2 type transporter family protein |chr3:7391497-7394933 REVERSE LENGTH=691	691	287	735	1e-77	200	454	0.44	251	454	0.55	13	454	0.02	2
1	ES805274	1242	AT1G64670.1 | Symbols: BDG1 | alpha/beta-Hydrolases superfamily protein |chr1:24030990-24033474 REVERSE LENGTH=469	469	356	913	2e-98	186	337	0.55	237	337	0.7	10	337	0.02	3
1	EX171971	908	AT1G15440.1 | Symbols: PWP2, ATPWP2 | periodic tryptophan protein 2 |chr1:5306159-5309460 REVERSE LENGTH=900	900	336	861	7e-94	162	206	0.78	187	206	0.9				3
1	DW479887	637	AT4G33040.1 | Symbols: | Thioredoxin superfamily protein |chr4:15940779-15941213 REVERSE LENGTH=144	144	173	438	1e-43	97	154	0.62	108	154	0.7	3	154	0.01	1
1	DW223968	760	AT2G26110.1 | Symbols: | Protein of unknown function (DUF761) |chr2:11120869-11121798 FORWARD LENGTH=309	309	84	206	1e-16	74	250	0.29	101	250	0.4	12	250	0.04	2
1	ES841674	772	AT1G22170.1 | Symbols: | Phosphoglycerate mutase family protein |chr1:7826603-7828055 FORWARD LENGTH=334	334	177	448	9e-45	84	103	0.81	96	103	0.93				-2
1	ES811275	1255	AT3G04440.1 | Symbols: | Plasma-membrane choline transporter family protein |chr3:1178718-1180537 FORWARD LENGTH=482	482	237	604	8e-69	123	266	0.46	164	266	0.61				2
1	ES804490	1357	AT5G32470.1 | Symbols: | Haem oxygenase-like, multi-helical |chr5:12085328-12088569 REVERSE LENGTH=617	617	302	774	3e-82	162	268	0.6	192	268	0.71				3
1	DT548571	939	AT2G46620.1 | Symbols: | P-loop containing nucleoside triphosphate hydrolasessuperfamily protein | chr2:19139071-19140546 REVERSELENGTH=491	491	313	802	1e-85	161	276	0.58	195	276	0.7	10	276	0.03	2
1	ES837724	621	AT1G56660.1 | Symbols: | unknown protein; Has 665200 Blast hits to 205811proteins in 4684 species: Archae - 3320; Bacteria -107592; Metazoa - 249086; Fungi - 76753; Plants - 38542;Viruses - 3008; Other Eukaryotes - 186899 (source: NCBIBLink). | chr1:21238809-21240377 FORWARD LENGTH=522	522	48.1	113	4e-06	21	45	0.46	35	45	0.77				1
1	ES849353	1287	AT4G02290.1 | Symbols: AtGH9B13, GH9B13 | glycosyl hydrolase 9B13 |chr4:1002654-1005125 REVERSE LENGTH=516	516	263	671	3e-70	123	153	0.8	138	153	0.9				1
1	DT555734	770	AT4G33770.1 | Symbols: | Inositol 1,3,4-trisphosphate 5/6-kinase familyprotein | chr4:16193589-16196242 REVERSE LENGTH=391	391	156	395	1e-38	72	104	0.69	90	104	0.86				2
1	DT457639	541	AT2G22430.1 | Symbols: ATHB6, HB6 | homeobox protein 6 | chr2:9526470-9527612REVERSE LENGTH=311	311	56.6	135	1e-08	30	66	0.45	38	66	0.57	5	66	0.07	-3
1	ES808132	1368	ATMG00660.1 | Symbols: ORF149 | hypothetical protein | chrM:190104-190553REVERSE LENGTH=149	149	112	280	4e-31	64	109	0.58	67	109	0.61	11	109	0.1	1
1	DT574272	847	AT1G20190.1 | Symbols: ATEXPA11, EXP11, ATEXP11, ATHEXP ALPHA 1.14, EXPA11 |expansin 11 | chr1:6998762-6999710 REVERSE LENGTH=252	252	336	861	3e-96	161	223	0.72	176	223	0.78				3
1	AF336280	2328	AT5G41315.1 | Symbols: GL3, MYC6.2 | basic helix-loop-helix (bHLH) DNA-bindingsuperfamily protein | chr5:16529457-16532866 FORWARDLENGTH=637	637	563	1451	e-160	321	663	0.48	422	663	0.63	43	663	0.06	3
1	DW225937	905	AT1G62300.1 | Symbols: WRKY6, ATWRKY6 | WRKY family transcription factor |chr1:23016887-23019155 REVERSE LENGTH=553	553	265	677	3e-71	161	305	0.52	177	305	0.58	12	305	0.03	2
1	DW491730	811	AT5G44060.1 | Symbols: | unknown protein; BEST Arabidopsis thaliana proteinmatch is: unknown protein (TAIR:AT1G04000.1); Has 1807Blast hits to 1807 proteins in 277 species: Archae - 0;Bacteria - 0; Metazoa - 736; Fungi - 347; Plants - 385;Viruses - 0; Other Eukaryotes - 339 (source: NCBIBLink). | chr5:17731209-17731661 FORWARD LENGTH=150	150	112	279	4e-25	64	154	0.41	89	154	0.57	3	154	0.01	2
1	ES829860	1264	AT3G54320.3 | Symbols: WRI1, WRI, ASML1 | Integrase-type DNA-binding superfamilyprotein | chr3:20114809-20118473 FORWARD LENGTH=430	430	268	685	6e-72	165	339	0.48	188	339	0.55	20	339	0.05	1
1	GQ292793	2380	AT1G78570.1 | Symbols: RHM1, ROL1, ATRHM1 | rhamnose biosynthesis 1 |chr1:29550110-29552207 FORWARD LENGTH=669	669	1167	3019	0	559	670	0.83	617	670	0.92				2
1	ES845167	954	AT1G34355.1 | Symbols: ATPS1, PS1 | forkhead-associated (FHA) domain-containingprotein | chr1:12536497-12541730 FORWARD LENGTH=1477	1477	158	400	1e-42	93	177	0.52	115	177	0.64	4	177	0.02	1
1	DT569806	844	AT5G64290.1 | Symbols: DCT, DIT2.1 | dicarboxylate transport 2.1 |chr5:25714495-25716642 REVERSE LENGTH=563	563	222	565	3e-62	115	148	0.77	122	148	0.82				1
1	DT465274	834	AT5G24430.1 | Symbols: | Calcium-dependent protein kinase (CDPK) familyprotein | chr5:8339390-8342913 REVERSE LENGTH=594	594	221	563	5e-58	108	162	0.66	135	162	0.83				-1
1	ES794587	1083	AT5G18900.1 | Symbols: | 2-oxoglutarate (2OG) and Fe(II)-dependent oxygenasesuperfamily protein | chr5:6304409-6306166 REVERSELENGTH=298	298	376	966	e-104	176	220	0.8	193	220	0.87	1	220	0	1
1	AJ514163	867	AT2G19520.1 | Symbols: FVE, ACG1, MSI4, NFC4, NFC04, ATMSI4 | Transducin familyprotein / WD-40 repeat family protein |chr2:8456006-8459235 FORWARD LENGTH=507	507	77.8	190	8e-20	37	55	0.67	42	55	0.76				-3
1	ES808042	1303	AT3G52870.1 | Symbols: | IQ calmodulin-binding motif family protein |chr3:19593365-19595686 REVERSE LENGTH=456	456	339	869	3e-93	171	259	0.66	191	259	0.73				1
1	ES812598	1186	AT1G19180.2 | Symbols: TIFY10A | jasmonate-zim-domain protein 1 |chr1:6622708-6623271 FORWARD LENGTH=187	187	91.7	226	9e-19	58	128	0.45	79	128	0.61	2	128	0.01	3
1	ES819987	1352	AT5G03380.2 | Symbols: | Heavy metal transport/detoxification superfamilyprotein | chr5:832400-834128 REVERSE LENGTH=365	365	90.9	224	2e-18	47	107	0.43	65	107	0.6	4	107	0.03	3
1	ES825178	1393	AT1G15690.1 | Symbols: AVP1, ATAVP3, AVP-3, AtVHP1;1 | Inorganic Hpyrophosphatase family protein | chr1:5399115-5402185FORWARD LENGTH=770	770	276	705	3e-74	137	147	0.93	143	147	0.97				2
1	ES801674	1284	ATMG00030.1 | Symbols: ORF107A | hypothetical protein | chrM:11918-12241FORWARD LENGTH=107	107	77.4	189	1e-16	36	39	0.92	36	39	0.92				-1
1	ES807503	1372	AT3G16150.1 | Symbols: | N-terminal nucleophile aminohydrolases (Ntnhydrolases) superfamily protein | chr3:5471794-5473033FORWARD LENGTH=325	325	497	1279	e-141	249	303	0.82	275	303	0.9				3
1	DW500121	942	AT5G02020.1 | Symbols: SIS | Encodes a protein involved in salt tolerance,names SIS (Salt Induced Serine rich). |chr5:386557-387921 REVERSE LENGTH=149	149	140	353	1e-33	86	164	0.52	105	164	0.64	12	164	0.07	1
1	DW499029	870	AT1G22370.2 | Symbols: AtUGT85A5, UGT85A5 | UDP-glucosyl transferase 85A5 |chr1:7898116-7899879 REVERSE LENGTH=479	479	163	413	1e-40	98	292	0.33	152	292	0.52	5	292	0.01	3
1	ES793072	1316	AT1G75450.2 | Symbols: CKX5 | cytokinin oxidase 5 | chr1:28315248-28318052REVERSE LENGTH=537	537	284	727	8e-77	133	163	0.81	147	163	0.9				2
1	DT565835	956	AT1G67750.1 | Symbols: | Pectate lyase family protein | chr1:25401660-25403165FORWARD LENGTH=408	408	507	1306	e-144	238	317	0.75	265	317	0.83				2
1	ES817981	1330	AT5G12960.1 | Symbols: | Putative glycosyl hydrolase of unknown function(DUF1680) | chr5:4097788-4101518 FORWARD LENGTH=865	865	131	329	1e-30	70	158	0.44	100	158	0.63	1	158	0	-2
1	ES842817	1038	AT5G20230.1 | Symbols: ATBCB, BCB, SAG14 | blue-copper-binding protein |chr5:6826626-6827408 FORWARD LENGTH=196	196	101	251	1e-21	48	99	0.48	60	99	0.6				1
1	ES815701	1308	AT3G14390.1 | Symbols: | Pyridoxal-dependent decarboxylase family protein |chr3:4806771-4808954 FORWARD LENGTH=484	484	61.2	147	1e-09	69	259	0.26	105	259	0.4	13	259	0.05	3
1	U58283	3186	AT4G18780.1 | Symbols: CESA8, IRX1, ATCESA8, LEW2 | cellulose synthase familyprotein | chr4:10312846-10316719 REVERSE LENGTH=985	985	1631	4224	0	793	985	0.8	864	985	0.87	11	985	0.01	2
1	ES804936	1342	AT2G34510.1 | Symbols: | Protein of unknown function, DUF642 |chr2:14544114-14546732 REVERSE LENGTH=401	401	396	1017	e-112	203	302	0.67	236	302	0.78	5	302	0.01	3
1	ES843212	812	AT2G40670.1 | Symbols: ARR16, RR16 | response regulator 16 |chr2:16970258-16971120 FORWARD LENGTH=164	164	190	482	1e-48	99	138	0.71	115	138	0.83	5	138	0.03	2
1	ES815941	1370	AT1G10370.1 | Symbols: GST30, ATGSTU17, GST30B, ERD9 | GlutathioneS-transferase family protein | chr1:3397274-3398273REVERSE LENGTH=227	227	254	648	1e-67	132	227	0.58	161	227	0.7	2	227	0	2
1	GQ303569	1098	AT4G35160.1 | Symbols: | O-methyltransferase family protein |chr4:16730989-16732808 REVERSE LENGTH=382	382	183	465	2e-46	114	364	0.31	187	364	0.51	12	364	0.03	1
1	DT563086	910	AT2G39700.1 | Symbols: ATEXPA4, ATEXP4, ATHEXP ALPHA 1.6, EXPA4 | expansin A4 |chr2:16544246-16545434 REVERSE LENGTH=257	257	464	1195	e-131	210	253	0.83	235	253	0.92				3
1	DW513284	614	AT1G65900.1 | Symbols: | unknown protein; FUNCTIONS IN: molecular_functionunknown; INVOLVED IN: biological_process unknown;LOCATED IN: endomembrane system; EXPRESSED IN: 21 plantstructures; EXPRESSED DURING: 13 growth stages; Has 306Blast hits to 306 proteins in 119 species: Archae - 19;Bacteria - 238; Metazoa - 0; Fungi - 0; Plants - 34;Viruses - 0; Other Eukaryotes - 15 (source: NCBI BLink).| c…	408	115	288	2e-26	66	106	0.62	78	106	0.73				1
1	EX171923	719	AT5G22620.3 | Symbols: | phosphoglycerate/bisphosphoglycerate mutase familyprotein | chr5:7517731-7520223 REVERSE LENGTH=460	460	84.3	207	7e-17	47	120	0.39	66	120	0.55	5	120	0.04	2
1	DR463177	621	AT1G61850.2 | Symbols: | phospholipases;galactolipases | chr1:22856317-22862225FORWARD LENGTH=1309	1309	267	682	5e-72	122	167	0.73	145	167	0.86				1
1	EX171162	596	AT1G78790.1 | Symbols: | unknown protein; CONTAINS InterPro DOMAIN/s: Proteinof unknown function DUF2008 (InterPro:IPR018552); Has 69Blast hits to 69 proteins in 28 species: Archae - 0;Bacteria - 0; Metazoa - 33; Fungi - 0; Plants - 33;Viruses - 0; Other Eukaryotes - 3 (source: NCBI BLink).| chr1:29623930-29624785 REVERSE LENGTH=104	104	130	327	6e-31	70	108	0.64	83	108	0.76				1
1	EX165336	843	AT1G01120.1 | Symbols: KCS1 | 3-ketoacyl-CoA synthase 1 | chr1:57392-58978REVERSE LENGTH=528	528	148	374	1e-53	80	138	0.57	94	138	0.68				2
1	DW501981	791	AT4G34320.1 | Symbols: | Protein of unknown function (DUF677) |chr4:16422436-16423824 FORWARD LENGTH=374	374	377	968	e-105	191	263	0.72	220	263	0.83	1	263	0	2
1	DW511936	820	AT3G21550.1 | Symbols: DMP2, AtDMP2 | DUF679 domain membrane protein 2 |chr3:7591708-7592262 REVERSE LENGTH=184	184	224	570	7e-59	106	157	0.67	124	157	0.78				1
1	DW505245	742	AT5G10770.1 | Symbols: | Eukaryotic aspartyl protease family protein |chr5:3403331-3405331 REVERSE LENGTH=474	474	72.8	177	2e-13	43	125	0.34	65	125	0.52	8	125	0.06	3
1	DT457459	919	AT4G33790.1 | Symbols: CER4, G7, FAR3 | Jojoba acyl CoA reductase-related malesterility protein | chr4:16204325-16207891 REVERSELENGTH=493	493	357	916	6e-99	164	292	0.56	215	292	0.73				3
1	CD485695	773	AT5G58390.1 | Symbols: | Peroxidase superfamily protein |chr5:23599755-23601244 REVERSE LENGTH=316	316	296	757	1e-80	144	206	0.69	169	206	0.82				1
1	DW512145	758	AT5G49800.1 | Symbols: | Polyketide cyclase/dehydrase and lipid transportsuperfamily protein | chr5:20234771-20236135 REVERSELENGTH=242	242	307	787	4e-84	158	226	0.69	191	226	0.84	4	226	0.01	1
1	CA992986	742	AT4G17670.1 | Symbols: | Protein of unknown function (DUF581) |chr4:9833948-9834663 REVERSE LENGTH=159	159	124	311	6e-29	60	87	0.68	72	87	0.82	1	87	0.01	-3
1	DT554184	962	AT3G51430.1 | Symbols: YLS2, SSL5 | Calcium-dependent phosphotriesterasesuperfamily protein | chr3:19086548-19087909 FORWARDLENGTH=371	371	306	784	1e-83	155	275	0.56	194	275	0.7	3	275	0.01	2
1	DT461848	451	AT2G41850.1 | Symbols: PGAZAT, ADPG2 | polygalacturonase abscission zone A.thaliana | chr2:17461918-17464059 REVERSE LENGTH=433	433	94.7	234	2e-20	43	70	0.61	56	70	0.8				1
1	DT562640	963	AT5G20270.1 | Symbols: HHP1 | heptahelical transmembrane protein1 |chr5:6841025-6842656 REVERSE LENGTH=332	332	226	575	1e-63	115	245	0.46	149	245	0.6				1
1	DW240980	787	AT4G28530.1 | Symbols: anac074, NAC074 | NAC domain containing protein 74 |chr4:14090725-14094603 REVERSE LENGTH=352	352	140	353	7e-38	63	78	0.8	72	78	0.92				3
1	ES819106	1115	AT5G54510.1 | Symbols: GH3.6, DFL1 | Auxin-responsive GH3 family protein |chr5:22131321-22133564 REVERSE LENGTH=612	612	453	1165	e-127	219	247	0.88	232	247	0.93				2
1	ES801111	1368	AT5G17220.1 | Symbols: ATGSTF12, GST26, TT19, GSTF12 | glutathioneS-transferase phi 12 | chr5:5658528-5659322 FORWARDLENGTH=214	214	263	671	3e-70	128	214	0.59	158	214	0.73				3
1	ES827892	1294	AT4G13090.1 | Symbols: XTH2 | xyloglucan endotransglucosylase/hydrolase 2 |chr4:7631535-7632870 REVERSE LENGTH=292	292	343	881	1e-94	157	265	0.59	193	265	0.72				2
1	ES804488	542	AT4G02100.1 | Symbols: | Heat shock protein DnaJ with tetratricopeptide repeat| chr4:930228-932049 FORWARD LENGTH=546	546	58.9	141	2e-09	25	35	0.71	32	35	0.91				3
1	EX167306	508	AT3G52310.1 | Symbols: | ABC-2 type transporter family protein |chr3:19398663-19402861 FORWARD LENGTH=784	784	207	527	3e-54	103	134	0.76	118	134	0.88				2
1	DW514347	609	AT2G25625.2 | Symbols: | unknown protein; FUNCTIONS IN: molecular_functionunknown; INVOLVED IN: biological_process unknown;LOCATED IN: chloroplast; EXPRESSED IN: 10 plantstructures; EXPRESSED DURING: LP.06 six leaves visible,LP.04 four leaves visible, 4 anthesis, petaldifferentiation and expansion stage; Has 24 Blast hitsto 24 proteins in 9 species: Archae - 0; Bacteria - 0;Metazoa - 0; Fungi - 0…	151	95.1	235	3e-20	58	151	0.38	79	151	0.52	13	151	0.08	3
1	CO493625	784	AT3G62730.1 | Symbols: | unknown protein; FUNCTIONS IN: molecular_functionunknown; INVOLVED IN: biological_process unknown;LOCATED IN: endomembrane system; EXPRESSED IN: 13 plantstructures; EXPRESSED DURING: LP.04 four leaves visible,4 anthesis, LP.02 two leaves visible, petaldifferentiation and expansion stage; BEST Arabidopsisthaliana protein match is: unknown protein(TAIR:AT1G47980.1); Has 172…	317	84	206	1e-16	61	194	0.31	103	194	0.53	2	194	0.01	-3
1	EX167524	964	AT2G24270.4 | Symbols: ALDH11A3 | aldehyde dehydrogenase 11A3 |chr2:10327109-10329601 REVERSE LENGTH=503	503	458	1179	e-129	225	250	0.9	240	250	0.96				1
1	EX164899	1020	AT5G02290.2 | Symbols: NAK | Protein kinase superfamily protein |chr5:470387-472397 REVERSE LENGTH=389	389	65.1	157	7e-11	30	42	0.71	35	42	0.83				2
1	ES801782	1299	AT1G07260.1 | Symbols: UGT71C3 | UDP-glucosyl transferase 71C3 |chr1:2227748-2229178 REVERSE LENGTH=476	476	320	819	2e-87	166	320	0.51	218	320	0.68	3	320	0	1
1	DW517232	863	AT3G61060.1 | Symbols: AtPP2-A13, PP2-A13 | phloem protein 2-A13 |chr3:22603166-22604336 FORWARD LENGTH=290	290	312	800	2e-85	148	229	0.64	182	229	0.79	1	229	0	1
1	DT465743	841	AT4G28530.1 | Symbols: anac074, NAC074 | NAC domain containing protein 74 |chr4:14090725-14094603 REVERSE LENGTH=352	352	209	532	2e-54	101	212	0.47	130	212	0.61	9	212	0.04	-2
1	EX168580	969	AT1G21460.1 | Symbols: SWEET1, AtSWEET1 | Nodulin MtN3 family protein |chr1:7512030-7513281 REVERSE LENGTH=247	247	123	308	2e-28	60	86	0.69	66	86	0.76				3
1	ES828140	1283	AT4G01070.1 | Symbols: GT72B1, UGT72B1 | UDP-Glycosyltransferase superfamilyprotein | chr4:461858-463300 REVERSE LENGTH=480	480	398	1023	e-111	216	376	0.57	261	376	0.69	10	376	0.02	1
1	DW512958	793	AT5G46090.1 | Symbols: | Protein of unknown function (DUF679) |chr5:18693485-18694129 FORWARD LENGTH=214	214	225	573	3e-59	110	181	0.6	131	181	0.72				1
1	DT545039	935	AT5G26330.1 | Symbols: | Cupredoxin superfamily protein | chr5:9241614-9242635REVERSE LENGTH=187	187	102	255	3e-22	50	107	0.46	65	107	0.6				2
1	DW483068	872	AT1G26820.1 | Symbols: RNS3 | ribonuclease 3 | chr1:9292760-9293722 REVERSELENGTH=222	222	324	831	4e-89	140	218	0.64	170	218	0.77				1
1	ES795467	1218	AT1G02065.1 | Symbols: SPL8 | squamosa promoter binding protein-like 8 |chr1:365625-367149 FORWARD LENGTH=333	333	163	412	3e-40	91	164	0.55	103	164	0.62	7	164	0.04	-1
1	AY255521	2372	AT1G17840.1 | Symbols: WBC11, ABCG11, DSO, COF1, ATWBC11 | white-brown complexhomolog protein 11 | chr1:6142870-6145894 FORWARDLENGTH=703	703	1143	2957	0	575	700	0.82	623	700	0.89	9	700	0.01	2
1	EX166632	980	AT4G36990.1 | Symbols: HSF4, HSFB1, AT-HSFB1, ATHSF4 | heat shock factor 4 |chr4:17440660-17441706 FORWARD LENGTH=284	284	176	447	2e-44	85	112	0.75	96	112	0.85	1	112	0	2
1	ES826124	1266	AT5G67385.1 | Symbols: | Phototropic-responsive NPH3 family protein |chr5:26884754-26887083 FORWARD LENGTH=604	604	348	894	3e-96	181	254	0.71	211	254	0.83	1	254	0	1
1	ES810890	1296	AT2G23220.1 | Symbols: CYP81D6 | cytochrome P450, family 81, subfamily D,polypeptide 6 | chr2:9884550-9886752 FORWARD LENGTH=515	515	206	524	2e-59	118	286	0.41	166	286	0.58	5	286	0.01	1
1	DW516410	509	AT4G12080.1 | Symbols: AHL1, ATAHL1 | AT-hook motif nuclear-localized protein 1| chr4:7239466-7241246 FORWARD LENGTH=356	356	50.1	118	8e-07	33	73	0.45	43	73	0.58	2	73	0.02	3
1	DT464787	646	AT2G24270.4 | Symbols: ALDH11A3 | aldehyde dehydrogenase 11A3 |chr2:10327109-10329601 REVERSE LENGTH=503	503	125	314	2e-29	59	63	0.93	63	63	1				-1
1	ES826349	1215	AT2G05790.1 | Symbols: | O-Glycosyl hydrolases family 17 protein |chr2:2199450-2201293 FORWARD LENGTH=472	472	300	768	2e-88	146	236	0.61	185	236	0.78	4	236	0.01	3
1	ES800612	1338	AT3G54890.1 | Symbols: LHCA1 | photosystem I light harvesting complex gene 1 |chr3:20339706-20340922 REVERSE LENGTH=241	241	135	341	5e-32	63	65	0.96	63	65	0.96				2
1	DQ122176	1676	AT5G07990.1 | Symbols: TT7, CYP75B1, D501 | Cytochrome P450 superfamily protein |chr5:2560437-2562859 FORWARD LENGTH=513	513	392	1006	e-109	205	510	0.4	299	510	0.58	6	510	0.01	1
1	DW516071	672	AT2G18660.1 | Symbols: PNP-A | plant natriuretic peptide A |chr2:8091032-8091644 REVERSE LENGTH=130	130	58.5	140	4e-09	37	139	0.26	62	139	0.44	2	139	0.01	2
1	EX164653	800	AT3G50770.1 | Symbols: CML41 | calmodulin-like 41 | chr3:18873987-18874604FORWARD LENGTH=205	205	192	487	3e-49	101	204	0.49	133	204	0.65	4	204	0.01	1
1	ES833629	714	AT4G33985.1 | Symbols: | Protein of unknown function (DUF1685) |chr4:16288301-16288857 REVERSE LENGTH=154	154	145	365	3e-35	84	153	0.54	94	153	0.61	3	153	0.01	1
1	ES805110	839	AT5G23750.1 | Symbols: | Remorin family protein | chr5:8010004-8011453 REVERSELENGTH=202	202	68.9	167	4e-20	34	64	0.53	41	64	0.64				2
1	ES801869	1325	AT1G59640.1 | Symbols: ZCW32, BPE, BPEub | BIG PETAL P | chr1:21909464-21911030REVERSE LENGTH=264	264	184	467	4e-54	95	119	0.79	103	119	0.86	3	119	0.02	3
1	AJ513025	919	AT3G06330.1 | Symbols: | RING/U-box superfamily protein | chr3:1917334-1919709FORWARD LENGTH=426	426	88.2	217	3e-28	41	65	0.63	52	65	0.8				-1
1	DR454920	795	AT2G40300.1 | Symbols: ATFER4, FER4 | ferritin 4 | chr2:16831501-16833214REVERSE LENGTH=259	259	57.8	138	1e-15	24	29	0.82	28	29	0.96				3
1	ES811181	995	AT3G54420.1 | Symbols: ATEP3, ATCHITIV, CHIV, EP3 | homolog of carrot EP3-3chitinase | chr3:20145935-20147034 FORWARD LENGTH=273	273	397	1019	e-111	183	247	0.74	199	247	0.8				2
1	DT568556	882	AT5G64260.1 | Symbols: EXL2 | EXORDIUM like 2 | chr5:25703980-25704897 FORWARDLENGTH=305	305	151	382	6e-39	97	235	0.41	121	235	0.51	9	235	0.03	2
1	DW483092	858	AT5G56870.1 | Symbols: BGAL4 | beta-galactosidase 4 | chr5:23004284-23008410FORWARD LENGTH=724	724	379	974	e-105	175	202	0.86	190	202	0.94				-1
1	DR462725	903	AT2G26710.1 | Symbols: BAS1, CYP734A1, CYP72B1 | Cytochrome P450 superfamilyprotein | chr2:11380700-11383413 FORWARD LENGTH=520	520	142	357	4e-34	71	166	0.42	103	166	0.62	4	166	0.02	3
1	ES806904	1008	AT4G16780.1 | Symbols: ATHB-2, HAT4, ATHB2, HB-2 | homeobox protein 2 |chr4:9449291-9450604 FORWARD LENGTH=284	284	290	743	8e-79	158	278	0.56	187	278	0.67				3
1	DT543792	828	AT4G37870.1 | Symbols: PCK1, PEPCK | phosphoenolpyruvate carboxykinase 1 |chr4:17802974-17806332 REVERSE LENGTH=671	671	114	286	1e-47	53	56	0.94	54	56	0.96				1
1	EX169116	584	AT3G49190.1 | Symbols: | O-acyltransferase (WSD1-like) family protein |chr3:18231988-18234376 REVERSE LENGTH=522	522	53.5	127	9e-08	34	110	0.3	54	110	0.49				2
1	DW510601	770	AT3G27880.1 | Symbols: | Protein of unknown function (DUF1645) |chr3:10338429-10339157 FORWARD LENGTH=242	242	79	193	3e-15	74	240	0.3	102	240	0.42	18	240	0.07	1
1	EX164100	934	AT1G17860.1 | Symbols: | Kunitz family trypsin and protease inhibitor protein| chr1:6149343-6149933 FORWARD LENGTH=196	196	184	466	1e-46	91	176	0.51	123	176	0.69	1	176	0	1
1	ES830305	1289	AT1G43760.1 | Symbols: | DNAse I-like superfamily protein |chr1:16528880-16531065 REVERSE LENGTH=626	626	55.1	131	1e-07	26	88	0.29	44	88	0.5				-1
1	DW502816	910	AT3G62560.1 | Symbols: | Ras-related small GTP-binding family protein |chr3:23137539-23138880 FORWARD LENGTH=193	193	272	696	2e-73	138	192	0.71	150	192	0.78				1
1	ES832562	1017	AT3G63380.1 | Symbols: | ATPase E1-E2 type family protein / haloaciddehalogenase-like hydrolase family protein |chr3:23407112-23410213 REVERSE LENGTH=1033	1033	219	557	4e-59	125	220	0.56	149	220	0.67	20	220	0.09	3
1	ES792594	1326	AT2G26330.1 | Symbols: ER, QRP1 | Leucine-rich receptor-like protein kinasefamily protein | chr2:11208367-11213895 REVERSELENGTH=976	976	390	1002	e-108	191	241	0.79	205	241	0.85				1
1	ES806312	1157	AT1G72790.1 | Symbols: | hydroxyproline-rich glycoprotein family protein |chr1:27394848-27396533 FORWARD LENGTH=561	561	123	308	3e-28	83	189	0.43	104	189	0.55	6	189	0.03	-1
1	ES805686	1199	AT5G60910.2 | Symbols: AGL8, FUL | AGAMOUS-like 8 | chr5:24502736-24504934REVERSE LENGTH=180	180	53.1	126	4e-07	23	45	0.51	33	45	0.73				2
1	DW504826	641	AT1G63430.1 | Symbols: | Leucine-rich repeat protein kinase family protein |chr1:23522896-23526451 FORWARD LENGTH=664	664	79	193	2e-15	37	81	0.45	55	81	0.67	6	81	0.07	3
1	DW506274	832	AT1G68840.2 | Symbols: RAV2, AtRAV2 | related to ABI3/VP1 2 |chr1:25880442-25881500 FORWARD LENGTH=352	352	213	543	1e-55	116	173	0.67	136	173	0.78	8	173	0.04	2
1	EX164730	954	AT4G09460.1 | Symbols: AtMYB6, MYB6 | myb domain protein 6 |chr4:5993019-5994038 FORWARD LENGTH=236	236	220	560	1e-57	103	143	0.72	117	143	0.81	1	143	0	1
1	DW486904	812	AT3G26590.1 | Symbols: | MATE efflux family protein | chr3:9761927-9765259REVERSE LENGTH=500	500	350	898	6e-97	175	268	0.65	212	268	0.79	2	268	0	-3
1	AJ606074	1772	AT4G39490.1 | Symbols: CYP96A10 | cytochrome P450, family 96, subfamily A,polypeptide 10 | chr4:18365229-18366788 FORWARDLENGTH=519	519	381	979	e-106	200	510	0.39	306	510	0.6	7	510	0.01	3
1	ES841803	887	AT1G22100.1 | Symbols: | Inositol-pentakisphosphate 2-kinase family protein |chr1:7798023-7800030 REVERSE LENGTH=441	441	216	549	2e-56	107	184	0.58	143	184	0.77	2	184	0.01	3
1	ES800182	1287	AT1G45688.1 | Symbols: | unknown protein; FUNCTIONS IN: molecular_functionunknown; INVOLVED IN: biological_process unknown;LOCATED IN: plasma membrane; EXPRESSED IN: 22 plantstructures; EXPRESSED DURING: 13 growth stages; BESTArabidopsis thaliana protein match is: unknown protein(TAIR:AT5G42860.1); Has 258 Blast hits to 242 proteinsin 39 species: Archae - 0; Bacteria - 11; Metazoa - 10;Fungi - 14…	342	139	351	7e-49	78	162	0.48	104	162	0.64	21	162	0.12	3
1	DT555369	919	AT5G63160.1 | Symbols: BT1 | BTB and TAZ domain protein 1 |chr5:25333485-25335399 REVERSE LENGTH=365	365	370	951	e-103	184	292	0.63	220	292	0.75	7	292	0.02	2
1	DW509669	822	AT3G30530.1 | Symbols: ATBZIP42, bZIP42 | basic leucine-zipper 42 |chr3:12139512-12140033 FORWARD LENGTH=173	173	142	359	2e-34	84	152	0.55	104	152	0.68	5	152	0.03	2
1	DW483399	719	AT4G19645.2 | Symbols: | TRAM, LAG1 and CLN8 (TLC) lipid-sensing domaincontaining protein | chr4:10689941-10691298 REVERSELENGTH=268	268	211	537	4e-55	100	166	0.6	128	166	0.77	1	166	0	2
1	DV849856	640	AT3G06890.1 | Symbols: | unknown protein; Has 91 Blast hits to 91 proteins in12 species: Archae - 0; Bacteria - 0; Metazoa - 0; Fungi- 0; Plants - 91; Viruses - 0; Other Eukaryotes - 0(source: NCBI BLink). | chr3:2176949-2177335 FORWARDLENGTH=128	128	97.4	241	7e-21	53	108	0.49	59	108	0.54				3
1	ES829371	650	AT1G12820.1 | Symbols: AFB3 | auxin signaling F-box 3 | chr1:4368879-4370780REVERSE LENGTH=577	577	212	540	1e-55	108	137	0.78	121	137	0.88	3	137	0.02	2
1	DW518095	673	AT5G39670.1 | Symbols: | Calcium-binding EF-hand family protein |chr5:15883270-15883884 FORWARD LENGTH=204	204	146	369	1e-35	78	162	0.48	102	162	0.62	2	162	0.01	2
1	DT571997	879	AT3G22970.1 | Symbols: | Protein of unknown function (DUF506) |chr3:8152592-8153881 FORWARD LENGTH=370	370	110	275	1e-24	79	173	0.45	93	173	0.53	7	173	0.04	1
1	DW492383	921	AT1G03980.1 | Symbols: ATPCS2, PCS2 | phytochelatin synthase 2 |chr1:1019311-1021871 REVERSE LENGTH=452	452	75.5	184	5e-14	34	75	0.45	54	75	0.72				-3
1	ES818965	1472	AT2G41810.1 | Symbols: | Protein of unknown function, DUF642 |chr2:17439414-17441296 REVERSE LENGTH=370	370	312	799	4e-85	151	232	0.65	179	232	0.77	2	232	0	1
1	ES805382	1308	AT2G28350.1 | Symbols: ARF10 | auxin response factor 10 | chr2:12114331-12116665FORWARD LENGTH=693	693	199	507	3e-51	112	223	0.5	145	223	0.65	5	223	0.02	2
1	ES819355	1314	AT5G47750.1 | Symbols: D6PKL2, PK5 | D6 protein kinase like 2 |chr5:19339947-19341864 REVERSE LENGTH=586	586	259	663	2e-69	141	228	0.61	156	228	0.68				3
1	ES840181	1304	AT1G44170.2 | Symbols: ALDH3H1, ALDH4 | aldehyde dehydrogenase 3H1 |chr1:16796564-16800031 REVERSE LENGTH=484	484	68.2	165	4e-18	34	68	0.5	45	68	0.66				-3
1	DT563026	998	AT4G37870.1 | Symbols: PCK1, PEPCK | phosphoenolpyruvate carboxykinase 1 |chr4:17802974-17806332 REVERSE LENGTH=671	671	518	1334	e-147	246	280	0.87	258	280	0.92				3
1	DT463032	864	AT2G35980.1 | Symbols: YLS9, NHL10, ATNHL10 | Late embryogenesis abundant (LEA)hydroxyproline-rich glycoprotein family |chr2:15110635-15111318 FORWARD LENGTH=227	227	203	516	1e-52	109	230	0.47	145	230	0.63	8	230	0.03	3
1	DN827377	789	AT1G77810.2 | Symbols: | Galactosyltransferase family protein |chr1:29260899-29263001 REVERSE LENGTH=384	384	349	895	1e-96	182	254	0.71	206	254	0.81				-1
1	ES839984	1448	AT1G77120.1 | Symbols: ADH1, ADH, ATADH, ATADH1 | alcohol dehydrogenase 1 |chr1:28975509-28977216 FORWARD LENGTH=379	379	315	806	6e-86	150	221	0.67	178	221	0.8				1
1	ES803826	1362	AT1G06760.1 | Symbols: | winged-helix DNA-binding transcription factor familyprotein | chr1:2076687-2077616 REVERSE LENGTH=274	274	89.7	221	4e-18	45	61	0.73	51	61	0.83				1
1	DT549430	944	AT3G16510.1 | Symbols: | Calcium-dependent lipid-binding (CaLB domain) familyprotein | chr3:5617112-5618194 REVERSE LENGTH=360	360	108	271	4e-24	62	153	0.4	85	153	0.55	18	153	0.11	3
1	ES830679	1277	AT3G56050.2 | Symbols: | Protein kinase family protein |chr3:20798322-20800706 REVERSE LENGTH=499	499	250	638	2e-66	139	251	0.55	175	251	0.69	7	251	0.02	1
1	DT561578	954	AT2G46610.2 | Symbols: RS31a, At-RS31a | RNA-binding (RRM/RBD/RNP motifs)family protein | chr2:19136769-19137858 REVERSELENGTH=224	224	104	260	1e-33	55	97	0.56	63	97	0.64	2	97	0.02	2
1	ES834057	1325	AT4G08950.1 | Symbols: EXO | Phosphate-responsive 1 family protein |chr4:5740378-5741322 FORWARD LENGTH=314	314	357	915	1e-98	185	291	0.63	207	291	0.71	11	291	0.03	1
1	EX166149	921	AT4G03510.2 | Symbols: RMA1, ATRMA1 | RING membrane-anchor 1 |chr4:1557905-1558654 REVERSE LENGTH=249	249	186	471	2e-47	101	213	0.47	134	213	0.62	7	213	0.03	3
1	DW495294	847	AT1G62290.2 | Symbols: | Saposin-like aspartyl protease family protein |chr1:23010107-23012681 REVERSE LENGTH=513	513	213	541	2e-55	110	175	0.62	133	175	0.76	2	175	0.01	1
1	ES830984	1363	AT4G32770.1 | Symbols: VTE1, ATSDX1 | tocopherol cyclase, chloroplast / vitaminE deficient 1 (VTE1) / sucrose export defective 1 (SXD1)| chr4:15804981-15807790 FORWARD LENGTH=488	488	408	1049	e-120	180	245	0.73	206	245	0.84				1
1	ES840107	1550	AT2G39770.2 | Symbols: CYT1 | Glucose-1-phosphate adenylyltransferase familyprotein | chr2:16589401-16590741 FORWARD LENGTH=361	361	333	855	1e-91	176	216	0.81	190	216	0.87	3	216	0.01	1
1	DW477225	853	AT3G13130.1 | Symbols: | unknown protein; FUNCTIONS IN: molecular_functionunknown; INVOLVED IN: biological_process unknown;LOCATED IN: endomembrane system; EXPRESSED IN: malegametophyte; Has 140 Blast hits to 132 proteins in 41species: Archae - 2; Bacteria - 4; Metazoa - 29; Fungi -20; Plants - 51; Viruses - 0; Other Eukaryotes - 34(source: NCBI BLink). | chr3:4223008-4223613 FORWARDLENGTH=201	201	52.8	125	3e-07	30	72	0.41	44	72	0.61				-2
1	EF467065	2393	AT2G28350.1 | Symbols: ARF10 | auxin response factor 10 | chr2:12114331-12116665FORWARD LENGTH=693	693	716	1849	0	411	741	0.55	471	741	0.63	44	741	0.05	1
1	ES833705	1403	AT4G13710.2 | Symbols: | Pectin lyase-like superfamily protein |chr4:7962550-7966012 FORWARD LENGTH=451	451	385	990	e-107	182	216	0.84	193	216	0.89				3
1	ES833626	534	AT3G09510.1 | Symbols: | Ribonuclease H-like superfamily protein |chr3:2921804-2923258 FORWARD LENGTH=484	484	47.8	112	4e-06	32	96	0.33	43	96	0.44	4	96	0.04	-3
1	EX166607	900	AT5G48480.1 | Symbols: | Lactoylglutathione lyase / glyoxalase I familyprotein | chr5:19644814-19645658 FORWARD LENGTH=166	166	77	188	2e-14	50	138	0.36	68	138	0.49	4	138	0.02	2
1	DW511035	814	AT3G17100.2 | Symbols: | sequence-specific DNA binding transcription factors |chr3:5831552-5832244 FORWARD LENGTH=230	230	70.1	170	6e-22	34	51	0.66	41	51	0.8				2
1	CA993054	767	AT1G08610.1 | Symbols: | Pentatricopeptide repeat (PPR) superfamily protein |chr1:2733788-2735467 REVERSE LENGTH=559	559	293	750	8e-80	139	250	0.55	190	250	0.76				3
1	AI054781	829	AT2G41640.1 | Symbols: | Glycosyltransferase family 61 protein |chr2:17360654-17362391 FORWARD LENGTH=500	500	196	498	2e-62	92	148	0.62	112	148	0.75				2
1	DW483415	580	AT3G11410.1 | Symbols: ATPP2CA, AHG3, PP2CA | protein phosphatase 2CA |chr3:3584181-3585649 REVERSE LENGTH=399	399	57.4	137	6e-09	28	54	0.51	33	54	0.61				1
1	ES818961	1285	AT5G24470.1 | Symbols: APRR5, PRR5 | pseudo-response regulator 5 |chr5:8356204-8358873 REVERSE LENGTH=667	667	53.1	126	1e-07	48	192	0.25	80	192	0.41				1
1	ES828937	1337	AT3G11820.1 | Symbols: SYP121, AT-SYR1, ATSYP121, SYR1, ATSYR1, PEN1 | syntaxinof plants 121 | chr3:3729540-3730868 REVERSE LENGTH=346	346	298	763	6e-81	157	229	0.68	184	229	0.8				3
1	ES833887	1360	AT5G51120.1 | Symbols: PABN1, ATPABN1 | polyadenylate-binding protein 1 |chr5:20779760-20781241 FORWARD LENGTH=227	227	259	663	2e-69	137	186	0.73	153	186	0.82	2	186	0.01	1
1	ES819576	1341	AT5G64430.1 | Symbols: | Octicosapeptide/Phox/Bem1p family protein |chr5:25762540-25764081 REVERSE LENGTH=513	513	114	285	6e-28	68	129	0.52	84	129	0.65	5	129	0.03	2
1	DT550074	901	AT5G55480.1 | Symbols: SVL1 | SHV3-like 1 | chr5:22474277-22477819 FORWARDLENGTH=766	766	396	1017	e-110	192	299	0.64	235	299	0.78				3
1	ES818633	971	AT1G77810.2 | Symbols: | Galactosyltransferase family protein |chr1:29260899-29263001 REVERSE LENGTH=384	384	289	740	2e-78	128	148	0.86	139	148	0.93				2
1	ES817887	1333	AT5G52510.1 | Symbols: SCL8 | SCARECROW-like 8 | chr5:21307196-21309118 FORWARDLENGTH=640	640	105	261	9e-23	106	332	0.31	142	332	0.42	32	332	0.09	2
1	DW484911	923	AT1G15520.1 | Symbols: PDR12, ATPDR12, ABCG40, ATABCG40 | pleiotropic drugresistance 12 | chr1:5331993-5338175 REVERSE LENGTH=1423	1423	527	1357	e-150	251	300	0.83	279	300	0.93				-2
1	DT549602	887	AT2G14960.1 | Symbols: GH3.1 | Auxin-responsive GH3 family protein |chr2:6451659-6453670 REVERSE LENGTH=590	590	476	1226	e-135	235	287	0.81	263	287	0.91				1
1	DT543994	925	AT1G31130.1 | Symbols: | unknown protein; FUNCTIONS IN: molecular_functionunknown; INVOLVED IN: biological_process unknown;LOCATED IN: cellular_component unknown; EXPRESSED IN: 23plant structures; EXPRESSED DURING: 13 growth stages;BEST Arabidopsis thaliana protein match is: unknownprotein (TAIR:AT4G19950.1); Has 246 Blast hits to 244proteins in 29 species: Archae - 2; Bacteria - 16;Metazoa - 0; …	321	144	362	1e-34	90	260	0.34	137	260	0.52	2	260	0	2
1	DW476121	972	AT2G38820.2 | Symbols: | Protein of unknown function (DUF506) |chr2:16222271-16223393 FORWARD LENGTH=310	310	145	366	4e-35	77	177	0.43	111	177	0.62	1	177	0	-2
1	EV483068	765	AT4G24310.1 | Symbols: | Protein of unknown function (DUF679) |chr4:12600900-12601541 FORWARD LENGTH=213	213	110	276	3e-41	59	130	0.45	73	130	0.56				1
1	DW496326	919	AT5G66730.1 | Symbols: | C2H2-like zinc finger protein |chr5:26641914-26643883 REVERSE LENGTH=500	500	138	347	6e-33	86	145	0.59	96	145	0.66	6	145	0.04	1
1	DR462508	770	AT1G49660.1 | Symbols: AtCXE5, CXE5 | carboxyesterase 5 |chr1:18378777-18379736 REVERSE LENGTH=319	319	179	454	2e-45	85	194	0.43	126	194	0.64	5	194	0.02	1
1	ES806639	1037	AT5G07150.1 | Symbols: | Leucine-rich repeat protein kinase family protein |chr5:2215820-2217983 FORWARD LENGTH=553	553	129	323	4e-30	62	108	0.57	82	108	0.75	1	108	0	2
1	ES817796	1218	AT3G47730.1 | Symbols: ATATH1, ATH1, ABCA2 | ATP-binding cassette A2 |chr3:17594342-17598828 REVERSE LENGTH=983	983	509	1310	e-144	258	359	0.71	306	359	0.85	4	359	0.01	1
1	DT566369	963	AT4G38660.1 | Symbols: | Pathogenesis-related thaumatin superfamily protein |chr4:18066448-18067984 REVERSE LENGTH=345	345	375	963	e-104	170	265	0.64	206	265	0.77	1	265	0	1
1	DW500454	915	AT1G74780.1 | Symbols: | Nodulin-like / Major Facilitator Superfamily protein| chr1:28095916-28097912 FORWARD LENGTH=533	533	322	825	2e-88	172	306	0.56	214	306	0.69	3	306	0	3
1	ES816044	1281	AT3G08640.1 | Symbols: | Protein of unknown function (DUF3411) |chr3:2622992-2624005 FORWARD LENGTH=337	337	273	698	2e-73	154	301	0.51	179	301	0.59	12	301	0.03	2
1	ES819842	1210	AT1G49780.1 | Symbols: PUB26 | plant U-box 26 | chr1:18429024-18430289 REVERSELENGTH=421	421	326	836	2e-89	164	254	0.64	204	254	0.8	1	254	0	2
1	ES816978	1272	AT4G08950.1 | Symbols: EXO | Phosphate-responsive 1 family protein |chr4:5740378-5741322 FORWARD LENGTH=314	314	392	1006	e-109	195	301	0.64	226	301	0.75	5	301	0.01	1
1	DW514451	903	AT5G14420.2 | Symbols: RGLG2 | RING domain ligase2 | chr5:4648355-4650563 REVERSELENGTH=468	468	394	1012	e-110	203	287	0.7	222	287	0.77	2	287	0	2
1	DT466311	856	AT4G29090.1 | Symbols: | Ribonuclease H-like superfamily protein |chr4:14333528-14335255 FORWARD LENGTH=575	575	93.6	231	2e-19	37	77	0.48	55	77	0.71				-3
1	ES836972	696	AT5G27740.1 | Symbols: EMB161, EMB2775, EMB251, RFC3 | ATPase family associatedwith various cellular activities (AAA) |chr5:9823831-9826869 FORWARD LENGTH=354	354	235	599	2e-62	115	154	0.74	123	154	0.79				1
1	DW499809	660	AT5G37770.1 | Symbols: TCH2, CML24 | EF hand calcium-binding protein family |chr5:14999075-14999560 REVERSE LENGTH=161	161	177	449	5e-45	89	149	0.59	111	149	0.74				2
1	EX168265	944	AT1G76160.1 | Symbols: sks5 | SKU5 similar 5 | chr1:28578211-28581020 REVERSELENGTH=541	541	394	1012	e-110	189	256	0.73	213	256	0.83				3
1	ES831881	921	AT3G22320.1 | Symbols: ATRPABC24.3, RPB5A, NRPB5, NRPD5 | Eukaryotic rpb5 RNApolymerase subunit family protein | chr3:7891045-7892094REVERSE LENGTH=205	205	150	379	1e-36	73	86	0.84	80	86	0.93				3
1	ES809899	1253	AT5G51600.1 | Symbols: PLE, ATMAP65-3, MAP65-3 | Microtubule associated protein(MAP65/ASE1) family protein | chr5:20961061-20964080REVERSE LENGTH=707	707	244	623	9e-65	167	317	0.52	201	317	0.63	16	317	0.05	3
1	DT464152	786	AT5G40690.1 | Symbols: | CONTAINS InterPro DOMAIN/s: EF-Hand 1,calcium-binding site (InterPro:IPR018247); BESTArabidopsis thaliana protein match is: unknown protein(TAIR:AT2G41730.1); Has 1807 Blast hits to 1807 proteinsin 277 species: Archae - 0; Bacteria - 0; Metazoa - 736;Fungi - 347; Plants - 385; Viruses - 0; Other Eukaryotes- 339 (source: NCBI BLink). | chr5:16290770-16291402FORWARD LENGTH=…	210	80.5	197	1e-15	55	168	0.32	81	168	0.48	22	168	0.13	2
1	ES819479	1330	AT2G40610.1 | Symbols: ATEXPA8, EXP8, ATEXP8, ATHEXP ALPHA 1.11, EXPA8 |expansin A8 | chr2:16949121-16950472 REVERSE LENGTH=253	253	379	972	e-105	181	240	0.75	198	240	0.82	1	240	0	3
1	DW507422	769	AT2G21110.1 | Symbols: | Disease resistance-responsive (dirigent-like protein)family protein | chr2:9050290-9050850 REVERSE LENGTH=186	186	192	487	3e-49	99	184	0.53	127	184	0.69	6	184	0.03	1
1	FJ938291	1653	AT3G57530.1 | Symbols: CPK32, ATCPK32, CDPK32 | calcium-dependent protein kinase32 | chr3:21296898-21299351 REVERSE LENGTH=538	538	859	2220	0	421	539	0.78	468	539	0.86	4	539	0	1
1	DW484423	928	AT3G03050.1 | Symbols: CSLD3, KJK, ATCSLD3 | cellulose synthase-like D3 |chr3:687873-691629 FORWARD LENGTH=1145	1145	204	518	9e-53	108	245	0.44	155	245	0.63	17	245	0.06	-1
1	DT463696	757	AT1G79910.1 | Symbols: | Regulator of Vps4 activity in the MVB pathway protein| chr1:30055050-30057011 FORWARD LENGTH=381	381	225	573	3e-59	115	250	0.46	167	250	0.66	1	250	0	1
1	ES846237	825	AT3G48690.1 | Symbols: ATCXE12, CXE12 | alpha/beta-Hydrolases superfamilyprotein | chr3:18037186-18038160 REVERSE LENGTH=324	324	250	639	7e-67	135	265	0.5	178	265	0.67	7	265	0.02	3
1	DT574599	987	AT1G59725.1 | Symbols: | DNAJ heat shock family protein |chr1:21950738-21952210 FORWARD LENGTH=331	331	338	866	4e-93	187	328	0.57	221	328	0.67	44	328	0.13	2
1	DT575125	946	AT3G09510.1 | Symbols: | Ribonuclease H-like superfamily protein |chr3:2921804-2923258 FORWARD LENGTH=484	484	82.4	202	4e-16	74	256	0.28	110	256	0.42	16	256	0.06	-1
1	ES843506	1042	AT3G52960.1 | Symbols: | Thioredoxin superfamily protein |chr3:19639699-19640403 FORWARD LENGTH=234	234	268	684	6e-72	139	231	0.6	172	231	0.74	8	231	0.03	1
1	ES806810	1342	AT1G61870.1 | Symbols: PPR336 | pentatricopeptide repeat 336 |chr1:22865326-22866552 REVERSE LENGTH=408	408	367	943	e-102	193	363	0.53	255	363	0.7	10	363	0.02	3
1	ES820930	850	AT1G44350.1 | Symbols: ILL6 | IAA-leucine resistant (ILR)-like gene 6 |chr1:16834749-16838201 REVERSE LENGTH=464	464	237	605	6e-63	107	164	0.65	138	164	0.84				2
1	DW519789	899	AT5G52060.1 | Symbols: ATBAG1, BAG1 | BCL-2-associated athanogene 1 |chr5:21152449-21153741 REVERSE LENGTH=342	342	201	511	6e-52	116	231	0.5	148	231	0.64	12	231	0.05	3
1	ES817212	909	AT4G32350.1 | Symbols: | Regulator of Vps4 activity in the MVB pathway protein| chr4:15617634-15620642 FORWARD LENGTH=732	732	50.1	118	2e-06	41	111	0.36	51	111	0.45	9	111	0.08	1
1	EX165078	857	AT1G79600.1 | Symbols: | Protein kinase superfamily protein |chr1:29950105-29952516 REVERSE LENGTH=711	711	312	800	2e-85	157	208	0.75	175	208	0.84				3
1	ES793097	1352	AT5G20250.4 | Symbols: DIN10 | Raffinose synthase family protein |chr5:6833730-6836635 FORWARD LENGTH=844	844	441	1135	e-124	216	304	0.71	246	304	0.8	5	304	0.01	3
1	DW479913	683	AT5G19540.1 | Symbols: | unknown protein; FUNCTIONS IN: molecular_functionunknown; INVOLVED IN: biological_process unknown;LOCATED IN: chloroplast; EXPRESSED IN: 22 plantstructures; EXPRESSED DURING: 13 growth stages; Has 1807Blast hits to 1807 proteins in 277 species: Archae - 0;Bacteria - 0; Metazoa - 736; Fungi - 347; Plants - 385;Viruses - 0; Other Eukaryotes - 339 (source: NCBIBLink). | chr5…	462	169	427	2e-42	87	129	0.67	99	129	0.76	2	129	0.01	2
1	DW504371	579	AT5G54490.1 | Symbols: PBP1 | pinoid-binding protein 1 | chr5:22121458-22121841FORWARD LENGTH=127	127	121	303	4e-28	59	90	0.65	73	90	0.81	1	90	0.01	2
1	DT558893	884	AT2G45680.1 | Symbols: | TCP family transcription factor |chr2:18820717-18821787 REVERSE LENGTH=356	356	238	606	5e-63	151	284	0.53	177	284	0.62	14	284	0.04	3
1	DT468183	786	AT3G60310.1 | Symbols: | unknown protein; Has 22 Blast hits to 18 proteins in9 species: Archae - 0; Bacteria - 0; Metazoa - 0; Fungi- 0; Plants - 22; Viruses - 0; Other Eukaryotes - 0(source: NCBI BLink). | chr3:22287781-22290379 FORWARDLENGTH=687	687	68.6	166	5e-12	38	98	0.38	59	98	0.6	1	98	0.01	-2
1	ES850591	1319	AT4G12440.2 | Symbols: APT4 | adenine phosphoribosyl transferase 4 |chr4:7376268-7380120 FORWARD LENGTH=182	182	293	751	1e-79	146	180	0.81	161	180	0.89				3
1	EX169623	973	AT5G61020.2 | Symbols: ECT3 | evolutionarily conserved C-terminal region 3 |chr5:24557485-24559780 REVERSE LENGTH=493	493	280	717	8e-76	136	216	0.62	159	216	0.73				2
1	DT552840	850	AT2G20830.3 | Symbols: | transferases;folic acid binding |chr2:8968370-8970719 REVERSE LENGTH=341	341	202	514	2e-52	101	200	0.5	138	200	0.69				1
1	DT574158	969	AT4G16120.1 | Symbols: ATSEB1, COBL7, SEB1 | COBRA-like protein-7 precursor |chr4:9116591-9119138 REVERSE LENGTH=661	661	524	1350	e-149	239	309	0.77	269	309	0.87	1	309	0	2
1	ES794713	1284	AT5G51180.2 | Symbols: | alpha/beta-Hydrolases superfamily protein |chr5:20797360-20799929 FORWARD LENGTH=357	357	355	910	5e-98	176	286	0.61	219	286	0.76	1	286	0	1
1	DW499255	927	AT3G28510.1 | Symbols: | P-loop containing nucleoside triphosphate hydrolasessuperfamily protein | chr3:10685656-10687248 FORWARDLENGTH=530	530	259	661	2e-69	127	192	0.66	151	192	0.78				1
1	ES841955	915	AT1G69760.1 | Symbols: | unknown protein; BEST Arabidopsis thaliana proteinmatch is: unknown protein (TAIR:AT1G26920.1); Has 51Blast hits to 51 proteins in 15 species: Archae - 0;Bacteria - 2; Metazoa - 2; Fungi - 7; Plants - 29;Viruses - 0; Other Eukaryotes - 11 (source: NCBI BLink).| chr1:26240094-26240627 REVERSE LENGTH=177	177	122	305	4e-28	85	193	0.44	113	193	0.58	12	193	0.06	2
1	DW507436	828	AT1G70180.2 | Symbols: | Sterile alpha motif (SAM) domain-containing protein |chr1:26426768-26429097 FORWARD LENGTH=460	460	70.5	171	1e-12	33	57	0.57	44	57	0.77				2
1	DW515527	778	AT4G35840.1 | Symbols: | RING/U-box superfamily protein |chr4:16981083-16982266 FORWARD LENGTH=236	236	217	552	8e-57	109	164	0.66	121	164	0.73				2
1	ES824535	1353	AT2G21590.2 | Symbols: APL4 | Glucose-1-phosphate adenylyltransferase familyprotein | chr2:9239362-9242150 FORWARD LENGTH=523	523	241	614	1e-63	115	139	0.82	131	139	0.94				2
1	DW233231	808	AT2G16050.1 | Symbols: | Cysteine/Histidine-rich C1 domain family protein |chr2:6980450-6981939 FORWARD LENGTH=243	243	68.9	167	4e-12	51	168	0.3	68	168	0.4	7	168	0.04	2
1	ES813456	951	AT1G66390.1 | Symbols: ATMYB90, PAP2, MYB90 | myb domain protein 90 |chr1:24764052-24765400 FORWARD LENGTH=249	249	212	539	3e-55	106	155	0.68	118	155	0.76	6	155	0.03	1
1	ES803692	868	AT3G48710.1 | Symbols: | DEK domain-containing chromatin associated protein |chr3:18041024-18043995 FORWARD LENGTH=462	462	85.1	209	6e-17	41	55	0.74	50	55	0.9				1
1	CA993834	889	AT4G14605.1 | Symbols: | Mitochondrial transcription termination factor familyprotein | chr4:8378815-8380564 FORWARD LENGTH=493	493	425	1092	e-119	201	284	0.7	247	284	0.86				-2
1	CO492155	708	AT5G66460.1 | Symbols: MAN7, AtMAN7 | Glycosyl hydrolase superfamily protein |chr5:26538911-26540837 REVERSE LENGTH=431	431	290	742	6e-79	130	201	0.64	162	201	0.8				2
1	AF336277	2622	AT1G79840.2 | Symbols: GL2 | HD-ZIP IV family of homeobox-leucine zipper proteinwith lipid-binding START domain | chr1:30037093-30041013FORWARD LENGTH=776	776	896	2316	0	481	780	0.61	574	780	0.73	17	780	0.02	3
1	ES811491	1305	AT3G48330.2 | Symbols: PIMT1 | protein-l-isoaspartate methyltransferase 1 |chr3:17892969-17893975 REVERSE LENGTH=230	230	304	778	1e-82	145	201	0.72	176	201	0.87	1	201	0	2
1	DT553992	930	AT3G50310.1 | Symbols: MAPKKK20 | mitogen-activated protein kinase kinasekinase 20 | chr3:18648296-18649324 REVERSE LENGTH=342	342	318	815	3e-87	159	268	0.59	206	268	0.76	7	268	0.02	1
1	ES822563	1251	AT5G01600.1 | Symbols: ATFER1, FER1 | ferretin 1 | chr5:228149-229594 REVERSELENGTH=255	255	295	754	6e-80	149	214	0.69	170	214	0.79	1	214	0	1
1	EX169755	753	AT3G15353.1 | Symbols: MT3, ATMT3 | metallothionein 3 | chr3:5180825-5181325REVERSE LENGTH=69	69	55.1	131	5e-08	26	47	0.55	33	47	0.7	1	47	0.02	2
1	ES792735	1321	AT5G43060.1 | Symbols: | Granulin repeat cysteine protease family protein |chr5:17269784-17272117 REVERSE LENGTH=463	463	251	642	6e-67	124	238	0.52	162	238	0.68	2	238	0	3
1	DW500131	622	AT5G05690.3 | Symbols: CPD, CYP90A, CYP90, CBB3, DWF3, CYP90A1 | CytochromeP450 superfamily protein | chr5:1702907-1706348 REVERSELENGTH=353	353	214	544	5e-56	100	127	0.78	112	127	0.88				-1
1	DT460670	891	AT2G44500.1 | Symbols: | O-fucosyltransferase family protein |chr2:18374447-18376435 FORWARD LENGTH=573	573	279	714	2e-75	129	158	0.81	145	158	0.91				3
1	EX165687	989	AT4G08950.1 | Symbols: EXO | Phosphate-responsive 1 family protein |chr4:5740378-5741322 FORWARD LENGTH=314	314	173	438	9e-58	93	153	0.6	113	153	0.73	6	153	0.03	3
1	EX170222	1000	AT3G56050.2 | Symbols: | Protein kinase family protein |chr3:20798322-20800706 REVERSE LENGTH=499	499	180	456	2e-45	94	181	0.51	124	181	0.68	2	181	0.01	3
1	ES816048	1340	AT1G18300.1 | Symbols: atnudt4, NUDT4 | nudix hydrolase homolog 4 |chr1:6299841-6300799 FORWARD LENGTH=207	207	117	293	2e-26	54	91	0.59	65	91	0.71				-1
1	ES791133	1283	AT1G64390.1 | Symbols: AtGH9C2, GH9C2 | glycosyl hydrolase 9C2 |chr1:23911329-23914642 FORWARD LENGTH=620	620	367	942	e-102	176	273	0.64	206	273	0.75				2
1	ES795328	1330	AT2G46210.1 | Symbols: | Fatty acid/sphingolipid desaturase |chr2:18977542-18978891 FORWARD LENGTH=449	449	266	681	2e-71	141	286	0.49	170	286	0.59				2
1	DT464377	864	AT5G66630.1 | Symbols: DAR5 | DA1-related protein 5 | chr5:26592720-26595691FORWARD LENGTH=702	702	116	291	2e-26	78	255	0.3	131	255	0.51	3	255	0.01	2
1	ES837673	724	AT5G14410.1 | Symbols: | unknown protein; Has 23 Blast hits to 23 proteins in9 species: Archae - 0; Bacteria - 0; Metazoa - 0; Fungi- 0; Plants - 23; Viruses - 0; Other Eukaryotes - 0(source: NCBI BLink). | chr5:4646897-4647398 REVERSELENGTH=133	133	65.9	159	3e-11	34	59	0.57	45	59	0.76	2	59	0.03	3
1	ES805542	867	AT2G14960.1 | Symbols: GH3.1 | Auxin-responsive GH3 family protein |chr2:6451659-6453670 REVERSE LENGTH=590	590	364	935	e-101	178	221	0.8	196	221	0.88	1	221	0	2
1	DT468922	760	AT3G46070.1 | Symbols: | C2H2-type zinc finger family protein |chr3:16920445-16920957 REVERSE LENGTH=170	170	126	317	1e-29	80	162	0.49	96	162	0.59	20	162	0.12	1
1	CA993663	582	AT3G46070.1 | Symbols: | C2H2-type zinc finger family protein |chr3:16920445-16920957 REVERSE LENGTH=170	511	183	464	8e-47	88	141	0.62	105	141	0.74				-3
1	ES806933	1260	AT3G24740.2 | Symbols: | Protein of unknown function (DUF1644) |chr3:9032397-9033461 FORWARD LENGTH=354	354	263	673	2e-81	134	215	0.62	161	215	0.74	5	215	0.02	2
1	ES818529	1268	AT5G11000.1 | Symbols: | Plant protein of unknown function (DUF868) |chr5:3479166-3480335 REVERSE LENGTH=389	389	285	729	5e-77	156	313	0.49	204	313	0.65	24	313	0.07	2
1	DT558051	971	AT1G70000.2 | Symbols: | myb-like transcription factor family protein |chr1:26363674-26364635 REVERSE LENGTH=261	261	196	499	2e-50	115	209	0.55	130	209	0.62	5	209	0.02	3
1	DW506889	864	AT5G06320.1 | Symbols: NHL3 | NDR1/HIN1-like 3 | chr5:1931016-1931711 REVERSELENGTH=231	231	221	563	5e-58	116	231	0.5	139	231	0.6	10	231	0.04	2
1	ES816169	1376	AT2G05920.1 | Symbols: | Subtilase family protein | chr2:2269831-2272207 REVERSELENGTH=754	754	313	803	1e-85	190	363	0.52	224	363	0.61				3
1	ES815166	1328	AT4G18390.2 | Symbols: TCP2 | TEOSINTE BRANCHED 1, cycloidea and PCFtranscription factor 2 | chr4:10163212-10164309 REVERSELENGTH=365	365	108	270	8e-24	55	64	0.85	59	64	0.92	1	64	0.01	2
1	DT572162	973	AT5G51910.2 | Symbols: | TCP family transcription factor |chr5:21094704-21095585 REVERSE LENGTH=293	293	225	573	4e-59	123	183	0.67	137	183	0.74	12	183	0.06	1
1	DW487523	864	AT1G68340.1 | Symbols: | Protein of unknown function (DUF1639) |chr1:25614440-25615335 REVERSE LENGTH=246	246	94.7	234	7e-20	84	250	0.33	106	250	0.42				-2
1	ES810691	1280	AT1G77230.1 | Symbols: | Tetratricopeptide repeat (TPR)-like superfamilyprotein | chr1:29016129-29017873 FORWARD LENGTH=218	218	216	549	3e-56	118	221	0.53	148	221	0.66	17	221	0.07	3
1	ES817076	349	AT3G48520.1 | Symbols: CYP94B3 | cytochrome P450, family 94, subfamily B,polypeptide 3 | chr3:17975104-17976624 REVERSELENGTH=506	506	82.8	203	5e-17	37	71	0.52	52	71	0.73				3
1	ES841644	1035	AT2G03500.1 | Symbols: | Homeodomain-like superfamily protein |chr2:1059926-1062259 FORWARD LENGTH=432	432	87.8	216	1e-17	79	249	0.31	97	249	0.38	23	249	0.09	1
1	DW491355	866	AT1G58440.1 | Symbols: XF1, SQE1 | FAD/NAD(P)-binding oxidoreductase familyprotein | chr1:21714094-21717246 REVERSE LENGTH=531	531	237	604	9e-63	117	134	0.87	126	134	0.94				-1
1	ES796809	1260	AT4G09820.1 | Symbols: TT8, BHLH42 | basic helix-loop-helix (bHLH) DNA-bindingsuperfamily protein | chr4:6182067-6186261 FORWARDLENGTH=518	518	120	300	3e-27	80	190	0.42	100	190	0.52				3
1	CO492576	634	AT1G64710.1 | Symbols: | GroES-like zinc-binding dehydrogenase family protein| chr1:24044638-24046313 FORWARD LENGTH=396	396	193	490	1e-60	90	130	0.69	104	130	0.8	1	130	0	-1
1	DW506061	641	AT3G45640.1 | Symbols: ATMPK3, MPK3, ATMAPK3 | mitogen-activated protein kinase3 | chr3:16756918-16758476 FORWARD LENGTH=370	370	157	396	7e-39	72	98	0.73	87	98	0.88				2
1	ES793782	832	AT5G48660.1 | Symbols: | B-cell receptor-associated protein 31-like |chr5:19736986-19738327 FORWARD LENGTH=219	219	123	309	9e-46	62	81	0.76	67	81	0.82				1
1	ES830665	1139	AT1G54200.1 | Symbols: | unknown protein; BEST Arabidopsis thaliana proteinmatch is: unknown protein (TAIR:AT3G13980.1); Has 1084Blast hits to 581 proteins in 136 species: Archae - 0;Bacteria - 72; Metazoa - 212; Fungi - 78; Plants - 102;Viruses - 0; Other Eukaryotes - 620 (source: NCBIBLink). | chr1:20235855-20236955 FORWARD LENGTH=366	366	124	311	5e-35	99	288	0.34	129	288	0.44	3	288	0.01	3
1	ES842416	1185	AT5G67360.1 | Symbols: ARA12 | Subtilase family protein | chr5:26872192-26874465REVERSE LENGTH=757	757	265	676	6e-71	140	239	0.58	172	239	0.71	3	239	0.01	1
1	ES815395	1229	AT5G04940.2 | Symbols: SUVH1 | SU(VAR)3-9 homolog 1 | chr5:1454616-1456628REVERSE LENGTH=670	670	396	1018	e-110	196	319	0.61	249	319	0.78				1
1	DT468159	856	AT4G27220.1 | Symbols: | NB-ARC domain-containing disease resistance protein |chr4:13633953-13636712 REVERSE LENGTH=919	919	57.4	137	1e-08	42	105	0.4	58	105	0.55	7	105	0.06	-1
1	ES807584	1316	AT3G27060.1 | Symbols: TSO2, ATTSO2 | Ferritin/ribonucleotide reductase-likefamily protein | chr3:9979971-9981057 REVERSE LENGTH=332	332	206	523	4e-53	108	192	0.56	132	192	0.68	1	192	0	2
1	ES830191	1274	AT1G68440.1 | Symbols: | unknown protein; BEST Arabidopsis thaliana proteinmatch is: unknown protein (TAIR:AT1G25400.2); Has 86Blast hits to 86 proteins in 29 species: Archae - 0;Bacteria - 6; Metazoa - 27; Fungi - 11; Plants - 24;Viruses - 0; Other Eukaryotes - 18 (source: NCBI BLink).| chr1:25658115-25659035 FORWARD LENGTH=306	306	121	304	9e-28	99	291	0.34	133	291	0.45	18	291	0.06	2
1	DT458616	847	AT1G29170.1 | Symbols: WAVE2, ATSCAR3, SCAR3 | SCAR family protein |chr1:10190352-10194900 REVERSE LENGTH=1020	1020	64.7	156	7e-11	52	139	0.37	74	139	0.53	5	139	0.03	-1
1	ES851206	1341	AT3G18990.1 | Symbols: VRN1, REM39 | AP2/B3-like transcriptional factor familyprotein | chr3:6549077-6551568 REVERSE LENGTH=341	341	54.7	130	1e-07	23	37	0.62	30	37	0.81	3	37	0.08	3
1	ES822402	1278	AT5G54650.2 | Symbols: Fh5, ATFH5 | formin homology5 | chr5:22197856-22201649REVERSE LENGTH=900	900	283	724	2e-76	153	235	0.65	179	235	0.76	8	235	0.03	1
1	ES821233	1304	AT4G30960.1 | Symbols: CIPK6, SIP3, SNRK3.14, ATCIPK6 | SOS3-interacting protein3 | chr4:15067400-15068725 FORWARD LENGTH=441	441	438	1127	e-123	233	352	0.66	268	352	0.76	12	352	0.03	3
1	ES811137	1335	AT5G17050.1 | Symbols: UGT78D2 | UDP-glucosyl transferase 78D2 |chr5:5607828-5609392 REVERSE LENGTH=460	460	352	904	e-104	169	300	0.56	223	300	0.74	3	300	0.01	2
1	DW503491	680	AT5G20650.1 | Symbols: COPT5 | copper transporter 5 | chr5:6985481-6985921REVERSE LENGTH=146	146	109	272	2e-24	62	146	0.42	78	146	0.53	8	146	0.05	1
1	EY198026	985	AT3G19680.1 | Symbols: | Protein of unknown function (DUF1005) |chr3:6840448-6842107 FORWARD LENGTH=491	491	97.4	241	1e-20	69	169	0.4	78	169	0.46	9	169	0.05	1
1	ES794636	396	AT3G28917.1 | Symbols: MIF2 | mini zinc finger 2 | chr3:10925014-10925316FORWARD LENGTH=100	100	97.1	240	3e-21	49	79	0.62	55	79	0.69	12	79	0.15	2
1	ES833362	1349	AT5G25265.1 | Symbols: | unknown protein; FUNCTIONS IN: molecular_functionunknown; INVOLVED IN: biological_process unknown;LOCATED IN: plasma membrane, membrane; EXPRESSED IN:cultured cell, leaf; BEST Arabidopsis thaliana proteinmatch is: unknown protein (TAIR:AT2G25260.1); Has 30201Blast hits to 17322 proteins in 780 species: Archae -12; Bacteria - 1396; Metazoa - 17338; Fungi - 3422;Plants - 50…	366	353	905	2e-97	183	268	0.68	211	268	0.78	6	268	0.02	1
1	EX164158	958	AT3G22910.1 | Symbols: | ATPase E1-E2 type family protein / haloaciddehalogenase-like hydrolase family protein |chr3:8116335-8119388 REVERSE LENGTH=1017	1017	423	1088	e-119	216	293	0.73	249	293	0.84	1	293	0	1
1	ES807758	1093	AT5G66200.1 | Symbols: ARO2 | armadillo repeat only 2 | chr5:26453648-26455603REVERSE LENGTH=651	651	443	1140	e-125	240	318	0.75	259	318	0.81	8	318	0.02	3
1	ES835281	944	AT1G31350.1 | Symbols: KUF1 | KAR-UP F-box 1 | chr1:11221519-11222706 REVERSELENGTH=395	395	290	742	1e-78	139	270	0.51	192	270	0.71	9	270	0.03	3
1	DT562282	782	AT3G44200.1 | Symbols: ATNEK6, NEK6, IBO1 | NIMA (never in mitosis, geneA)-related 6 | chr3:15906788-15911365 FORWARD LENGTH=956	956	245	626	2e-65	126	220	0.57	148	220	0.67	1	220	0	3
1	DW493704	707	AT5G41980.1 | Symbols: | CONTAINS InterPro DOMAIN/s: Putative harbingertransposase-derived nuclease (InterPro:IPR006912); BESTArabidopsis thaliana protein match is: unknown protein(TAIR:AT1G43722.1); Has 1807 Blast hits to 1807 proteinsin 277 species: Archae - 0; Bacteria - 0; Metazoa - 736;Fungi - 347; Plants - 385; Viruses - 0; Other Eukaryotes- 339 (source: NCBI BLink). | chr5:16793765-1679488…	374	60.8	146	8e-10	36	100	0.36	51	100	0.51				3
1	DT567517	885	AT3G27530.1 | Symbols: GC6, MAG4 | golgin candidate 6 | chr3:10193778-10199659REVERSE LENGTH=914	914	97.4	241	2e-24	46	76	0.6	65	76	0.85				2
1	DW480360	821	AT3G49880.1 | Symbols: | glycosyl hydrolase family protein 43 |chr3:18496907-18498398 FORWARD LENGTH=466	466	303	776	9e-83	148	232	0.63	179	232	0.77	3	232	0.01	1
1	ES792929	1270	AT1G70090.2 | Symbols: GATL9, LGT8 | glucosyl transferase family 8 |chr1:26400927-26402099 FORWARD LENGTH=390	390	397	1020	e-111	210	324	0.64	238	324	0.73	14	324	0.04	3
1	ES804028	1336	AT3G45640.1 | Symbols: ATMPK3, MPK3, ATMAPK3 | mitogen-activated protein kinase3 | chr3:16756918-16758476 FORWARD LENGTH=370	370	455	1170	e-128	216	269	0.8	241	269	0.89				2
1	ES822956	1289	AT5G09760.1 | Symbols: | Plant invertase/pectin methylesterase inhibitorsuperfamily | chr5:3032446-3034364 FORWARD LENGTH=551	551	423	1087	e-118	229	371	0.61	267	371	0.71	9	371	0.02	2
1	ES823397	1371	AT1G02930.2 | Symbols: GSTF6 | glutathione S-transferase 6 | chr1:661363-662191REVERSE LENGTH=208	208	244	624	8e-65	120	189	0.63	147	189	0.77				1
1	DN827648	775	AT1G21550.1 | Symbols: | Calcium-binding EF-hand family protein |chr1:7553317-7553784 REVERSE LENGTH=155	155	140	352	1e-33	75	160	0.46	102	160	0.63	1	160	0	-3
1	ES814936	1224	AT4G18880.1 | Symbols: AT-HSFA4A, HSF A4A | heat shock transcription factorA4A | chr4:10347769-10349051 REVERSE LENGTH=401	401	188	477	7e-48	119	298	0.39	169	298	0.56	23	298	0.07	2
1	DW493465	886	AT3G26810.1 | Symbols: AFB2 | auxin signaling F-box 2 | chr3:9868342-9870464FORWARD LENGTH=575	575	276	705	2e-74	127	149	0.85	144	149	0.96				-1
1	ES839198	999	AT3G61220.1 | Symbols: | NAD(P)-binding Rossmann-fold superfamily protein |chr3:22663025-22664316 FORWARD LENGTH=296	296	285	728	4e-77	158	293	0.53	206	293	0.7	4	293	0.01	1
1	DT556486	908	AT2G30040.1 | Symbols: MAPKKK14 | mitogen-activated protein kinase kinasekinase 14 | chr2:12821747-12823138 FORWARD LENGTH=463	463	368	944	e-102	185	304	0.6	227	304	0.74	8	304	0.02	3
1	ES802239	803	AT4G38620.1 | Symbols: ATMYB4, MYB4 | myb domain protein 4 |chr4:18053866-18054876 FORWARD LENGTH=282	282	249	635	2e-66	124	222	0.55	152	222	0.68	18	222	0.08	2
1	EX170134	859	AT5G23750.2 | Symbols: | Remorin family protein | chr5:8010004-8011453 REVERSELENGTH=201	201	157	396	1e-38	92	188	0.48	111	188	0.59	10	188	0.05	2
1	ES829607	1396	AT2G30620.2 | Symbols: | winged-helix DNA-binding transcription factor familyprotein | chr2:13045360-13046267 FORWARD LENGTH=202	202	64.7	156	1e-10	32	38	0.84	33	38	0.86				2
1	ES849460	879	AT5G03240.3 | Symbols: UBQ3 | polyubiquitin 3 | chr5:771976-772896 REVERSELENGTH=306	306	422	1086	e-118	217	218	0.99	218	218	1				1
1	ES834872	1352	AT5G53420.1 | Symbols: | CCT motif family protein | chr5:21673683-21675469FORWARD LENGTH=264	264	190	483	2e-48	113	226	0.5	159	226	0.7	7	226	0.03	2
1	EX171168	884	AT1G09850.1 | Symbols: XBCP3 | xylem bark cysteine peptidase 3 |chr1:3201848-3203875 FORWARD LENGTH=437	437	93.2	230	2e-19	42	112	0.37	52	112	0.46				2
1	ES804965	1249	AT4G18060.1 | Symbols: | SH3 domain-containing protein |chr4:10027668-10029662 REVERSE LENGTH=351	351	450	1158	e-127	224	305	0.73	254	305	0.83				3
1	ES847291	1084	AT5G03610.1 | Symbols: | GDSL-like Lipase/Acylhydrolase superfamily protein |chr5:915650-918326 FORWARD LENGTH=359	359	308	788	5e-84	171	322	0.53	218	322	0.67	3	322	0	1
1	ES815064	1342	AT2G36690.1 | Symbols: | 2-oxoglutarate (2OG) and Fe(II)-dependent oxygenasesuperfamily protein | chr2:15379930-15381987 FORWARDLENGTH=366	366	140	353	2e-33	63	125	0.5	90	125	0.72				-2
1	DT564402	935	AT1G05230.4 | Symbols: HDG2 | homeodomain GLABROUS 2 | chr1:1513388-1517024REVERSE LENGTH=721	721	237	604	3e-65	116	168	0.69	128	168	0.76	1	168	0	1
1	ES800002	1185	AT1G13020.1 | Symbols: EIF4B2 | eukaryotic initiation factor 4B2 |chr1:4440927-4443520 REVERSE LENGTH=549	549	199	507	2e-51	132	314	0.42	162	314	0.51	35	314	0.11	1
1	ES805003	1374	AT3G16720.1 | Symbols: ATL2, TL2 | TOXICOS EN LEVADURA 2 | chr3:5692880-5693794FORWARD LENGTH=304	304	192	487	6e-49	121	283	0.42	154	283	0.54	22	283	0.07	2
1	DW489167	887	AT2G36870.1 | Symbols: XTH32 | xyloglucan endotransglucosylase/hydrolase 32 |chr2:15472869-15474630 REVERSE LENGTH=299	299	322	824	e-107	143	176	0.81	164	176	0.93				-3
1	DR452776	739	AT5G46060.1 | Symbols: | Protein of unknown function, DUF599 |chr5:18681533-18682459 FORWARD LENGTH=248	248	167	423	7e-42	88	179	0.49	117	179	0.65	2	179	0.01	2
1	ES801041	1351	AT4G38900.3 | Symbols: | Basic-leucine zipper (bZIP) transcription factorfamily protein | chr4:18139564-18141520 REVERSELENGTH=547	547	50.1	118	4e-06	36	114	0.31	48	114	0.42				1
1	DT467721	814	AT1G32780.1 | Symbols: | GroES-like zinc-binding dehydrogenase family protein| chr1:11869977-11872595 REVERSE LENGTH=394	394	94	232	4e-45	42	66	0.63	54	66	0.81				-3
1	DN781392	802	AT3G23730.1 | Symbols: XTH16 | xyloglucan endotransglucosylase/hydrolase 16 |chr3:8550222-8551248 FORWARD LENGTH=291	291	382	982	e-106	177	228	0.77	203	228	0.89	1	228	0	2
1	ES852010	1368	AT3G53260.1 | Symbols: PAL2, ATPAL2 | phenylalanine ammonia-lyase 2 |chr3:19744256-19746619 REVERSE LENGTH=717	717	507	1305	e-144	269	351	0.76	294	351	0.83	5	351	0.01	1
1	ES815871	1292	AT1G56170.2 | Symbols: HAP5B, ATHAP5B, NF-YC2 | nuclear factor Y, subunit C2 |chr1:21025118-21025717 FORWARD LENGTH=199	199	230	586	2e-60	120	146	0.82	127	146	0.86	1	146	0	1
1	ES807588	1350	AT4G31880.2 | Symbols: | LOCATED IN: cytosol; EXPRESSED IN: 24 plant structures;EXPRESSED DURING: 14 growth stages; BEST Arabidopsisthaliana protein match is: Tudor/PWWP/MBT superfamilyprotein (TAIR:AT1G15940.1). | chr4:15419435-15423939REVERSE LENGTH=872	872	120	300	3e-27	90	293	0.3	144	293	0.49	5	293	0.01	1
1	ES828971	1112	AT4G36820.1 | Symbols: | Protein of unknown function (DUF607) |chr4:17346889-17347994 FORWARD LENGTH=338	338	83.6	205	2e-16	56	130	0.43	69	130	0.53	8	130	0.06	2
1	DT458950	639	AT1G60870.1 | Symbols: MEE9 | maternal effect embryo arrest 9 |chr1:22409712-22410227 FORWARD LENGTH=147	147	116	291	1e-26	65	148	0.43	95	148	0.64	6	148	0.04	3
1	ES828996	1196	AT2G33770.1 | Symbols: UBC24, ATUBC24, PHO2 | phosphate 2 |chr2:14277785-14281482 REVERSE LENGTH=907	907	315	807	2e-88	153	223	0.68	171	223	0.76				2
1	ES810214	968	AT1G19740.1 | Symbols: | ATP-dependent protease La (LON) domain protein |chr1:6824396-6825232 FORWARD LENGTH=278	278	171	432	5e-59	81	126	0.64	98	126	0.77	1	126	0	3
1	DW481160	872	AT2G20920.1 | Symbols: | Protein of unknown function (DUF3353) |chr2:8998728-8999789 FORWARD LENGTH=287	287	268	686	3e-72	157	274	0.57	184	274	0.67	5	274	0.01	3
1	EX166441	713	AT1G19110.1 | Symbols: | inter-alpha-trypsin inhibitor heavy chain-related |chr1:6602270-6605766 FORWARD LENGTH=754	754	109	272	2e-24	67	176	0.38	86	176	0.48	2	176	0.01	3
1	ES846010	841	AT2G42890.3 | Symbols: AML2, ML2 | MEI2-like 2 | chr2:17850632-17854205 FORWARDLENGTH=830	830	143	361	1e-34	87	240	0.36	123	240	0.51	3	240	0.01	2
1	ES819370	732	AT1G30135.1 | Symbols: JAZ8, TIFY5A | jasmonate-zim-domain protein 8 |chr1:10596516-10597095 FORWARD LENGTH=131	131	111	277	6e-25	63	129	0.48	83	129	0.64	8	129	0.06	3
1	DT561411	931	AT2G44870.1 | Symbols: | unknown protein; FUNCTIONS IN: molecular_functionunknown; INVOLVED IN: biological_process unknown;LOCATED IN: chloroplast; EXPRESSED IN: 22 plantstructures; EXPRESSED DURING: 15 growth stages; Has 39Blast hits to 39 proteins in 18 species: Archae - 0;Bacteria - 2; Metazoa - 0; Fungi - 0; Plants - 37;Viruses - 0; Other Eukaryotes - 0 (source: NCBI BLink).| chr2:18503250-18…	248	273	698	1e-73	132	205	0.64	152	205	0.74	9	205	0.04	3
1	ES841953	1101	AT5G11510.1 | Symbols: MYB3R-4, AtMYB3R4 | myb domain protein 3r-4 |chr5:3680452-3684684 FORWARD LENGTH=961	961	149	376	3e-36	80	203	0.39	129	203	0.63	4	203	0.01	3
1	ES833469	1170	AT2G39720.1 | Symbols: RHC2A | RING-H2 finger C2A | chr2:16567506-16568711REVERSE LENGTH=401	401	182	461	5e-46	110	285	0.38	157	285	0.55	37	285	0.12	3
1	EX170178	960	AT4G34590.1 | Symbols: ATB2, GBF6, AtbZIP11, BZIP11 | G-box binding factor 6 |chr4:16522449-16522928 FORWARD LENGTH=159	159	129	323	4e-30	66	89	0.74	78	89	0.87				1
1	DW511658	812	AT1G63500.1 | Symbols: | Protein kinase protein with tetratricopeptide repeatdomain | chr1:23556015-23558403 FORWARD LENGTH=487	487	145	366	3e-35	68	94	0.72	83	94	0.88				2
1	ES811815	1373	AT2G27830.1 | Symbols: | unknown protein; BEST Arabidopsis thaliana proteinmatch is: unknown protein (TAIR:AT4G22758.1); Has 131Blast hits to 131 proteins in 17 species: Archae - 0;Bacteria - 0; Metazoa - 0; Fungi - 0; Plants - 131;Viruses - 0; Other Eukaryotes - 0 (source: NCBI BLink).| chr2:11860734-11861306 FORWARD LENGTH=190	190	186	471	4e-47	106	186	0.56	128	186	0.68	9	186	0.04	3
1	EX164736	1015	AT5G03795.1 | Symbols: | Exostosin family protein | chr5:1007554-1010373REVERSE LENGTH=518	518	291	745	5e-79	132	173	0.76	156	173	0.9				1
1	ES825866	878	AT2G27690.1 | Symbols: CYP94C1 | cytochrome P450, family 94, subfamily C,polypeptide 1 | chr2:11809373-11810860 FORWARD LENGTH=495	495	322	826	2e-88	155	281	0.55	214	281	0.76	5	281	0.01	1
1	DR463405	597	AT3G24550.1 | Symbols: ATPERK1, PERK1 | proline extensin-like receptor kinase 1| chr3:8960411-8963303 FORWARD LENGTH=652	652	139	349	2e-33	72	115	0.62	81	115	0.7	1	115	0	2
1	EX164035	1017	AT5G20885.1 | Symbols: | RING/U-box superfamily protein | chr5:7084133-7084663REVERSE LENGTH=176	176	112	280	4e-25	53	97	0.54	67	97	0.69	6	97	0.06	3
1	DT463737	806	AT3G25250.1 | Symbols: AGC2-1, AGC2, OXI1, AtOXI1 | AGC (cAMP-dependent,cGMP-dependent and protein kinase C) kinase familyprotein | chr3:9195566-9196949 FORWARD LENGTH=421	421	228	581	4e-60	127	233	0.54	159	233	0.68				1
1	DT567385	905	AT5G48930.1 | Symbols: HCT | hydroxycinnamoyl-CoA shikimate/quinatehydroxycinnamoyl transferase | chr5:19836654-19838092REVERSE LENGTH=433	433	382	982	e-106	192	271	0.7	215	271	0.79	9	271	0.03	2
1	ES808471	1411	AT5G42800.1 | Symbols: DFR, TT3, M318 | dihydroflavonol 4-reductase |chr5:17164296-17165864 REVERSE LENGTH=382	382	330	846	e-102	165	218	0.75	183	218	0.83				2
1	DT466462	816	AT4G12570.1 | Symbols: UPL5 | ubiquitin protein ligase 5 | chr4:7445585-7448819FORWARD LENGTH=873	873	189	480	2e-48	85	151	0.56	115	151	0.76				-1
1	DN780949	874	AT4G22730.1 | Symbols: | Leucine-rich repeat protein kinase family protein |chr4:11941384-11943696 FORWARD LENGTH=688	688	356	913	e-101	184	279	0.65	221	279	0.79	7	279	0.02	2
1	EX172674	971	AT1G03080.1 | Symbols: | kinase interacting (KIP1-like) family protein |chr1:731794-737332 REVERSE LENGTH=1733	1733	155	393	3e-38	106	253	0.41	139	253	0.54	3	253	0.01	3
1	DW520548	920	AT2G25430.1 | Symbols: | epsin N-terminal homology (ENTH) domain-containingprotein / clathrin assembly protein-related |chr2:10822716-10824677 FORWARD LENGTH=653	653	306	783	2e-83	160	229	0.69	177	229	0.77	2	229	0	1
1	ES848113	1079	AT1G28280.1 | Symbols: | VQ motif-containing protein | chr1:9886652-9887395REVERSE LENGTH=247	247	202	515	4e-55	108	146	0.73	117	146	0.8	8	146	0.05	1
1	DT573264	804	AT1G42990.1 | Symbols: ATBZIP60, BZIP60 | basic region/leucine zipper motif 60| chr1:16136062-16137459 REVERSE LENGTH=295	295	103	256	2e-22	74	178	0.41	101	178	0.56	33	178	0.18	2
1	DW517028	766	AT1G11700.1 | Symbols: | Protein of unknown function, DUF584 |chr1:3945852-3946457 FORWARD LENGTH=201	201	162	410	2e-40	106	219	0.48	126	219	0.57	10	219	0.04	3
1	ES795531	1212	AT1G13360.1 | Symbols: | unknown protein; BEST Arabidopsis thaliana proteinmatch is: unknown protein (TAIR:AT3G25870.1); Has 69Blast hits to 69 proteins in 16 species: Archae - 0;Bacteria - 0; Metazoa - 6; Fungi - 0; Plants - 63;Viruses - 0; Other Eukaryotes - 0 (source: NCBI BLink).| chr1:4577229-4577813 REVERSE LENGTH=194	194	121	304	8e-28	81	189	0.42	105	189	0.55	10	189	0.05	1
1	ES797355	1260	AT5G22250.1 | Symbols: | Polynucleotidyl transferase, ribonuclease H-likesuperfamily protein | chr5:7365605-7366441 REVERSELENGTH=278	278	393	1010	e-109	190	274	0.69	229	274	0.83	3	274	0.01	1
1	DN827630	776	AT5G13800.1 | Symbols: PPH, CRN1 | pheophytinase | chr5:4452063-4454141 REVERSELENGTH=484	484	346	888	9e-96	162	227	0.71	188	227	0.82				-2
1	CD485787	772	AT1G72150.1 | Symbols: PATL1 | PATELLIN 1 | chr1:27148558-27150652 FORWARDLENGTH=573	573	126	317	1e-29	65	122	0.53	82	122	0.67				-2
1	ES818044	1271	AT2G37340.1 | Symbols: RSZ33, ATRSZ33, RS2Z33, AT-RS2Z33 | arginine/serine-richzinc knuckle-containing protein 33 |chr2:15670372-15672331 REVERSE LENGTH=290	290	162	409	4e-43	76	123	0.61	85	123	0.69				1
1	ES848769	1215	AT3G66656.1 | Symbols: AGL91 | AGAMOUS-like 91 | chr3:2091262-2091798 REVERSELENGTH=178	178	135	339	7e-32	76	168	0.45	111	168	0.66	2	168	0.01	3
1	AF264146	3418	AT4G33150.2 | Symbols: | lysine-ketoglutarate reductase/saccharopinedehydrogenase bifunctional enzyme |chr4:15985479-15991069 REVERSE LENGTH=1064	1064	1514	3919	0	745	1058	0.7	890	1058	0.84	5	1058	0	1
1	ES814342	1264	AT2G16500.1 | Symbols: ADC1, ARGDC1, ARGDC, SPE1 | arginine decarboxylase 1 |chr2:7150796-7152904 REVERSE LENGTH=702	702	319	818	2e-87	156	219	0.71	183	219	0.83				3
1	ES810586	1194	AT5G20910.1 | Symbols: AIP2 | RING/U-box superfamily protein |chr5:7092663-7094310 REVERSE LENGTH=310	310	274	701	2e-85	141	235	0.6	173	235	0.73				2
1	ES814844	1269	AT4G18160.1 | Symbols: KCO6, ATTPK3, ATKCO6, TPK3 | Ca2+ activated outwardrectifying K+ channel 6 | chr4:10055696-10057546 FORWARDLENGTH=436	436	149	377	3e-36	75	119	0.63	94	119	0.78				2
1	DW520039	666	AT2G31200.1 | Symbols: ADF6, ATADF6 | actin depolymerizing factor 6 |chr2:13294171-13294948 FORWARD LENGTH=146	146	238	606	3e-63	113	145	0.77	130	145	0.89				2
1	DT467019	710	AT5G02320.2 | Symbols: MYB3R-5 | myb domain protein 3r-5 | chr5:483445-486347REVERSE LENGTH=548	548	92.8	229	2e-19	58	133	0.43	73	133	0.54	1	133	0	-3
1	ES798727	713	AT2G21650.1 | Symbols: MEE3, ATRL2, RSM1 | Homeodomain-like superfamily protein| chr2:9259654-9260419 FORWARD LENGTH=101	101	114	284	8e-26	51	71	0.71	59	71	0.83				2
1	ES818702	1296	AT3G62830.2 | Symbols: UXS2, ATUXS2 | NAD(P)-binding Rossmann-fold superfamilyprotein | chr3:23232539-23235353 FORWARD LENGTH=445	445	405	1040	e-113	224	344	0.65	244	344	0.7	2	344	0	3
1	ES804043	1231	AT3G12390.1 | Symbols: | Nascent polypeptide-associated complex (NAC), alphasubunit family protein | chr3:3942344-3943595 FORWARDLENGTH=203	203	232	591	4e-61	135	203	0.66	150	203	0.73	2	203	0	1
1	ES806618	818	AT5G50260.1 | Symbols: | Cysteine proteinases superfamily protein |chr5:20455605-20456862 FORWARD LENGTH=361	361	329	844	1e-90	154	203	0.75	178	203	0.87	1	203	0	-3
1	CO499242	847	AT1G61820.3 | Symbols: BGLU46 | beta glucosidase 46 | chr1:22836707-22838444FORWARD LENGTH=377	377	327	837	8e-90	149	276	0.53	200	276	0.72	1	276	0	1
1	DW510488	516	AT4G36360.2 | Symbols: BGAL3 | beta-galactosidase 3 | chr4:17176840-17181143REVERSE LENGTH=855	855	233	594	5e-62	107	129	0.82	121	129	0.93				3
1	DW499232	816	AT4G19840.1 | Symbols: ATPP2-A1, ATPP2A-1, PP2-A1 | phloem protein 2-A1 |chr4:10774336-10775701 FORWARD LENGTH=246	246	144	362	9e-35	73	170	0.42	104	170	0.61	4	170	0.02	3
1	DT548742	808	AT5G64660.1 | Symbols: ATCMPG2, CMPG2 | CYS, MET, PRO, and GLY protein 2 |chr5:25842119-25843381 REVERSE LENGTH=420	420	237	604	8e-63	130	265	0.49	178	265	0.67	13	265	0.04	3
1	DT554084	973	AT4G07390.1 | Symbols: | Mannose-P-dolichol utilization defect 1 protein |chr4:4195750-4197317 FORWARD LENGTH=235	235	350	897	1e-96	172	234	0.73	194	234	0.82				2
1	ES845197	1001	AT3G20860.1 | Symbols: ATNEK5, NEK5 | NIMA-related kinase 5 |chr3:7306147-7308434 FORWARD LENGTH=427	427	266	681	1e-71	136	240	0.56	161	240	0.67	5	240	0.02	1
1	EU727154	1710	AT1G11680.1 | Symbols: CYP51G1, EMB1738, CYP51A2, CYP51 | CYTOCHROME P450 51G1 |chr1:3938925-3940585 FORWARD LENGTH=488	488	816	2107	0	397	486	0.81	441	486	0.9	2	486	0	2
1	DW503154	633	AT1G56240.1 | Symbols: AtPP2-B13, PP2-B13 | phloem protein 2-B13 |chr1:21056351-21057409 REVERSE LENGTH=284	284	159	401	2e-39	81	145	0.55	108	145	0.74	6	145	0.04	-3
1	DT552463	940	AT5G35735.1 | Symbols: | Auxin-responsive family protein |chr5:13900913-13902934 REVERSE LENGTH=404	404	271	693	5e-73	135	266	0.5	176	266	0.66	3	266	0.01	2
1	ES815146	1278	AT2G26640.1 | Symbols: KCS11 | 3-ketoacyl-CoA synthase 11 |chr2:11330094-11331623 FORWARD LENGTH=509	509	563	1452	e-164	276	319	0.86	299	319	0.93				1
1	ES839955	1456	AT5G21940.1 | Symbols: | unknown protein; BEST Arabidopsis thaliana proteinmatch is: unknown protein (TAIR:AT3G43850.1); Has 30201Blast hits to 17322 proteins in 780 species: Archae -12; Bacteria - 1396; Metazoa - 17338; Fungi - 3422;Plants - 5037; Viruses - 0; Other Eukaryotes - 2996(source: NCBI BLink). | chr5:7249446-7250353 REVERSELENGTH=264	264	56.6	135	7e-16	45	134	0.33	58	134	0.43	13	134	0.09	-3
1	DW504966	705	AT3G52740.1 | Symbols: | unknown protein; BEST Arabidopsis thaliana proteinmatch is: unknown protein (TAIR:AT3G44450.1); Has 65Blast hits to 65 proteins in 13 species: Archae - 0;Bacteria - 0; Metazoa - 0; Fungi - 0; Plants - 65;Viruses - 0; Other Eukaryotes - 0 (source: NCBI BLink).| chr3:19546446-19546868 REVERSE LENGTH=140	140	105	262	3e-23	64	138	0.46	77	138	0.55	4	138	0.02	2
1	DW517881	718	AT3G56290.1 | Symbols: | unknown protein; Has 39 Blast hits to 39 proteins in15 species: Archae - 0; Bacteria - 0; Metazoa - 0; Fungi- 0; Plants - 39; Viruses - 0; Other Eukaryotes - 0(source: NCBI BLink). | chr3:20878743-20879541 REVERSELENGTH=173	173	181	459	4e-46	103	180	0.57	120	180	0.66	6	180	0.03	3
1	ES851154	1304	AT3G59030.1 | Symbols: TT12, ATTT12 | MATE efflux family protein |chr3:21819124-21821288 FORWARD LENGTH=507	507	429	1104	e-120	210	320	0.65	253	320	0.79	2	320	0	1
1	ES790817	1320	AT1G22380.1 | Symbols: AtUGT85A3, UGT85A3 | UDP-glucosyl transferase 85A3 |chr1:7900522-7902332 REVERSE LENGTH=488	488	340	873	1e-93	167	355	0.47	234	355	0.65	8	355	0.02	1
1	AI729403	686	AT2G39260.1 | Symbols: | binding;RNA binding | chr2:16392288-16399588 REVERSELENGTH=1181	1181	107	266	9e-24	56	81	0.69	58	81	0.71				3
1	EX166220	773	AT1G44170.3 | Symbols: ALDH3H1, ALDH4 | aldehyde dehydrogenase 3H1 |chr1:16796564-16798574 REVERSE LENGTH=421	421	208	529	4e-54	99	135	0.73	116	135	0.85				1
1	ES827823	1230	AT5G60680.1 | Symbols: | Protein of unknown function, DUF584 |chr5:24386247-24386738 FORWARD LENGTH=163	163	132	332	5e-31	87	177	0.49	102	177	0.57	9	177	0.05	1
1	EX168449	983	AT4G19170.1 | Symbols: NCED4, CCD4 | nine-cis-epoxycarotenoid dioxygenase 4 |chr4:10481835-10483622 FORWARD LENGTH=595	595	435	1118	e-122	200	263	0.76	244	263	0.92	2	263	0	2
1	ES816436	1372	AT5G01710.1 | Symbols: | methyltransferases | chr5:263709-265250 REVERSELENGTH=513	513	191	485	1e-48	94	164	0.57	123	164	0.75				1
1	DW489264	914	AT4G29090.1 | Symbols: | Ribonuclease H-like superfamily protein |chr4:14333528-14335255 FORWARD LENGTH=575	575	153	387	1e-37	72	160	0.45	105	160	0.65	4	160	0.02	-1
1	DT556693	877	AT5G07300.1 | Symbols: BON2 | Calcium-dependent phospholipid-binding Copinefamily protein | chr5:2299996-2303040 FORWARD LENGTH=586	586	250	638	2e-74	128	215	0.59	159	215	0.73	3	215	0.01	3
1	ES791412	1259	AT5G21940.1 | Symbols: | unknown protein; BEST Arabidopsis thaliana proteinmatch is: unknown protein (TAIR:AT3G43850.1); Has 30201Blast hits to 17322 proteins in 780 species: Archae -12; Bacteria - 1396; Metazoa - 17338; Fungi - 3422;Plants - 5037; Viruses - 0; Other Eukaryotes - 2996(source: NCBI BLink). | chr5:7249446-7250353 REVERSELENGTH=264	264	83.6	205	3e-16	41	71	0.57	58	71	0.81	5	71	0.07	3
1	ES825000	1311	AT3G54810.1 | Symbols: BME3-ZF, BME3, GATA8 | Plant-specific GATA-type zincfinger transcription factor family protein |chr3:20296957-20298236 FORWARD LENGTH=322	322	133	334	3e-31	89	270	0.32	122	270	0.45	15	270	0.05	3
1	ES814453	1027	AT4G17680.1 | Symbols: | SBP (S-ribonuclease binding protein) family protein |chr4:9842903-9844095 REVERSE LENGTH=314	314	115	289	4e-26	85	204	0.41	111	204	0.54	2	204	0	3
1	ES797365	1320	AT1G20330.1 | Symbols: SMT2, CVP1, FRL1 | sterol methyltransferase 2 |chr1:7038968-7040053 REVERSE LENGTH=361	361	502	1292	e-142	232	279	0.83	260	279	0.93				2
1	ES850264	1327	AT1G52760.1 | Symbols: LysoPL2 | lysophospholipase 2 | chr1:19651378-19652576FORWARD LENGTH=332	332	364	935	e-110	168	202	0.83	189	202	0.93				2
1	EX169754	903	AT3G46500.1 | Symbols: | 2-oxoglutarate (2OG) and Fe(II)-dependent oxygenasesuperfamily protein | chr3:17120793-17122602 FORWARDLENGTH=251	251	230	587	4e-78	99	138	0.71	123	138	0.89				3
1	ES810670	988	AT5G50020.2 | Symbols: | DHHC-type zinc finger family protein |chr5:20351210-20354124 FORWARD LENGTH=444	444	291	745	5e-79	151	251	0.6	187	251	0.74	4	251	0.01	2
1	DW501798	667	AT5G04470.1 | Symbols: SIM | cyclin-dependent protein kinase inhibitors |chr5:1266893-1267276 REVERSE LENGTH=127	127	53.9	128	9e-08	42	138	0.3	64	138	0.46	23	138	0.16	3
1	DT552882	937	AT1G02120.1 | Symbols: VAD1 | GRAM domain family protein | chr1:395761-399720FORWARD LENGTH=598	598	257	657	3e-69	148	304	0.48	187	304	0.61	4	304	0.01	3
1	DW489510	851	AT5G67030.2 | Symbols: ABA1, LOS6, NPQ2, ATABA1, ZEP, IBS3, ATZEP | zeaxanthinepoxidase (ZEP) (ABA1) | chr5:26754026-26757090 REVERSELENGTH=610	610	198	503	4e-51	98	109	0.89	105	109	0.96				1
1	ES839672	958	AT5G53120.5 | Symbols: SPDS3, SPMS | spermidine synthase 3 |chr5:21535429-21537653 FORWARD LENGTH=359	359	414	1065	e-116	202	255	0.79	223	255	0.87				1
1	DW516223	672	AT3G62980.1 | Symbols: TIR1 | F-box/RNI-like superfamily protein |chr3:23273479-23276181 REVERSE LENGTH=594	594	97.8	242	6e-21	42	64	0.65	53	64	0.82				3
1	CO495517	839	AT3G23410.1 | Symbols: ATFAO3, FAO3 | fatty alcohol oxidase 3 |chr3:8382860-8386024 FORWARD LENGTH=746	746	99.8	247	2e-21	48	94	0.51	66	94	0.7				2
1	ES794793	1224	AT4G24210.1 | Symbols: SLY1 | F-box family protein | chr4:12563658-12564113FORWARD LENGTH=151	151	39.3	90	1e-06	17	37	0.45	25	37	0.67				2
1	ES849936	1291	AT4G32020.1 | Symbols: | unknown protein; FUNCTIONS IN: molecular_functionunknown; INVOLVED IN: biological_process unknown;LOCATED IN: chloroplast; EXPRESSED IN: 24 plantstructures; EXPRESSED DURING: 15 growth stages; BESTArabidopsis thaliana protein match is: unknown protein(TAIR:AT2G25250.1); Has 65 Blast hits to 65 proteins in19 species: Archae - 0; Bacteria - 0; Metazoa - 3; Fungi- 8; Plants …	181	72.4	176	6e-13	64	200	0.32	86	200	0.43	25	200	0.12	2
1	EX169923	1021	AT4G24200.1 | Symbols: | Transcription elongation factor (TFIIS) family protein| chr4:12556927-12559929 REVERSE LENGTH=1000	1000	166	419	3e-41	107	272	0.39	150	272	0.55	10	272	0.03	3
1	ES813482	1043	AT4G33920.1 | Symbols: | Protein phosphatase 2C family protein |chr4:16260876-16262703 FORWARD LENGTH=380	380	223	569	1e-58	121	203	0.59	140	203	0.68				1
1	DT465437	889	AT1G54450.1 | Symbols: | Calcium-binding EF-hand family protein |chr1:20336570-20339535 REVERSE LENGTH=535	535	502	1292	e-150	238	273	0.87	254	273	0.93				1
1	DW517253	613	AT2G33570.1 | Symbols: | Domain of unknown function (DUF23) |chr2:14217361-14219043 FORWARD LENGTH=496	496	151	381	4e-37	71	91	0.78	80	91	0.87				1
1	ES791734	1273	AT5G39760.1 | Symbols: AtHB23, HB23, ZHD10 | homeobox protein 23 |chr5:15911543-15912547 FORWARD LENGTH=334	334	201	512	7e-52	114	262	0.43	146	262	0.55	16	262	0.06	2
1	ES806269	1156	AT5G62570.2 | Symbols: | Calmodulin binding protein-like |chr5:25114934-25116967 FORWARD LENGTH=494	494	145	365	7e-35	100	263	0.38	141	263	0.53	4	263	0.01	2
1	DT549652	880	AT5G20030.1 | Symbols: | Plant Tudor-like RNA-binding protein |chr5:6764971-6766036 REVERSE LENGTH=326	326	139	349	3e-33	69	133	0.51	88	133	0.66				1
1	ES791866	1289	AT2G19570.1 | Symbols: CDA1, AT-CDA1, DESZ | cytidine deaminase 1 |chr2:8470598-8471503 REVERSE LENGTH=301	301	343	880	1e-94	187	299	0.62	219	299	0.73	3	299	0.01	1
1	ES830443	1266	AT1G74940.1 | Symbols: | Protein of unknown function (DUF581) |chr1:28146284-28147065 FORWARD LENGTH=222	222	116	291	3e-26	72	170	0.42	101	170	0.59	7	170	0.04	3
1	ES850151	1321	AT3G09510.1 | Symbols: | Ribonuclease H-like superfamily protein |chr3:2921804-2923258 FORWARD LENGTH=484	484	36.6	83	5e-06	16	49	0.32	22	49	0.44				-3
1	ES809802	635	AT4G23730.1 | Symbols: | Galactose mutarotase-like superfamily protein |chr4:12362955-12364792 FORWARD LENGTH=306	306	197	500	6e-51	89	116	0.76	105	116	0.9				3
1	ES808242	785	AT1G80710.1 | Symbols: DRS1 | DROUGHT SENSITIVE 1 | chr1:30333499-30335796REVERSE LENGTH=516	516	295	756	2e-80	132	205	0.64	165	205	0.8				-3
1	ES807450	1277	AT1G02065.1 | Symbols: SPL8 | squamosa promoter binding protein-like 8 |chr1:365625-367149 FORWARD LENGTH=333	333	184	468	9e-47	119	286	0.41	149	286	0.52	19	286	0.06	2
1	ES793942	940	AT4G14420.1 | Symbols: | HR-like lesion-inducing protein-related |chr4:8302171-8303738 REVERSE LENGTH=158	158	169	428	2e-42	85	156	0.54	105	156	0.67	1	156	0	1
1	ES811444	1355	AT5G28840.2 | Symbols: GME | GDP-D-mannose 3',5'-epimerase |chr5:10862472-10864024 REVERSE LENGTH=377	377	507	1306	e-144	254	337	0.75	276	337	0.81	1	337	0	2
1	ES821007	1297	AT5G67250.1 | Symbols: SKIP2, VFB4 | SKP1/ASK1-interacting protein 2 |chr5:26831677-26833260 REVERSE LENGTH=527	527	375	963	e-104	193	296	0.65	228	296	0.77	8	296	0.02	2
1	ES808392	1331	AT5G51760.1 | Symbols: AHG1 | Protein phosphatase 2C family protein |chr5:21026916-21028912 FORWARD LENGTH=416	416	326	835	3e-89	162	285	0.56	203	285	0.71				1
1	EX170117	920	AT1G12310.1 | Symbols: | Calcium-binding EF-hand family protein |chr1:4187500-4187946 REVERSE LENGTH=148	148	258	659	4e-69	129	148	0.87	140	148	0.94	1	148	0	3
1	ES808761	1338	AT3G23410.1 | Symbols: ATFAO3, FAO3 | fatty alcohol oxidase 3 |chr3:8382860-8386024 FORWARD LENGTH=746	746	409	1051	e-114	215	349	0.61	255	349	0.73	7	349	0.02	1
1	ES844147	1001	AT5G50010.1 | Symbols: | sequence-specific DNA binding transcriptionfactors;transcription regulators |chr5:20349556-20350491 FORWARD LENGTH=311	311	55.1	131	7e-08	27	41	0.65	34	41	0.82				1
1	DW236946	963	AT1G01040.2 | Symbols: DCL1 | dicer-like 1 | chr1:23519-31079 FORWARD LENGTH=1910	1910	427	1097	e-120	217	272	0.79	228	272	0.83	12	272	0.04	-3
1	DT463632	781	AT5G37740.1 | Symbols: | Calcium-dependent lipid-binding (CaLB domain) familyprotein | chr5:14992148-14993431 FORWARD LENGTH=168	168	243	621	8e-65	116	168	0.69	142	168	0.84	3	168	0.01	1
1	ES792349	1313	AT3G57810.1 | Symbols: | Cysteine proteinases superfamily protein |chr3:21416336-21417809 FORWARD LENGTH=274	274	174	440	2e-43	92	213	0.43	129	213	0.6	5	213	0.02	1
1	EX169464	947	AT5G28050.2 | Symbols: | Cytidine/deoxycytidylate deaminase family protein |chr5:10044209-10045484 REVERSE LENGTH=204	204	127	320	8e-30	58	74	0.78	65	74	0.87				2
1	AJ513293	658	AT5G10980.1 | Symbols: | Histone superfamily protein | chr5:3472591-3473349REVERSE LENGTH=136	136	132	333	2e-31	69	79	0.87	71	79	0.89				-3
1	CO498379	638	AT3G28050.1 | Symbols: | nodulin MtN21 /EamA-like transporter family protein |chr3:10442984-10445216 FORWARD LENGTH=367	367	209	533	9e-55	107	159	0.67	128	159	0.8	11	159	0.06	2
1	ES797212	1294	AT5G49410.2 | Symbols: | unknown protein; BEST Arabidopsis thaliana proteinmatch is: unknown protein (TAIR:AT1G73940.1); Has 58Blast hits to 58 proteins in 12 species: Archae - 0;Bacteria - 0; Metazoa - 0; Fungi - 0; Plants - 58;Viruses - 0; Other Eukaryotes - 0 (source: NCBI BLink).| chr5:20032901-20033751 FORWARD LENGTH=145	145	94.7	234	1e-19	42	49	0.85	46	49	0.93				1
1	DW514854	772	AT2G25737.1 | Symbols: | Sulfite exporter TauE/SafE family protein |chr2:10977174-10979677 FORWARD LENGTH=476	476	235	599	3e-62	124	176	0.7	137	176	0.77				-2
1	DW480218	644	AT1G19020.1 | Symbols: | unknown protein; BEST Arabidopsis thaliana proteinmatch is: unknown protein (TAIR:AT3G48180.1); Has 88Blast hits to 88 proteins in 15 species: Archae - 0;Bacteria - 0; Metazoa - 0; Fungi - 0; Plants - 88;Viruses - 0; Other Eukaryotes - 0 (source: NCBI BLink).| chr1:6568142-6568402 FORWARD LENGTH=86	86	73.6	179	1e-13	36	84	0.42	48	84	0.57	6	84	0.07	-2
1	ES821611	1005	AT2G33845.1 | Symbols: | Nucleic acid-binding, OB-fold-like protein |chr2:14317781-14318712 FORWARD LENGTH=182	182	174	442	6e-44	88	118	0.74	98	118	0.83	1	118	0	3
1	EX165943	951	AT5G09360.1 | Symbols: LAC14 | laccase 14 | chr5:2906426-2908658 REVERSELENGTH=569	569	229	584	2e-60	125	298	0.41	181	298	0.6	6	298	0.02	3
1	DW497095	905	AT5G35840.1 | Symbols: PHYC | phytochrome C | chr5:14008049-14011619 FORWARDLENGTH=1111	1111	97.4	241	1e-20	49	71	0.69	60	71	0.84	2	71	0.02	3
1	ES828571	1177	AT3G04790.1 | Symbols: | Ribose 5-phosphate isomerase, type A protein |chr3:1313365-1314195 FORWARD LENGTH=276	276	313	803	1e-85	165	243	0.67	192	243	0.79				1
1	ES821638	1273	AT1G68020.2 | Symbols: ATTPS6, TPS6 | UDP-Glycosyltransferase /trehalose-phosphatase family protein |chr1:25497493-25500241 FORWARD LENGTH=860	860	419	1077	e-135	194	280	0.69	239	280	0.85	14	280	0.05	1
1	ES818464	917	AT3G01910.1 | Symbols: SOX, AT-SO, AtSO | sulfite oxidase | chr3:314919-317274REVERSE LENGTH=393	393	494	1272	e-140	228	287	0.79	262	287	0.91				3
1	ES813023	1373	AT5G57560.1 | Symbols: TCH4, XTH22 | Xyloglucan endotransglucosylase/hydrolasefamily protein | chr5:23307296-23308235 REVERSELENGTH=284	284	326	835	e-107	150	211	0.71	171	211	0.81				1
1	EX168119	974	AT5G64940.2 | Symbols: ATATH13, ATH13 | ABC2 homolog 13 | chr5:25949116-25953326FORWARD LENGTH=761	761	346	888	1e-95	175	196	0.89	188	196	0.95				1
1	ES798763	1308	AT5G45100.1 | Symbols: | SBP (S-ribonuclease binding protein) family protein |chr5:18218769-18219741 FORWARD LENGTH=294	294	141	356	4e-39	82	172	0.47	102	172	0.59				3
1	DW482762	743	AT4G33985.1 | Symbols: | Protein of unknown function (DUF1685) |chr4:16288301-16288857 REVERSE LENGTH=154	154	129	324	2e-30	75	145	0.51	86	145	0.59	5	145	0.03	-1
1	ES852264	662	AT4G27280.1 | Symbols: | Calcium-binding EF-hand family protein |chr4:13663770-13664162 REVERSE LENGTH=130	130	142	358	2e-34	71	106	0.66	81	106	0.76	1	106	0	3
1	DT462407	862	AT5G36930.2 | Symbols: | Disease resistance protein (TIR-NBS-LRR class) family| chr5:14567771-14571916 REVERSE LENGTH=1191	1191	135	339	3e-37	65	121	0.53	86	121	0.71	1	121	0	3
1	AI725867	586	AT1G22930.2 | Symbols: | T-complex protein 11 | chr1:8118049-8121854 FORWARDLENGTH=1020	1020	187	475	4e-48	94	128	0.73	113	128	0.88				3
1	ES816915	1366	AT5G20190.1 | Symbols: | Tetratricopeptide repeat (TPR)-like superfamilyprotein | chr5:6814093-6815171 FORWARD LENGTH=290	290	175	444	6e-44	103	257	0.4	140	257	0.54	17	257	0.06	1
1	DN826063	688	AT3G13224.2 | Symbols: | RNA-binding (RRM/RBD/RNP motifs) family protein |chr3:4254848-4256621 FORWARD LENGTH=358	358	216	551	9e-57	102	138	0.73	122	138	0.88	2	138	0.01	2
1	DT555277	834	AT1G23710.1 | Symbols: | Protein of unknown function (DUF1645) |chr1:8385363-8386250 FORWARD LENGTH=295	295	159	401	3e-39	79	138	0.57	99	138	0.71	8	138	0.05	1
1	ES815758	1343	AT1G79060.1 | Symbols: | unknown protein; BEST Arabidopsis thaliana proteinmatch is: unknown protein (TAIR:AT1G56020.1); Has 3399Blast hits to 980 proteins in 195 species: Archae - 0;Bacteria - 839; Metazoa - 390; Fungi - 256; Plants - 154;Viruses - 9; Other Eukaryotes - 1751 (source: NCBIBLink). | chr1:29741873-29743063 FORWARD LENGTH=396	396	137	344	2e-32	123	350	0.35	153	350	0.43	64	350	0.18	2
1	DW515687	789	AT4G03550.1 | Symbols: ATGSL05, GSL05, ATGSL5, PMR4, GSL5 | glucan synthase-like5 | chr4:1573513-1579195 FORWARD LENGTH=1780	1780	186	472	9e-48	90	121	0.74	109	121	0.9	1	121	0	-3
1	ES837124	962	AT1G22400.1 | Symbols: UGT85A1, ATUGT85A1 | UDP-Glycosyltransferase superfamilyprotein | chr1:7903851-7906607 REVERSE LENGTH=489	489	298	764	3e-81	136	277	0.49	197	277	0.71	3	277	0.01	3
1	DW237333	795	AT4G09150.2 | Symbols: | T-complex protein 11 | chr4:5828753-5833475 FORWARDLENGTH=1098	1098	135	339	4e-32	77	187	0.41	110	187	0.58	2	187	0.01	-2
1	EX171331	755	AT3G60540.2 | Symbols: | Preprotein translocase Sec, Sec61-beta subunitprotein | chr3:22375132-22375377 REVERSE LENGTH=81	81	84.3	207	8e-17	40	42	0.95	42	42	1				1
1	DW515424	572	AT5G58380.1 | Symbols: CIPK10, PKS2, SIP1, SNRK3.8 | SOS3-interacting protein 1| chr5:23597092-23598531 REVERSE LENGTH=479	479	115	289	1e-26	58	100	0.58	68	100	0.68				1
1	DT574138	863	AT1G63090.1 | Symbols: AtPP2-A11, PP2-A11 | phloem protein 2-A11 |chr1:23391283-23392609 REVERSE LENGTH=289	289	182	462	3e-46	90	152	0.59	110	152	0.72	7	152	0.04	2
1	ES808786	1317	AT1G23540.1 | Symbols: IGI1, AtPERK12 | Protein kinase superfamily protein |chr1:8346942-8349786 REVERSE LENGTH=720	720	147	371	2e-53	72	108	0.66	85	108	0.78				1
1	DW488914	764	AT2G43900.1 | Symbols: | Endonuclease/exonuclease/phosphatase family protein |chr2:18178801-18183823 REVERSE LENGTH=1316	1316	55.8	133	3e-08	42	157	0.26	71	157	0.45	2	157	0.01	3
1	ES822821	1199	AT1G22610.1 | Symbols: | C2 calcium/lipid-binding plantphosphoribosyltransferase family protein |chr1:7994478-7997567 FORWARD LENGTH=1029	1029	365	938	e-101	165	198	0.83	186	198	0.93				1
1	DT570728	945	AT5G10770.1 | Symbols: | Eukaryotic aspartyl protease family protein |chr5:3403331-3405331 REVERSE LENGTH=474	474	262	669	3e-70	135	263	0.51	175	263	0.66	2	263	0	1
1	ES833681	1086	AT5G45560.1 | Symbols: | Pleckstrin homology (PH) domain-containing protein /lipid-binding START domain-containing protein |chr5:18465561-18470752 FORWARD LENGTH=719	719	186	471	3e-47	112	225	0.49	140	225	0.62				-3
1	DW489988	932	ATCG01250.1 | Symbols: NDHB.2 | NADH-Ubiquinone/plastoquinone (complex I)protein | chrC:141854-143708 FORWARD LENGTH=389	389	392	1007	e-109	209	277	0.75	214	277	0.77				-3
1	ES840950	935	AT1G75390.1 | Symbols: AtbZIP44, bZIP44 | basic leucine-zipper 44 |chr1:28292224-28292745 FORWARD LENGTH=173	173	97.8	242	9e-21	55	136	0.4	77	136	0.56				3
1	DW517314	768	AT5G13090.1 | Symbols: | unknown protein; BEST Arabidopsis thaliana proteinmatch is: unknown protein (TAIR:AT1G24270.1); Has 30201Blast hits to 17322 proteins in 780 species: Archae -12; Bacteria - 1396; Metazoa - 17338; Fungi - 3422;Plants - 5037; Viruses - 0; Other Eukaryotes - 2996(source: NCBI BLink). | chr5:4153758-4154567 REVERSELENGTH=269	269	100	249	1e-21	53	105	0.5	66	105	0.62	14	105	0.13	1
1	ES809026	1280	AT2G29670.1 | Symbols: | Tetratricopeptide repeat (TPR)-like superfamilyprotein | chr2:12682309-12684745 REVERSE LENGTH=536	536	198	503	8e-51	128	284	0.45	160	284	0.56	12	284	0.04	3
1	DW491007	871	AT5G46910.1 | Symbols: | Transcription factor jumonji (jmj) family protein /zinc finger (C5HC2 type) family protein |chr5:19046888-19050880 FORWARD LENGTH=787	787	167	422	1e-41	89	146	0.6	112	146	0.76	2	146	0.01	1
1	ES815342	1328	AT2G02000.1 | Symbols: GAD3 | glutamate decarboxylase 3 | chr2:469505-471997REVERSE LENGTH=500	500	456	1174	e-128	223	273	0.81	248	273	0.9				2
1	DT566773	855	AT5G65630.1 | Symbols: GTE7 | global transcription factor group E7 |chr5:26226311-26228257 REVERSE LENGTH=590	590	191	485	5e-49	100	176	0.56	123	176	0.69				2
1	DT563725	911	AT5G16910.1 | Symbols: ATCSLD2, CSLD2 | cellulose-synthase like D2 |chr5:5561679-5565290 FORWARD LENGTH=1145	1145	567	1460	e-162	273	293	0.93	287	293	0.97				2
1	ES793329	1350	AT2G40140.2 | Symbols: CZF1, ZFAR1, SZF2, ATSZF2 | zinc finger (CCCH-type)family protein | chr2:16772537-16774330 FORWARDLENGTH=597	597	299	766	3e-81	150	275	0.54	190	275	0.69	1	275	0	3
1	ES832033	1379	AT2G18050.1 | Symbols: HIS1-3 | histone H1-3 | chr2:7846095-7846670 FORWARDLENGTH=167	167	114	284	2e-25	54	73	0.73	65	73	0.89				1
1	ES797665	1322	AT3G11590.1 | Symbols: | unknown protein; LOCATED IN: plasma membrane;EXPRESSED IN: 22 plant structures; EXPRESSED DURING: 13growth stages; BEST Arabidopsis thaliana protein matchis: unknown protein (TAIR:AT5G22310.1); Has 22320 Blasthits to 15179 proteins in 1213 species: Archae - 372;Bacteria - 2307; Metazoa - 10906; Fungi - 1700; Plants -1146; Viruses - 65; Other Eukaryotes - 5824 (source:NCBI…	622	75.5	184	8e-14	59	171	0.34	84	171	0.49	15	171	0.08	3
1	DW487992	855	AT1G44170.2 | Symbols: ALDH3H1, ALDH4 | aldehyde dehydrogenase 3H1 |chr1:16796564-16800031 REVERSE LENGTH=484	484	338	867	3e-93	166	248	0.66	202	248	0.81				-1
1	ES840235	1164	AT1G29340.1 | Symbols: PUB17, ATPUB17 | plant U-box 17 | chr1:10264412-10266601FORWARD LENGTH=729	729	393	1010	e-109	220	347	0.63	259	347	0.74				1
1	ES809740	1261	AT5G43280.1 | Symbols: ATDCI1, DCI1 | delta(3,5),delta(2,4)-dienoyl-CoAisomerase 1 | chr5:17367947-17369113 FORWARD LENGTH=278	278	282	722	3e-76	156	275	0.56	199	275	0.72	8	275	0.02	1
1	ES814085	1338	AT1G60620.1 | Symbols: ATRPAC43, RPAC43 | RNA polymerase I subunit 43 |chr1:22331225-22333370 FORWARD LENGTH=385	385	170	430	2e-85	83	125	0.66	105	125	0.84				2
1	DT562187	879	AT4G32285.2 | Symbols: | ENTH/ANTH/VHS superfamily protein |chr4:15586003-15587910 FORWARD LENGTH=635	635	226	577	1e-59	110	180	0.61	135	180	0.75				3
1	ES819451	1314	AT5G47820.2 | Symbols: FRA1 | P-loop containing nucleoside triphosphatehydrolases superfamily protein | chr5:19366505-19372229FORWARD LENGTH=1035	1035	262	670	3e-70	164	337	0.48	212	337	0.62	3	337	0	1
1	DW224036	819	AT5G17350.1 | Symbols: | unknown protein; FUNCTIONS IN: molecular_functionunknown; INVOLVED IN: N-terminal protein myristoylation;LOCATED IN: cellular_component unknown; EXPRESSED IN: 15plant structures; EXPRESSED DURING: 8 growth stages;BEST Arabidopsis thaliana protein match is: unknownprotein (TAIR:AT3G03280.1); Has 1807 Blast hits to 1807proteins in 277 species: Archae - 0; Bacteria - 0;Metaz…	183	125	314	3e-29	76	180	0.42	106	180	0.58	17	180	0.09	2
1	DW481557	859	AT4G34710.2 | Symbols: ADC2, SPE2, ATADC2 | arginine decarboxylase 2 |chr4:16560315-16562450 REVERSE LENGTH=711	711	259	661	2e-69	134	213	0.62	158	213	0.74	3	213	0.01	-1
1	DT566121	859	AT5G03415.1 | Symbols: DPB, ATDPB | Transcription factor DP |chr5:842842-845200 FORWARD LENGTH=385	385	399	1025	e-111	211	286	0.73	222	286	0.77	1	286	0	2
1	DT574561	972	AT4G35785.2 | Symbols: | RNA-binding (RRM/RBD/RNP motifs) family protein |chr4:16953211-16955127 REVERSE LENGTH=239	239	150	379	1e-36	84	155	0.54	95	155	0.61	10	155	0.06	1
1	ES804001	1320	AT5G51190.1 | Symbols: | Integrase-type DNA-binding superfamily protein |chr5:20800708-20801373 REVERSE LENGTH=221	221	145	365	8e-35	76	163	0.46	94	163	0.57	7	163	0.04	-1
1	ES805392	1360	AT1G22410.1 | Symbols: | Class-II DAHP synthetase family protein |chr1:7912120-7914742 FORWARD LENGTH=527	527	523	1346	e-148	253	275	0.92	262	275	0.95				3
1	ES825636	1296	AT4G38710.2 | Symbols: | glycine-rich protein | chr4:18078141-18080002 REVERSELENGTH=465	465	155	392	6e-38	127	356	0.35	161	356	0.45	43	356	0.12	1
1	DW484439	689	AT4G09830.1 | Symbols: | Uncharacterised conserved protein UCP009193 |chr4:6188866-6190591 FORWARD LENGTH=191	191	148	373	4e-36	90	179	0.5	109	179	0.6	2	179	0.01	-3
1	EX167920	947	AT4G33950.2 | Symbols: OST1, SNRK2-6, SRK2E, SNRK2.6, P44 | Protein kinasesuperfamily protein | chr4:16272819-16274657 FORWARDLENGTH=314	314	156	394	2e-38	73	98	0.74	85	98	0.86				3
1	DW483568	685	AT3G29170.1 | Symbols: | Eukaryotic protein of unknown function (DUF872) |chr3:11136240-11137542 REVERSE LENGTH=121	121	150	379	7e-37	78	121	0.64	84	121	0.69	5	121	0.04	-1
1	EX165275	920	AT5G39670.1 | Symbols: | Calcium-binding EF-hand family protein |chr5:15883270-15883884 FORWARD LENGTH=204	204	128	322	5e-30	81	192	0.42	112	192	0.58	8	192	0.04	3
1	ES808945	1325	AT4G17900.1 | Symbols: | PLATZ transcription factor family protein |chr4:9946046-9947697 FORWARD LENGTH=227	227	352	904	2e-97	172	230	0.74	188	230	0.81	2	230	0	1
1	EX170990	883	AT3G53990.1 | Symbols: | Adenine nucleotide alpha hydrolases-like superfamilyprotein | chr3:19989658-19991019 REVERSE LENGTH=160	160	230	586	1e-60	113	159	0.71	136	159	0.85				3
1	DW484298	723	AT3G04910.1 | Symbols: WNK1, ZIK4, ATWNK1 | with no lysine (K) kinase 1 |chr3:1355084-1358057 FORWARD LENGTH=700	700	293	749	1e-79	139	150	0.92	145	150	0.96				2
1	AI731326	622	AT5G47470.1 | Symbols: | Nodulin MtN21 /EamA-like transporter family protein |chr5:19254598-19256378 FORWARD LENGTH=364	364	169	429	1e-42	90	169	0.53	117	169	0.69	1	169	0	1
1	DR458533	712	AT5G55480.1 | Symbols: SVL1 | SHV3-like 1 | chr5:22474277-22477819 FORWARDLENGTH=766	766	108	269	4e-24	56	123	0.45	76	123	0.61	1	123	0	-3
1	DW499039	898	AT5G11000.1 | Symbols: | Plant protein of unknown function (DUF868) |chr5:3479166-3480335 REVERSE LENGTH=389	389	148	373	6e-36	79	150	0.52	100	150	0.66	22	150	0.14	-2
1	DT547379	770	AT3G57990.1 | Symbols: | unknown protein; Has 1497 Blast hits to 1323 proteinsin 52 species: Archae - 0; Bacteria - 4; Metazoa - 23;Fungi - 34; Plants - 61; Viruses - 0; Other Eukaryotes -1375 (source: NCBI BLink). | chr3:21470244-21471347REVERSE LENGTH=367	367	289	739	2e-78	146	209	0.69	179	209	0.85	2	209	0	3
1	ES827246	1299	AT5G16340.1 | Symbols: | AMP-dependent synthetase and ligase family protein |chr5:5349255-5350907 REVERSE LENGTH=550	550	528	1361	e-150	247	370	0.66	302	370	0.81				3
1	DW507752	881	AT1G61250.1 | Symbols: SC3 | secretory carrier 3 | chr1:22586035-22588664FORWARD LENGTH=289	289	342	877	2e-94	155	191	0.81	176	191	0.92				2
1	EU373015	1257	AT1G12710.1 | Symbols: AtPP2-A12, PP2-A12 | phloem protein 2-A12 |chr1:4326980-4328324 REVERSE LENGTH=291	291	381	979	e-106	174	256	0.67	207	256	0.8	1	256	0	3
1	ES805308	822	AT2G34630.2 | Symbols: GPPS, GPS1 | geranyl diphosphate synthase 1 |chr2:14578689-14581632 FORWARD LENGTH=422	422	301	771	3e-82	155	210	0.73	181	210	0.86				1
1	ES841593	893	AT4G19660.1 | Symbols: NPR4, ATNPR4 | NPR1-like protein 4 |chr4:10696266-10698243 REVERSE LENGTH=574	574	308	790	2e-84	159	246	0.64	195	246	0.79	1	246	0	3
1	ES840122	1445	AT4G34590.1 | Symbols: ATB2, GBF6, AtbZIP11, BZIP11 | G-box binding factor 6 |chr4:16522449-16522928 FORWARD LENGTH=159	159	92	227	9e-19	50	91	0.54	66	91	0.72	2	91	0.02	3
1	ES832452	1203	AT3G51860.1 | Symbols: CAX3, ATHCX1, CAX1-LIKE, ATCAX3 | cation exchanger 3 |chr3:19239458-19242519 FORWARD LENGTH=459	459	283	724	2e-76	142	194	0.73	162	194	0.83	2	194	0.01	1
1	DT554889	778	AT4G25610.1 | Symbols: | C2H2-like zinc finger protein |chr4:13063801-13066860 FORWARD LENGTH=586	586	89	219	3e-18	73	250	0.29	112	250	0.44				3
1	ES830657	1390	AT4G34480.1 | Symbols: | O-Glycosyl hydrolases family 17 protein |chr4:16481147-16483988 REVERSE LENGTH=504	504	295	754	7e-80	163	271	0.6	188	271	0.69	5	271	0.01	1
1	ES802791	1292	AT2G44740.1 | Symbols: CYCP4;1 | cyclin p4;1 | chr2:18442287-18443304 REVERSELENGTH=202	202	242	618	4e-64	125	200	0.62	151	200	0.75	2	200	0.01	3
1	ES812751	1230	AT5G67030.1 | Symbols: ABA1, LOS6, NPQ2, ATABA1, ZEP, IBS3, ATZEP | zeaxanthinepoxidase (ZEP) (ABA1) | chr5:26753745-26757090 REVERSELENGTH=667	667	400	1028	e-112	190	279	0.68	232	279	0.83	1	279	0	1
1	ES802335	1286	AT1G73500.1 | Symbols: ATMKK9, MKK9 | MAP kinase kinase 9 |chr1:27639419-27640351 REVERSE LENGTH=310	310	328	842	4e-90	163	268	0.6	205	268	0.76	1	268	0	3
1	ES808453	1268	AT1G65900.1 | Symbols: | unknown protein; FUNCTIONS IN: molecular_functionunknown; INVOLVED IN: biological_process unknown;LOCATED IN: endomembrane system; EXPRESSED IN: 21 plantstructures; EXPRESSED DURING: 13 growth stages; Has 306Blast hits to 306 proteins in 119 species: Archae - 19;Bacteria - 238; Metazoa - 0; Fungi - 0; Plants - 34;Viruses - 0; Other Eukaryotes - 15 (source: NCBI BLink).| c…	408	253	645	5e-78	133	219	0.6	162	219	0.73	5	219	0.02	2
1	EX167638	995	AT3G20860.1 | Symbols: ATNEK5, NEK5 | NIMA-related kinase 5 |chr3:7306147-7308434 FORWARD LENGTH=427	427	67	162	2e-11	47	139	0.33	68	139	0.48				3
1	DT467442	777	AT1G16670.1 | Symbols: | Protein kinase superfamily protein |chr1:5697846-5699492 FORWARD LENGTH=390	390	249	636	1e-66	127	185	0.68	150	185	0.81	5	185	0.02	-3
1	ES838401	971	AT1G36370.1 | Symbols: SHM7 | serine hydroxymethyltransferase 7 |chr1:13696240-13698576 REVERSE LENGTH=598	598	261	667	1e-70	129	170	0.75	139	170	0.81				2
1	DT563716	862	AT5G12010.1 | Symbols: | unknown protein; INVOLVED IN: response to saltstress; LOCATED IN: chloroplast, plasma membrane,membrane; EXPRESSED IN: 23 plant structures; EXPRESSEDDURING: 13 growth stages; BEST Arabidopsis thalianaprotein match is: unknown protein (TAIR:AT4G29780.1);Has 1807 Blast hits to 1807 proteins in 277 species:Archae - 0; Bacteria - 0; Metazoa - 736; Fungi - 347;Plants - 385; Vi…	502	358	920	2e-99	170	292	0.58	220	292	0.75	13	292	0.04	1
1	ES806073	1286	AT1G09620.1 | Symbols: | ATP binding;leucine-tRNA ligases;aminoacyl-tRNAligases;nucleotide binding;ATP binding;aminoacyl-tRNAligases | chr1:3113077-3116455 REVERSE LENGTH=1091	1091	545	1403	e-155	269	365	0.73	311	365	0.85				1
1	ES842285	1328	AT2G46170.2 | Symbols: | Reticulon family protein | chr2:18965410-18966486FORWARD LENGTH=187	187	180	457	2e-45	91	130	0.7	102	130	0.78				1
1	ES790716	1394	AT1G55170.1 | Symbols: | unknown protein; BEST Arabidopsis thaliana proteinmatch is: unknown protein (TAIR:AT3G14750.1); Has 13439Blast hits to 8993 proteins in 828 species: Archae -344; Bacteria - 1469; Metazoa - 6958; Fungi - 1008;Plants - 683; Viruses - 29; Other Eukaryotes - 2948(source: NCBI BLink). | chr1:20580578-20581706 FORWARDLENGTH=283	283	193	490	3e-49	105	210	0.5	144	210	0.68	3	210	0.01	2
1	DW227339	804	AT3G59690.1 | Symbols: IQD13 | IQ-domain 13 | chr3:22049572-22051479 FORWARDLENGTH=517	517	155	393	2e-38	98	219	0.44	120	219	0.54	12	219	0.05	-1
1	ES797287	1366	AT1G22430.2 | Symbols: | GroES-like zinc-binding dehydrogenase family protein| chr1:7919235-7921594 FORWARD LENGTH=388	388	255	652	4e-68	132	256	0.51	165	256	0.64	1	256	0	2
1	ES838765	828	AT2G25490.1 | Symbols: EBF1, FBL6 | EIN3-binding F box protein 1 |chr2:10848018-10850275 REVERSE LENGTH=628	628	248	632	5e-66	126	243	0.51	172	243	0.7	3	243	0.01	2
1	ES831589	1301	AT3G49260.2 | Symbols: iqd21 | IQ-domain 21 | chr3:18262755-18265859 FORWARDLENGTH=471	471	141	356	9e-34	100	286	0.34	135	286	0.47	11	286	0.03	1
1	DW485930	973	AT5G62020.1 | Symbols: AT-HSFB2A, HSFB2A | heat shock transcription factor B2A| chr5:24916212-24917194 FORWARD LENGTH=299	299	271	694	4e-73	146	266	0.54	185	266	0.69	13	266	0.04	-1
1	DT566307	979	AT4G38710.2 | Symbols: | glycine-rich protein | chr4:18078141-18080002 REVERSELENGTH=465	465	179	453	3e-45	130	327	0.39	161	327	0.49	34	327	0.1	3
1	AY628139	2798	AT1G23870.1 | Symbols: ATTPS9, TPS9 | trehalose-phosphatase/synthase 9 |chr1:8432695-8435506 FORWARD LENGTH=867	867	1377	3563	0	666	866	0.76	754	866	0.87	7	866	0	2
1	DW476253	894	AT1G53050.1 | Symbols: | Protein kinase superfamily protein |chr1:19772574-19775531 FORWARD LENGTH=694	694	384	986	e-107	188	299	0.62	229	299	0.76	6	299	0.02	-1
1	ES814653	1117	AT2G46700.1 | Symbols: ATCRK3, CRK3 | CDPK-related kinase 3 |chr2:19182968-19186430 REVERSE LENGTH=595	595	439	1128	e-143	221	282	0.78	239	282	0.84				1
1	ES826929	1121	AT1G65320.1 | Symbols: | Cystathionine beta-synthase (CBS) family protein |chr1:24260168-24262644 REVERSE LENGTH=425	425	115	289	6e-35	60	85	0.7	68	85	0.8	2	85	0.02	3
1	GQ292792	2489	AT1G78570.1 | Symbols: RHM1, ROL1, ATRHM1 | rhamnose biosynthesis 1 |chr1:29550110-29552207 FORWARD LENGTH=669	669	1223	3164	0	590	669	0.88	631	669	0.94	2	669	0	1
1	EX165732	986	AT5G50011.1 | Symbols: CPuORF37 | conserved peptide upstream open reading frame37 | chr5:20349114-20349380 FORWARD LENGTH=51	51	87.8	216	1e-17	43	53	0.81	47	53	0.88				2
1	ES825383	995	AT5G66320.2 | Symbols: GATA5 | GATA transcription factor 5 |chr5:26496208-26497309 REVERSE LENGTH=339	339	155	391	5e-38	94	237	0.39	115	237	0.48	8	237	0.03	3
1	EV482634	762	AT5G37640.1 | Symbols: UBQ9 | ubiquitin 9 | chr5:14952782-14953750 REVERSELENGTH=322	322	145	366	3e-57	71	77	0.92	76	77	0.98				-2
1	ES794295	1323	AT3G01360.2 | Symbols: | Family of unknown function (DUF716) |chr3:137772-138731 REVERSE LENGTH=319	319	169	428	4e-42	100	251	0.39	131	251	0.52	4	251	0.01	3
1	DT051397	550	AT3G04910.3 | Symbols: WNK1, ZIK4 | with no lysine (K) kinase 1 |chr3:1356061-1358057 FORWARD LENGTH=574	574	65.5	158	2e-11	53	149	0.35	69	149	0.46	1	149	0	-2
1	ES797495	1277	AT5G66320.2 | Symbols: GATA5 | GATA transcription factor 5 |chr5:26496208-26497309 REVERSE LENGTH=339	339	246	629	2e-65	135	242	0.55	152	242	0.62	8	242	0.03	2
1	DT558529	920	AT5G59550.1 | Symbols: | zinc finger (C3HC4-type RING finger) family protein |chr5:23998422-23999645 REVERSE LENGTH=407	407	272	696	2e-73	152	314	0.48	189	314	0.6	11	314	0.03	3
1	ES805166	797	AT4G25970.1 | Symbols: PSD3 | phosphatidylserine decarboxylase 3 |chr4:13184240-13189139 FORWARD LENGTH=635	635	276	706	1e-74	143	194	0.73	157	194	0.8				3
1	AY171099	1741	AT1G09850.1 | Symbols: XBCP3 | xylem bark cysteine peptidase 3 |chr1:3201848-3203875 FORWARD LENGTH=437	437	308	788	e-105	161	320	0.5	210	320	0.65	3	320	0	3
1	ES811296	1311	AT4G03010.1 | Symbols: | RNI-like superfamily protein | chr4:1329952-1331139FORWARD LENGTH=395	395	315	807	4e-86	179	338	0.52	206	338	0.6	3	338	0	3
1	DT466479	807	AT2G19160.1 | Symbols: | Core-2/I-branchingbeta-1,6-N-acetylglucosaminyltransferase family protein| chr2:8310921-8313595 FORWARD LENGTH=394	394	300	768	7e-82	140	216	0.64	174	216	0.8				2
1	ES797204	782	AT3G04460.1 | Symbols: PEX12, ATPEX12, APM4 | peroxin-12 | chr3:1186641-1189094FORWARD LENGTH=393	393	227	579	6e-60	105	134	0.78	116	134	0.86				1
1	DW501958	666	AT5G18610.2 | Symbols: | Protein kinase superfamily protein |chr5:6192736-6195371 FORWARD LENGTH=513	513	97.1	240	9e-21	55	87	0.63	61	87	0.7	4	87	0.04	1
1	ES812130	1321	AT1G73960.1 | Symbols: TAF2 | TBP-associated factor 2 | chr1:27805173-27814433REVERSE LENGTH=1390	1390	204	518	1e-52	106	172	0.61	127	172	0.73				2
1	ES829158	1312	AT5G62390.1 | Symbols: ATBAG7, BAG7 | BCL-2-associated athanogene 7 |chr5:25052377-25054170 REVERSE LENGTH=446	446	272	695	4e-73	164	369	0.44	210	369	0.56	61	369	0.16	2
1	ES826487	904	AT1G69080.1 | Symbols: | Adenine nucleotide alpha hydrolases-like superfamilyprotein | chr1:25972132-25973243 REVERSE LENGTH=223	223	170	430	1e-42	103	244	0.42	135	244	0.55	12	244	0.04	2
1	ES822120	1197	AT2G41410.1 | Symbols: | Calcium-binding EF-hand family protein |chr2:17262085-17262735 REVERSE LENGTH=216	216	191	484	1e-48	108	222	0.48	141	222	0.63				1
1	ES831339	990	AT3G27820.1 | Symbols: ATMDAR4, MDAR4 | monodehydroascorbate reductase 4 |chr3:10315249-10317881 FORWARD LENGTH=488	488	345	884	4e-95	176	256	0.68	208	256	0.81	2	256	0	1
1	ES841775	983	AT5G57480.1 | Symbols: | P-loop containing nucleoside triphosphate hydrolasessuperfamily protein | chr5:23279406-23280968 REVERSELENGTH=520	520	254	648	8e-68	141	230	0.61	166	230	0.72	7	230	0.03	1
1	ES797783	1356	AT3G11410.1 | Symbols: ATPP2CA, AHG3, PP2CA | protein phosphatase 2CA |chr3:3584181-3585649 REVERSE LENGTH=399	399	99	245	5e-31	43	52	0.82	48	52	0.92				1
1	ES793112	1300	AT1G60200.1 | Symbols: | splicing factor PWI domain-containing protein / RNArecognition motif (RRM)-containing protein |chr1:22200882-22205241 REVERSE LENGTH=899	899	136	343	3e-32	93	224	0.41	132	224	0.58	7	224	0.03	1
1	ES849429	1274	AT3G04870.2 | Symbols: ZDS, PDE181, SPC1 | zeta-carotene desaturase |chr3:1342842-1346189 FORWARD LENGTH=558	558	465	1197	e-131	250	335	0.74	272	335	0.81	5	335	0.01	2
1	ES842641	1518	AT4G13940.3 | Symbols: HOG1, SAHH1 | S-adenosyl-L-homocysteine hydrolase |chr4:8054931-8056676 FORWARD LENGTH=440	440	349	896	2e-96	201	297	0.67	220	297	0.74	5	297	0.01	2
1	ES809561	1367	AT2G27080.2 | Symbols: | Late embryogenesis abundant (LEA) hydroxyproline-richglycoprotein family | chr2:11566383-11567165 FORWARDLENGTH=260	260	279	714	3e-75	133	260	0.51	170	260	0.65				3
1	ES830173	1003	AT1G70180.2 | Symbols: | Sterile alpha motif (SAM) domain-containing protein |chr1:26426768-26429097 FORWARD LENGTH=460	460	97.4	241	1e-20	60	149	0.4	83	149	0.55				3
1	ES804553	1012	AT1G64390.1 | Symbols: AtGH9C2, GH9C2 | glycosyl hydrolase 9C2 |chr1:23911329-23914642 FORWARD LENGTH=620	620	456	1172	e-128	219	283	0.77	241	283	0.85				2
1	ES801784	1301	AT5G63180.1 | Symbols: | Pectin lyase-like superfamily protein |chr5:25341106-25343113 REVERSE LENGTH=432	432	457	1177	e-144	207	241	0.85	227	241	0.94				3
1	ES848925	1141	AT3G15940.2 | Symbols: | UDP-Glycosyltransferase superfamily protein |chr3:5393632-5396187 REVERSE LENGTH=697	697	165	418	5e-41	107	256	0.41	142	256	0.55	12	256	0.04	2
1	DT466326	842	AT1G34190.1 | Symbols: anac017, NAC017 | NAC domain containing protein 17 |chr1:12451729-12453914 FORWARD LENGTH=557	557	55.1	131	6e-08	50	183	0.27	69	183	0.37	9	183	0.04	-3
1	ES818302	932	AT3G13720.1 | Symbols: PRA1.F3, PRA8 | PRA1 (Prenylated rab acceptor) familyprotein | chr3:4495202-4495768 REVERSE LENGTH=188	188	182	463	2e-46	89	175	0.5	119	175	0.68	1	175	0	2
1	ES791022	1290	AT1G50640.1 | Symbols: ERF3, ATERF3 | ethylene responsive element bindingfactor 3 | chr1:18757602-18758279 REVERSE LENGTH=225	225	159	401	5e-39	90	163	0.55	99	163	0.6	5	163	0.03	2
1	EX171731	949	AT3G10985.1 | Symbols: SAG20, WI12, ATWI-12 | senescence associated gene 20 |chr3:3442776-3443108 FORWARD LENGTH=110	110	128	322	5e-30	69	113	0.61	78	113	0.69	1	113	0	3
1	DW509435	870	AT5G65650.1 | Symbols: | Protein of unknown function (DUF1195) |chr5:26239588-26241195 FORWARD LENGTH=185	185	126	317	2e-29	62	128	0.48	82	128	0.64				3
1	ES820227	1303	AT5G57480.1 | Symbols: | P-loop containing nucleoside triphosphate hydrolasessuperfamily protein | chr5:23279406-23280968 REVERSELENGTH=520	520	532	1370	e-151	260	295	0.88	282	295	0.95				1
1	DT572442	969	AT5G16910.1 | Symbols: ATCSLD2, CSLD2 | cellulose-synthase like D2 |chr5:5561679-5565290 FORWARD LENGTH=1145	1145	320	819	e-101	152	192	0.79	169	192	0.88				2
1	ES802448	887	AT3G51840.1 | Symbols: ACX4, ATSCX, ATG6 | acyl-CoA oxidase 4 |chr3:19225653-19229008 REVERSE LENGTH=436	436	150	380	8e-37	72	84	0.85	78	84	0.92				2
1	ES810346	1346	AT4G37260.1 | Symbols: MYB73, ATMYB73 | myb domain protein 73 |chr4:17540602-17541564 FORWARD LENGTH=320	320	275	704	4e-74	157	281	0.55	177	281	0.62	27	281	0.09	3
1	ES811970	1294	AT5G19070.1 | Symbols: | SNARE associated Golgi protein family |chr5:6375569-6377470 FORWARD LENGTH=280	280	328	840	6e-90	167	258	0.64	196	258	0.75	2	258	0	3
1	ES832576	966	AT5G02560.1 | Symbols: HTA12 | histone H2A 12 | chr5:575437-576456 FORWARDLENGTH=153	153	161	408	5e-40	82	107	0.76	86	107	0.8				1
1	ES820877	1361	AT1G75390.1 | Symbols: AtbZIP44, bZIP44 | basic leucine-zipper 44 |chr1:28292224-28292745 FORWARD LENGTH=173	173	118	295	1e-26	58	87	0.66	73	87	0.83				2
1	ES797010	1293	AT5G53440.1 | Symbols: | unknown protein; FUNCTIONS IN: molecular_functionunknown; INVOLVED IN: biological_process unknown; LOCATEDIN: cytosol; EXPRESSED IN: 25 plant structures; EXPRESSEDDURING: 15 growth stages; Has 1807 Blast hits to 1807proteins in 277 species: Archae - 0; Bacteria - 0;Metazoa - 736; Fungi - 347; Plants - 385; Viruses - 0;Other Eukaryotes - 339 (source: NCBI BLink). |chr5:216…	1181	182	461	6e-46	108	272	0.39	159	272	0.58	5	272	0.01	1
1	DW504219	856	AT1G24560.1 | Symbols: | unknown protein; BEST Arabidopsis thaliana proteinmatch is: unknown protein (TAIR:AT3G49055.1); Has 71940Blast hits to 38124 proteins in 2481 species: Archae -1358; Bacteria - 12126; Metazoa - 32861; Fungi - 6786;Plants - 4024; Viruses - 195; Other Eukaryotes - 14590(source: NCBI BLink). | chr1:8702644-8705640 FORWARDLENGTH=678	678	231	588	6e-61	125	252	0.49	159	252	0.63	7	252	0.02	3
1	DT571067	878	AT5G65683.1 | Symbols: | Zinc finger (C3HC4-type RING finger) family protein |chr5:26261472-26263704 FORWARD LENGTH=717	717	189	481	2e-48	135	308	0.43	173	308	0.56	26	308	0.08	3
1	AJ606072	1317	AT4G39090.1 | Symbols: RD19, RD19A | Papain family cysteine protease |chr4:18215826-18217326 REVERSE LENGTH=368	368	563	1450	e-160	265	335	0.79	296	335	0.88	1	335	0	1
1	DT569250	851	AT2G46300.1 | Symbols: | Late embryogenesis abundant (LEA) hydroxyproline-richglycoprotein family | chr2:19008392-19009247 FORWARDLENGTH=252	252	56.2	134	3e-08	33	94	0.35	41	94	0.43	5	94	0.05	3
1	ES808893	1381	AT1G32740.1 | Symbols: | SBP (S-ribonuclease binding protein) family protein |chr1:11844883-11846082 FORWARD LENGTH=312	312	199	506	4e-51	129	285	0.45	156	285	0.54	10	285	0.03	-3
1	DT550153	894	AT3G53000.1 | Symbols: AtPP2-A15, PP2-A15 | phloem protein 2-A15 |chr3:19654278-19655801 FORWARD LENGTH=300	300	409	1051	e-114	193	260	0.74	216	260	0.83				2
1	ES818733	1161	AT1G49630.2 | Symbols: ATPREP2, PREP2 | presequence protease 2 |chr1:18368405-18375336 REVERSE LENGTH=1080	1080	446	1147	e-132	219	286	0.76	247	286	0.86				3
1	ES815323	747	AT4G21540.2 | Symbols: SPHK1 | sphingosine kinase 1 | chr4:11460703-11462356FORWARD LENGTH=275	275	202	514	2e-52	91	133	0.68	119	133	0.89				2
1	ES810758	1309	AT5G54400.1 | Symbols: | S-adenosyl-L-methionine-dependent methyltransferasessuperfamily protein | chr5:22090680-22091998 FORWARDLENGTH=292	292	199	506	3e-51	95	122	0.77	104	122	0.85				3
1	ES840210	1573	AT1G80490.2 | Symbols: TPR1 | TOPLESS-related 1 | chr1:30261094-30266446 REVERSELENGTH=1120	1120	311	798	6e-85	149	194	0.76	168	194	0.86	1	194	0	3
1	ES806860	567	AT5G50180.1 | Symbols: | Protein kinase superfamily protein |chr5:20431116-20432883 FORWARD LENGTH=346	346	97.4	241	5e-21	46	83	0.55	57	83	0.68	1	83	0.01	1
1	ES817333	1228	AT5G02030.1 | Symbols: LSN, PNY, HB-6, BLR, RPL, BLH9, VAN | POX (plant homeobox)family protein | chr5:395754-398872 FORWARD LENGTH=575	575	214	545	1e-55	125	235	0.53	150	235	0.63	16	235	0.06	-1
1	EX165410	691	AT3G57450.1 | Symbols: | unknown protein; Has 65 Blast hits to 65 proteins in11 species: Archae - 0; Bacteria - 0; Metazoa - 0; Fungi- 0; Plants - 65; Viruses - 0; Other Eukaryotes - 0(source: NCBI BLink). | chr3:21262028-21262318 FORWARDLENGTH=96	96	84	206	9e-17	37	43	0.86	38	43	0.88				1
1	DW509038	721	AT3G48020.1 | Symbols: | unknown protein; FUNCTIONS IN: molecular_functionunknown; INVOLVED IN: biological_process unknown;LOCATED IN: chloroplast; EXPRESSED IN: 11 plantstructures; EXPRESSED DURING: LP.04 four leaves visible,4 anthesis; BEST Arabidopsis thaliana protein match is:unknown protein (TAIR:AT5G62865.1); Has 82 Blast hits to82 proteins in 12 species: Archae - 0; Bacteria - 0;Metazoa - …	135	92.8	229	2e-19	54	113	0.47	73	113	0.64	1	113	0	-3
1	ES844701	1029	AT2G39050.1 | Symbols: | hydroxyproline-rich glycoprotein family protein |chr2:16303427-16305336 FORWARD LENGTH=317	317	255	651	4e-68	121	192	0.63	146	192	0.76	9	192	0.04	3
1	ES828213	907	AT5G53450.2 | Symbols: ORG1 | OBP3-responsive gene 1 | chr5:21689444-21692242FORWARD LENGTH=590	590	353	907	7e-98	175	283	0.61	219	283	0.77	4	283	0.01	2
1	ES845547	1037	AT1G10650.1 | Symbols: | SBP (S-ribonuclease binding protein) family protein |chr1:3524122-3525318 REVERSE LENGTH=339	339	178	452	5e-45	104	219	0.47	131	219	0.59	12	219	0.05	2
1	ES817138	888	AT5G10010.1 | Symbols: | unknown protein; FUNCTIONS IN: molecular_functionunknown; INVOLVED IN: biological_process unknown;LOCATED IN: nucleolus; EXPRESSED IN: 25 plantstructures; EXPRESSED DURING: 15 growth stages; BESTArabidopsis thaliana protein match is: unknown protein(TAIR:AT5G64910.1); Has 33260 Blast hits to 16857proteins in 1270 species: Archae - 88; Bacteria - 3040;Metazoa - 11915; Fung…	434	330	847	6e-91	149	198	0.75	175	198	0.88				3
1	ES808828	929	AT3G57550.2 | Symbols: AGK2, GK-2 | guanylate kinase | chr3:21307269-21309193FORWARD LENGTH=390	390	128	322	5e-30	68	109	0.62	83	109	0.76				2
1	ES814802	1271	AT4G05150.1 | Symbols: | Octicosapeptide/Phox/Bem1p family protein |chr4:2660339-2662675 FORWARD LENGTH=477	477	241	616	6e-64	137	229	0.59	163	229	0.71	20	229	0.08	2
1	EV482348	746	AT1G31812.1 | Symbols: ACBP6, ACBP | acyl-CoA-binding protein 6 |chr1:11411132-11412099 REVERSE LENGTH=92	92	115	289	2e-26	58	90	0.64	66	90	0.73				3
1	ES799873	1293	AT1G80570.2 | Symbols: | RNI-like superfamily protein | chr1:30290661-30292231FORWARD LENGTH=480	480	271	694	6e-74	130	195	0.66	155	195	0.79				1
1	CO497177	732	AT2G27770.1 | Symbols: | Plant protein of unknown function (DUF868) |chr2:11833089-11834051 REVERSE LENGTH=320	320	158	400	3e-39	96	182	0.52	116	182	0.63	20	182	0.1	2
1	DW514096	833	AT2G15580.1 | Symbols: | RING/U-box superfamily protein | chr2:6797687-6798815FORWARD LENGTH=196	196	162	409	3e-40	97	197	0.49	124	197	0.62	15	197	0.07	2
1	ES828801	881	AT4G26780.1 | Symbols: AR192 | Co-chaperone GrpE family protein |chr4:13485066-13486560 REVERSE LENGTH=327	327	275	702	4e-74	147	222	0.66	167	222	0.75	1	222	0	2
1	DW507289	769	AT5G20885.1 | Symbols: | RING/U-box superfamily protein | chr5:7084133-7084663REVERSE LENGTH=176	176	169	427	2e-42	86	178	0.48	117	178	0.65	7	178	0.03	3
1	DQ120514	1043	AT2G28190.1 | Symbols: CSD2, CZSOD2 | copper/zinc superoxide dismutase 2 |chr2:12014548-12016303 FORWARD LENGTH=216	216	303	775	2e-82	150	185	0.81	163	185	0.88	4	185	0.02	2
1	DW514160	914	AT3G15810.1 | Symbols: | Protein of unknown function (DUF567) |chr3:5348054-5349178 REVERSE LENGTH=220	220	213	541	2e-55	108	196	0.55	142	196	0.72				3
1	DW492815	911	AT4G11680.1 | Symbols: | Zinc finger, C3HC4 type (RING finger) family protein| chr4:7053737-7055516 REVERSE LENGTH=390	390	317	813	5e-87	167	279	0.59	192	279	0.68	5	279	0.01	-2
1	ES851596	1236	AT3G17090.2 | Symbols: | Protein phosphatase 2C family protein |chr3:5826984-5829124 FORWARD LENGTH=316	316	269	688	3e-72	146	256	0.57	172	256	0.67				1
1	ES796157	1235	AT3G59690.1 | Symbols: IQD13 | IQ-domain 13 | chr3:22049572-22051479 FORWARDLENGTH=517	517	219	557	4e-57	140	306	0.45	172	306	0.56	5	306	0.01	2
1	EX169402	958	AT2G40000.1 | Symbols: HSPRO2, ATHSPRO2 | ortholog of sugar beet HS1 PRO-1 2 |chr2:16700649-16701956 REVERSE LENGTH=435	435	251	640	3e-69	118	201	0.58	155	201	0.77				2
1	DW497451	749	AT3G06590.2 | Symbols: | basic helix-loop-helix (bHLH) DNA-binding superfamilyprotein | chr3:2054647-2055312 REVERSE LENGTH=221	221	128	322	3e-30	76	142	0.53	95	142	0.66	7	142	0.04	1
1	DW482835	909	AT1G19860.1 | Symbols: | Zinc finger C-x8-C-x5-C-x3-H type family protein |chr1:6891654-6894400 REVERSE LENGTH=413	413	187	474	1e-47	96	166	0.57	118	166	0.71				3
1	CA993956	946	AT4G17570.2 | Symbols: GATA26 | GATA transcription factor 26 |chr4:9784329-9786644 REVERSE LENGTH=526	526	56.2	134	3e-08	42	82	0.51	51	82	0.62	3	82	0.03	-3
1	ES820153	1305	AT4G37640.1 | Symbols: ACA2 | calcium ATPase 2 | chr4:17683225-17686808 REVERSELENGTH=1014	1014	464	1194	e-131	237	301	0.78	260	301	0.86	2	301	0	3
1	DT465525	799	AT3G58140.1 | Symbols: | phenylalanyl-tRNA synthetase class IIc family protein| chr3:21529988-21532386 REVERSE LENGTH=429	429	303	775	1e-82	140	180	0.77	160	180	0.88	1	180	0	-2
1	ES841334	920	AT3G01180.1 | Symbols: AtSS2, SS2 | starch synthase 2 | chr3:62456-65678 REVERSELENGTH=792	792	477	1227	e-135	227	306	0.74	254	306	0.83				1
1	ES813733	1208	AT5G37380.5 | Symbols: | Chaperone DnaJ-domain superfamily protein |chr5:14817035-14818330 REVERSE LENGTH=431	431	85.1	209	9e-17	74	265	0.27	104	265	0.39	16	265	0.06	3
1	DT571099	903	AT1G44760.1 | Symbols: | Adenine nucleotide alpha hydrolases-like superfamilyprotein | chr1:16896894-16898427 REVERSE LENGTH=213	213	59.3	142	3e-09	26	43	0.6	34	43	0.79				-1
1	ES820857	1318	AT3G50770.1 | Symbols: CML41 | calmodulin-like 41 | chr3:18873987-18874604FORWARD LENGTH=205	205	179	455	3e-45	88	141	0.62	107	141	0.75	3	141	0.02	3
1	ES851565	1293	ATCG01130.1 | Symbols: YCF1.2 | Ycf1 protein | chrC:123884-129244 REVERSELENGTH=1786	1786	296	759	2e-80	156	282	0.55	188	282	0.66				1
1	ES820166	1033	AT4G24570.1 | Symbols: DIC2 | dicarboxylate carrier 2 | chr4:12686546-12687487FORWARD LENGTH=313	313	245	626	3e-65	141	251	0.56	169	251	0.67	5	251	0.01	1
1	DW234310	618	AT4G35100.2 | Symbols: PIP3 | plasma membrane intrinsic protein 3 |chr4:16708672-16709958 FORWARD LENGTH=280	280	232	592	1e-61	112	123	0.91	117	123	0.95				2
1	ES801192	1275	AT3G57520.2 | Symbols: AtSIP2, SIP2 | seed imbibition 2 | chr3:21289299-21292694REVERSE LENGTH=656	656	469	1208	e-132	236	352	0.67	274	352	0.77	7	352	0.01	3
1	DR457080	583	AT1G03080.1 | Symbols: | kinase interacting (KIP1-like) family protein |chr1:731794-737332 REVERSE LENGTH=1733	1733	102	253	2e-22	61	184	0.33	94	184	0.51				1
1	ES800915	1310	AT2G37220.1 | Symbols: | RNA-binding (RRM/RBD/RNP motifs) family protein |chr2:15634980-15636331 REVERSE LENGTH=289	289	287	735	1e-77	153	245	0.62	180	245	0.73	6	245	0.02	1
1	DW505179	832	AT4G33985.1 | Symbols: | Protein of unknown function (DUF1685) |chr4:16288301-16288857 REVERSE LENGTH=154	154	145	366	3e-35	74	138	0.53	89	138	0.64	1	138	0	2
1	DW235300	823	AT3G26730.1 | Symbols: | RING/U-box superfamily protein | chr3:9823770-9827270FORWARD LENGTH=772	772	216	550	1e-56	116	220	0.52	138	220	0.62	1	220	0	1
1	DT554824	957	AT5G64260.1 | Symbols: EXL2 | EXORDIUM like 2 | chr5:25703980-25704897 FORWARDLENGTH=305	305	382	980	e-106	197	294	0.67	222	294	0.75	11	294	0.03	3
1	DW479437	821	AT1G22930.1 | Symbols: | T-complex protein 11 | chr1:8117521-8121854 FORWARDLENGTH=1131	1131	191	486	4e-49	113	185	0.61	133	185	0.71	7	185	0.03	-3
1	ES808099	1302	AT2G39970.1 | Symbols: | Mitochondrial substrate carrier family protein |chr2:16684026-16686392 REVERSE LENGTH=331	331	400	1029	e-112	206	285	0.72	232	285	0.81	1	285	0	1
1	DW498133	809	AT1G20823.1 | Symbols: | RING/U-box superfamily protein | chr1:7238880-7239473FORWARD LENGTH=197	197	171	433	5e-43	90	148	0.6	102	148	0.68	9	148	0.06	2
1	ES842987	1317	AT1G69840.7 | Symbols: | SPFH/Band 7/PHB domain-containing membrane-associatedprotein family | chr1:26293932-26295150 REVERSELENGTH=286	286	179	453	5e-45	89	99	0.89	98	99	0.98				2
1	CO497632	697	AT2G43680.3 | Symbols: IQD14 | IQ-domain 14 | chr2:18109302-18111587 FORWARDLENGTH=668	668	116	290	2e-26	65	125	0.52	74	125	0.59	10	125	0.08	1
1	ES806203	1244	AT3G42170.1 | Symbols: | BED zinc finger ;hAT family dimerisation domain |chr3:14321838-14323928 FORWARD LENGTH=696	696	426	1095	e-124	205	307	0.66	245	307	0.79				3
1	ES801518	861	AT2G38280.2 | Symbols: FAC1, ATAMPD | AMP deaminase, putative / myoadenylatedeaminase, putative | chr2:16033767-16038793 REVERSELENGTH=839	839	448	1152	e-126	217	249	0.87	232	249	0.93				3
1	DT568879	954	AT4G33945.1 | Symbols: | ARM repeat superfamily protein |chr4:16268119-16270514 FORWARD LENGTH=464	464	280	715	1e-75	147	260	0.56	194	260	0.74	3	260	0.01	1
1	DT556995	951	AT5G27920.1 | Symbols: | F-box family protein | chr5:9942063-9944507 REVERSELENGTH=642	642	398	1022	e-111	196	316	0.62	251	316	0.79				3
1	ES819852	1373	AT1G05180.1 | Symbols: AXR1 | NAD(P)-binding Rossmann-fold superfamily protein| chr1:1498357-1501775 REVERSE LENGTH=540	540	169	429	3e-42	79	103	0.76	92	103	0.89				3
1	ES816941	1386	AT5G25510.1 | Symbols: | Protein phosphatase 2A regulatory B subunit familyprotein | chr5:8882728-8884325 REVERSE LENGTH=500	500	343	879	2e-94	179	283	0.63	217	283	0.76				2
1	ES844021	818	AT1G72510.2 | Symbols: | Protein of unknown function (DUF1677) |chr1:27303906-27304403 FORWARD LENGTH=165	165	131	330	5e-31	58	91	0.63	71	91	0.78				2
1	ES816042	1336	AT5G39760.1 | Symbols: AtHB23, HB23, ZHD10 | homeobox protein 23 |chr5:15911543-15912547 FORWARD LENGTH=334	334	191	486	7e-49	109	267	0.4	134	267	0.5	10	267	0.03	2
1	DT548327	898	AT3G09100.2 | Symbols: | mRNA capping enzyme family protein |chr3:2788435-2792913 REVERSE LENGTH=672	672	238	606	1e-68	113	147	0.76	121	147	0.82				3
1	ES836632	855	AT1G12360.1 | Symbols: KEU | Sec1/munc18-like (SM) proteins superfamily |chr1:4201172-4206144 FORWARD LENGTH=666	666	334	857	4e-92	166	197	0.84	178	197	0.9	1	197	0	1
1	EX164707	927	AT3G01860.2 | Symbols: | unknown protein; FUNCTIONS IN: molecular_functionunknown; INVOLVED IN: response to cadmium ion; EXPRESSEDIN: 24 plant structures; EXPRESSED DURING: 13 growthstages; BEST Arabidopsis thaliana protein match is:unknown protein (TAIR:AT3G27210.1); Has 64 Blast hits to64 proteins in 13 species: Archae - 0; Bacteria - 0;Metazoa - 5; Fungi - 0; Plants - 59; Viruses - 0; OtherEuk…	159	96.7	239	2e-20	62	166	0.37	87	166	0.52	1	166	0	2
1	DW520077	700	AT3G19190.1 | Symbols: ATATG2, ATG2 | autophagy 2 | chr3:6639879-6648274 FORWARDLENGTH=1839	1839	118	296	3e-27	63	117	0.53	79	117	0.67	7	117	0.05	-2
1	DW498408	705	AT3G55470.2 | Symbols: | Calcium-dependent lipid-binding (CaLB domain) familyprotein | chr3:20564356-20566092 FORWARD LENGTH=155	155	186	472	1e-47	82	152	0.53	123	152	0.8	2	152	0.01	1
1	ES827192	1341	AT3G20780.1 | Symbols: ATTOP6B, BIN3, HYP6, RHL3, TOP6B | topoisomerase 6 subunitB | chr3:7264025-7268498 REVERSE LENGTH=670	670	514	1324	e-146	258	316	0.81	282	316	0.89	1	316	0	3
1	DR463882	887	AT4G22350.2 | Symbols: | Ubiquitin C-terminal hydrolases superfamily protein |chr4:11804073-11806939 REVERSE LENGTH=539	539	307	787	5e-84	159	236	0.67	181	236	0.76	1	236	0	1
1	ES806848	1308	AT3G13690.1 | Symbols: | Protein kinase protein with adenine nucleotide alphahydrolases-like domain | chr3:4486920-4490011 FORWARDLENGTH=753	753	532	1371	e-154	253	288	0.87	269	288	0.93				1
1	DT563154	862	AT2G03810.4 | Symbols: | 18S pre-ribosomal assembly protein gar2-related |chr2:1162703-1164286 FORWARD LENGTH=439	439	97.1	240	1e-20	71	223	0.31	106	223	0.47	5	223	0.02	3
1	DT564389	945	AT4G16563.1 | Symbols: | Eukaryotic aspartyl protease family protein |chr4:9329933-9331432 REVERSE LENGTH=499	499	455	1171	e-128	226	329	0.68	260	329	0.79	15	329	0.04	2
1	ES812354	1230	AT3G09510.1 | Symbols: | Ribonuclease H-like superfamily protein |chr3:2921804-2923258 FORWARD LENGTH=484	484	53.5	127	3e-07	35	114	0.3	55	114	0.48	4	114	0.03	-3
1	ES797542	1298	AT5G20190.1 | Symbols: | Tetratricopeptide repeat (TPR)-like superfamilyprotein | chr5:6814093-6815171 FORWARD LENGTH=290	290	194	492	1e-49	128	298	0.42	158	298	0.53	15	298	0.05	2
1	ES812109	1317	AT5G52510.1 | Symbols: SCL8 | SCARECROW-like 8 | chr5:21307196-21309118 FORWARDLENGTH=640	640	317	813	9e-87	165	256	0.64	198	256	0.77	13	256	0.05	1
1	ES799103	1348	AT5G61780.1 | Symbols: Tudor2, AtTudor2, TSN2 | TUDOR-SN protein 2 |chr5:24822012-24826641 FORWARD LENGTH=985	985	347	891	8e-96	162	272	0.59	214	272	0.78				1
1	ES796778	1251	AT3G46450.1 | Symbols: | SEC14 cytosolic factor family protein /phosphoglyceride transfer family protein |chr3:17093297-17095319 REVERSE LENGTH=486	486	337	865	8e-93	172	303	0.56	215	303	0.7	2	303	0	3
1	CO494673	618	AT3G22440.1 | Symbols: | FRIGIDA-like protein | chr3:7959854-7961886 FORWARDLENGTH=532	532	87.8	216	5e-18	41	107	0.38	73	107	0.68				-3
1	ES812791	1318	AT5G02810.1 | Symbols: PRR7, APRR7 | pseudo-response regulator 7 |chr5:638283-641461 REVERSE LENGTH=727	727	245	626	4e-65	142	282	0.5	182	282	0.64	8	282	0.02	1
1	DW489715	921	AT4G37640.1 | Symbols: ACA2 | calcium ATPase 2 | chr4:17683225-17686808 REVERSELENGTH=1014	1014	469	1207	e-132	238	299	0.79	264	299	0.88				-3
1	DT457520	817	AT5G05210.2 | Symbols: | Surfeit locus protein 6 | chr5:1548398-1549534FORWARD LENGTH=378	378	155	391	4e-38	107	270	0.39	129	270	0.47	39	270	0.14	1
1	DT555614	879	AT4G16120.1 | Symbols: ATSEB1, COBL7, SEB1 | COBRA-like protein-7 precursor |chr4:9116591-9119138 REVERSE LENGTH=661	661	389	998	e-108	182	266	0.68	222	266	0.83	2	266	0	1
1	ES808305	1292	AT4G28600.1 | Symbols: NPGR2 | no pollen germination related 2 |chr4:14130046-14132599 FORWARD LENGTH=739	739	211	538	3e-59	114	221	0.51	156	221	0.7	3	221	0.01	2
1	DT463000	810	AT4G29090.1 | Symbols: | Ribonuclease H-like superfamily protein |chr4:14333528-14335255 FORWARD LENGTH=575	575	57.4	137	1e-08	42	168	0.25	77	168	0.45	9	168	0.05	-3
1	ES828519	1316	AT4G17330.1 | Symbols: ATG2484-1, G2484-1 | G2484-1 protein |chr4:9689263-9697172 REVERSE LENGTH=2037	2037	152	384	6e-42	76	162	0.46	114	162	0.7	3	162	0.01	2
1	ES850523	612	AT1G58120.1 | Symbols: | BEST Arabidopsis thaliana protein match is:methyltransferases (TAIR:AT5G01710.1); Has 93 Blast hitsto 93 proteins in 15 species: Archae - 0; Bacteria - 0;Metazoa - 1; Fungi - 0; Plants - 92; Viruses - 0; OtherEukaryotes - 0 (source: NCBI BLink). |chr1:21520962-21522224 FORWARD LENGTH=420	420	139	351	1e-33	81	198	0.4	112	198	0.56	12	198	0.06	1
1	ES806443	1135	AT1G20980.1 | Symbols: SPL14, FBR6, SPL1R2, ATSPL14 | squamosa promoter bindingprotein-like 14 | chr1:7325042-7328933 FORWARDLENGTH=1035	1035	343	880	e-104	176	307	0.57	223	307	0.72	2	307	0	2
1	ES807076	1309	AT5G20610.1 | Symbols: | unknown protein; BEST Arabidopsis thaliana proteinmatch is: unknown protein (TAIR:AT5G26160.1); Has 918Blast hits to 759 proteins in 180 species: Archae - 6;Bacteria - 105; Metazoa - 264; Fungi - 89; Plants - 167;Viruses - 5; Other Eukaryotes - 282 (source: NCBI BLink).| chr5:6969184-6972794 FORWARD LENGTH=1164	1164	208	530	6e-54	122	227	0.53	146	227	0.64	10	227	0.04	1
1	ES835031	899	AT2G45150.3 | Symbols: | cytidinediphosphate diacylglycerol synthase 4 |chr2:18613519-18615347 FORWARD LENGTH=382	382	343	880	9e-95	165	194	0.85	176	194	0.9				1
1	DT546055	855	AT2G44200.1 | Symbols: | CBF1-interacting co-repressor CIR,N-terminal;Pre-mRNA splicing factor |chr2:18276302-18278240 FORWARD LENGTH=493	493	177	448	1e-44	94	168	0.55	109	168	0.64				3
1	ES827810	1251	AT3G63130.2 | Symbols: RANGAP1 | RAN GTPase activating protein 1 |chr3:23325108-23326715 FORWARD LENGTH=535	535	353	906	e-111	177	248	0.71	217	248	0.87				1
1	DW508568	831	AT5G46170.1 | Symbols: | F-box family protein | chr5:18715638-18716825 REVERSELENGTH=395	395	218	554	5e-57	112	122	0.91	115	122	0.94				3
1	ES806992	958	AT1G65010.1 | Symbols: | Plant protein of unknown function (DUF827) |chr1:24149543-24154024 FORWARD LENGTH=1345	1345	75.9	185	4e-14	58	155	0.37	81	155	0.52	1	155	0	-2
1	ES826828	1337	AT3G62420.1 | Symbols: ATBZIP53, BZIP53 | basic region/leucine zipper motif 53| chr3:23091844-23092284 REVERSE LENGTH=146	146	94	232	1e-30	44	67	0.65	60	67	0.89				3
1	ES802549	1371	AT5G57490.1 | Symbols: VDAC4, ATVDAC4 | voltage dependent anion channel 4 |chr5:23283895-23285335 REVERSE LENGTH=274	274	318	814	7e-87	159	272	0.58	199	272	0.73				3
1	DT572377	916	AT5G13200.1 | Symbols: | GRAM domain family protein | chr5:4207081-4208079FORWARD LENGTH=272	272	338	867	3e-93	151	227	0.66	188	227	0.82	1	227	0	2
1	ES828839	1326	AT5G09850.1 | Symbols: | Transcription elongation factor (TFIIS) familyprotein | chr5:3063488-3065221 REVERSE LENGTH=353	353	260	664	2e-69	143	269	0.53	186	269	0.69	14	269	0.05	1
1	ES840232	1491	AT2G30860.1 | Symbols: ATGSTF9, GLUTTR, ATGSTF7, GSTF9 | glutathioneS-transferase PHI 9 | chr2:13139132-13140057 FORWARDLENGTH=215	215	302	773	4e-82	145	201	0.72	166	201	0.82				3
1	ES829726	689	AT5G18620.2 | Symbols: CHR17 | chromatin remodeling factor17 |chr5:6196190-6202058 REVERSE LENGTH=1072	1072	197	502	4e-51	99	116	0.85	107	116	0.92	2	116	0.01	2
1	ES802622	1232	AT5G48500.1 | Symbols: | unknown protein; BEST Arabidopsis thaliana proteinmatch is: unknown protein (TAIR:AT2G10930.1); Has 30201Blast hits to 17322 proteins in 780 species: Archae -12; Bacteria - 1396; Metazoa - 17338; Fungi - 3422;Plants - 5037; Viruses - 0; Other Eukaryotes - 2996(source: NCBI BLink). | chr5:19653235-19654017 FORWARDLENGTH=167	167	126	317	3e-29	76	158	0.48	92	158	0.58	20	158	0.12	2
1	EX166000	965	AT5G49820.1 | Symbols: EMB1879, RUS6 | Protein of unknown function, DUF647 |chr5:20246753-20249432 REVERSE LENGTH=497	497	266	681	1e-71	131	186	0.7	159	186	0.85	2	186	0.01	1
1	ES811414	840	AT1G68490.1 | Symbols: | unknown protein; FUNCTIONS IN: molecular_functionunknown; INVOLVED IN: biological_process unknown;LOCATED IN: chloroplast; EXPRESSED IN: 22 plantstructures; EXPRESSED DURING: 13 growth stages; BESTArabidopsis thaliana protein match is: unknown protein(TAIR:AT1G13390.2); Has 125 Blast hits to 125 proteinsin 18 species: Archae - 0; Bacteria - 0; Metazoa - 0;Fungi - 0; Plant…	183	111	277	7e-25	69	140	0.49	78	140	0.55	11	140	0.07	3
1	ES819537	1378	AT4G05050.3 | Symbols: UBQ11 | ubiquitin 11 | chr4:2588271-2588960 REVERSELENGTH=229	229	358	920	4e-99	184	184	1	184	184	1				2
1	ES821345	1310	AT5G02770.1 | Symbols: | unknown protein; Has 469 Blast hits to 336 proteinsin 126 species: Archae - 0; Bacteria - 54; Metazoa -249; Fungi - 22; Plants - 47; Viruses - 0; OtherEukaryotes - 97 (source: NCBI BLink). |chr5:628101-629168 REVERSE LENGTH=214	214	133	335	2e-31	73	122	0.59	92	122	0.75	5	122	0.04	2
1	DW489556	944	AT5G65630.1 | Symbols: GTE7 | global transcription factor group E7 |chr5:26226311-26228257 REVERSE LENGTH=590	590	117	293	1e-26	68	183	0.37	100	183	0.54	17	183	0.09	2
1	DT554327	946	AT3G11820.1 | Symbols: SYP121, AT-SYR1, ATSYP121, SYR1, ATSYR1, PEN1 | syntaxinof plants 121 | chr3:3729540-3730868 REVERSE LENGTH=346	346	425	1093	e-119	213	280	0.76	241	280	0.86				2
1	ES826918	994	AT3G61460.1 | Symbols: BRH1 | brassinosteroid-responsive RING-H2 |chr3:22741701-22742213 REVERSE LENGTH=170	170	238	608	4e-63	112	164	0.68	130	164	0.79	3	164	0.01	3
1	DT464300	874	AT1G53050.1 | Symbols: | Protein kinase superfamily protein |chr1:19772574-19775531 FORWARD LENGTH=694	694	90.5	223	1e-18	59	151	0.39	80	151	0.52	1	151	0	-3
1	DT557203	774	AT4G37890.2 | Symbols: EDA40 | Zinc finger (C3HC4-type RING finger) familyprotein | chr4:17812812-17815031 REVERSE LENGTH=711	711	128	321	5e-30	80	194	0.41	103	194	0.53	32	194	0.16	2
1	ES823221	1286	AT2G23810.1 | Symbols: TET8 | tetraspanin8 | chr2:10135859-10137352 REVERSELENGTH=273	273	217	552	2e-56	100	205	0.48	128	205	0.62	1	205	0	3
1	ES824301	1272	AT3G12630.1 | Symbols: | A20/AN1-like zinc finger family protein |chr3:4012707-4013189 FORWARD LENGTH=160	160	194	494	8e-50	106	178	0.59	121	178	0.67	5	178	0.02	2
1	ES799197	1253	AT5G36110.1 | Symbols: CYP716A1 | cytochrome P450, family 716, subfamily A,polypeptide 1 | chr5:14195377-14197613 FORWARDLENGTH=477	477	272	696	3e-73	125	244	0.51	178	244	0.72	3	244	0.01	3
1	ES817079	1314	AT3G12920.1 | Symbols: | SBP (S-ribonuclease binding protein) family protein |chr3:4122127-4123323 REVERSE LENGTH=335	335	167	423	1e-41	127	343	0.37	166	343	0.48	32	343	0.09	3
1	ES800774	1303	AT4G30960.1 | Symbols: CIPK6, SIP3, SNRK3.14, ATCIPK6 | SOS3-interacting protein3 | chr4:15067400-15068725 FORWARD LENGTH=441	441	335	858	5e-92	176	267	0.65	203	267	0.76	11	267	0.04	2
1	ES805377	912	AT4G00150.1 | Symbols: HAM3, ATHAM3, LOM3 | GRAS family transcription factor |chr4:57429-59105 REVERSE LENGTH=558	558	65.1	157	6e-11	51	151	0.33	68	151	0.45	6	151	0.03	2
1	ES803717	910	AT3G15880.3 | Symbols: WSIP2 | WUS-interacting protein 2 | chr3:5364792-5371869REVERSE LENGTH=1125	1125	220	561	9e-58	99	155	0.63	124	155	0.8				2
1	ES819399	1357	AT5G55610.1 | Symbols: | unknown protein; LOCATED IN: mitochondrion,chloroplast, plastid, membrane; EXPRESSED IN: 25 plantstructures; EXPRESSED DURING: 13 growth stages; Has 1807Blast hits to 1807 proteins in 277 species: Archae - 0;Bacteria - 0; Metazoa - 736; Fungi - 347; Plants - 385;Viruses - 0; Other Eukaryotes - 339 (source: NCBIBLink). | chr5:22525981-22527858 FORWARD LENGTH=329	329	156	395	2e-54	101	267	0.37	134	267	0.5	5	267	0.01	3
1	EX167111	967	AT2G37340.1 | Symbols: RSZ33, ATRSZ33, RS2Z33, AT-RS2Z33 | arginine/serine-richzinc knuckle-containing protein 33 |chr2:15670372-15672331 REVERSE LENGTH=290	290	128	322	5e-30	55	74	0.74	61	74	0.82				2
1	ES838130	884	AT5G65470.1 | Symbols: | O-fucosyltransferase family protein |chr5:26172432-26174904 FORWARD LENGTH=504	504	304	778	3e-86	147	187	0.78	166	187	0.88				1
1	ES805987	1149	AT4G24230.6 | Symbols: ACBP3 | acyl-CoA-binding domain 3 |chr4:12567122-12568754 REVERSE LENGTH=366	366	92.8	229	4e-19	45	101	0.44	65	101	0.64	4	101	0.03	2
1	EX163927	978	AT3G07510.2 | Symbols: | unknown protein; FUNCTIONS IN: molecular_functionunknown; INVOLVED IN: biological_process unknown;LOCATED IN: cellular_component unknown; EXPRESSED IN: 22plant structures; EXPRESSED DURING: 13 growth stages;BEST Arabidopsis thaliana protein match is: unknownprotein (TAIR:AT2G01580.1); Has 133 Blast hits to 133proteins in 14 species: Archae - 0; Bacteria - 4;Metazoa - 0; F…	189	142	358	3e-34	77	112	0.68	83	112	0.74				2
1	EX164547	937	AT1G27980.1 | Symbols: DPL1, ATDPL1 | dihydrosphingosine phosphate lyase |chr1:9748812-9752618 FORWARD LENGTH=544	544	118	295	7e-27	54	65	0.83	62	65	0.95				1
1	DW491720	918	AT4G34050.1 | Symbols: CCoAOMT1 | S-adenosyl-L-methionine-dependentmethyltransferases superfamily protein |chr4:16310844-16311973 FORWARD LENGTH=259	259	451	1161	e-127	214	247	0.86	239	247	0.96	1	247	0	1
1	ES809447	1258	AT5G08430.1 | Symbols: | SWIB/MDM2 domain;Plus-3;GYF | chr5:2716974-2720095FORWARD LENGTH=553	553	181	458	1e-45	90	151	0.59	113	151	0.74	7	151	0.04	1
1	ES811011	1236	AT3G55610.1 | Symbols: P5CS2 | delta 1-pyrroline-5-carboxylate synthase 2 |chr3:20624278-20628989 REVERSE LENGTH=726	726	430	1106	e-121	210	272	0.77	231	272	0.84				2
1	ES806107	1261	AT1G69870.1 | Symbols: NRT1.7 | nitrate transporter 1.7 |chr1:26316208-26320097 FORWARD LENGTH=620	620	239	611	2e-63	123	251	0.49	158	251	0.62	2	251	0	2
1	DW510582	761	AT5G59460.1 | Symbols: | scarecrow-like transcription factor 11 (SCL11) |chr5:23976968-23978291 REVERSE LENGTH=172	172	117	293	8e-27	76	176	0.43	97	176	0.55	22	176	0.12	1
1	ES805334	1272	AT4G36920.2 | Symbols: AP2 | Integrase-type DNA-binding superfamily protein |chr4:17400998-17403140 FORWARD LENGTH=432	432	291	744	8e-79	142	203	0.69	155	203	0.76				3
1	ES843072	1163	AT3G57090.1 | Symbols: BIGYIN, FIS1A | Tetratricopeptide repeat (TPR)-likesuperfamily protein | chr3:21128627-21129981 FORWARDLENGTH=170	170	182	463	3e-46	84	134	0.62	110	134	0.82	2	134	0.01	1
1	EX165939	955	AT4G24380.1 | Symbols: | INVOLVED IN: 10-formyltetrahydrofolate biosyntheticprocess, folic acid and derivative biosynthetic process;EXPRESSED IN: 24 plant structures; EXPRESSED DURING: 15growth stages; CONTAINS InterPro DOMAIN/s: Serinehydrolase (InterPro:IPR005645); BEST Arabidopsisthaliana protein match is: alpha/beta-Hydrolasessuperfamily protein (TAIR:AT5G65400.1); Has 30201 Blasthits to 1732…	234	253	645	2e-67	116	170	0.68	142	170	0.83				2
1	DT558396	879	AT5G03240.3 | Symbols: UBQ3 | polyubiquitin 3 | chr5:771976-772896 REVERSELENGTH=306	306	429	1102	e-120	223	230	0.96	223	230	0.96				1
1	ES803422	1261	AT2G31210.1 | Symbols: | basic helix-loop-helix (bHLH) DNA-binding superfamilyprotein | chr2:13296655-13298139 FORWARD LENGTH=428	428	85.9	211	5e-17	74	236	0.31	104	236	0.44	18	236	0.07	-2
1	ES792216	1220	AT4G16380.1 | Symbols: | Heavy metal transport/detoxification superfamilyprotein | chr4:9254638-9255955 FORWARD LENGTH=254	254	98.2	243	1e-20	46	72	0.63	54	72	0.75				1
1	DT551210	898	AT4G12130.1 | Symbols: | Glycine cleavage T-protein family |chr4:7263640-7265425 FORWARD LENGTH=393	393	388	996	e-108	187	273	0.68	218	273	0.79	2	273	0	1
1	ES796768	850	AT4G18880.1 | Symbols: AT-HSFA4A, HSF A4A | heat shock transcription factorA4A | chr4:10347769-10349051 REVERSE LENGTH=401	401	146	369	1e-35	89	212	0.41	125	212	0.58	9	212	0.04	2
1	DW515797	698	AT5G47640.1 | Symbols: NF-YB2 | nuclear factor Y, subunit B2 |chr5:19309414-19309986 FORWARD LENGTH=190	190	188	477	3e-48	90	114	0.78	101	114	0.88				1
1	ES833883	834	AT5G03905.1 | Symbols: | Iron-sulphur cluster biosynthesis family protein |chr5:1052728-1054041 FORWARD LENGTH=158	158	57.4	137	1e-08	28	47	0.59	36	47	0.76				2
1	DT462660	885	AT1G50590.1 | Symbols: | RmlC-like cupins superfamily protein |chr1:18732378-18734053 REVERSE LENGTH=310	310	255	651	3e-68	133	204	0.65	152	204	0.74	9	204	0.04	-2
1	ES809732	799	AT1G50940.1 | Symbols: ETFALPHA | electron transfer flavoprotein alpha |chr1:18878038-18879939 REVERSE LENGTH=363	363	237	604	8e-63	119	164	0.72	139	164	0.84				3
1	ES826129	1314	AT5G02880.1 | Symbols: UPL4 | ubiquitin-protein ligase 4 | chr5:662643-668847FORWARD LENGTH=1502	1502	247	630	1e-65	172	367	0.46	218	367	0.59	5	367	0.01	1
1	ES805417	1275	AT5G58620.1 | Symbols: | zinc finger (CCCH-type) family protein |chr5:23693959-23695782 FORWARD LENGTH=607	607	130	328	1e-30	118	359	0.32	162	359	0.45	8	359	0.02	3
1	ES842441	1421	AT4G15800.1 | Symbols: RALFL33 | ralf-like 33 | chr4:8984915-8985265 FORWARDLENGTH=116	116	112	279	8e-25	54	81	0.66	61	81	0.75	2	81	0.02	1
1	EX170919	1017	AT3G24590.1 | Symbols: PLSP1 | plastidic type i signal peptidase 1 |chr3:8970694-8972020 FORWARD LENGTH=291	291	340	872	9e-94	191	331	0.57	212	331	0.64	11	331	0.03	2
1	ES792423	1238	AT1G07870.2 | Symbols: | Protein kinase superfamily protein |chr1:2428942-2431843 REVERSE LENGTH=538	538	444	1142	e-125	212	260	0.81	235	260	0.9				1
1	ES797238	1331	AT3G26730.1 | Symbols: | RING/U-box superfamily protein | chr3:9823770-9827270FORWARD LENGTH=772	772	249	635	4e-66	119	208	0.57	153	208	0.73	1	208	0	1
1	EX165824	1023	AT1G32740.1 | Symbols: | SBP (S-ribonuclease binding protein) family protein |chr1:11844883-11846082 FORWARD LENGTH=312	312	62	149	6e-10	50	110	0.45	65	110	0.59	9	110	0.08	2
1	ES849640	1339	AT4G05320.6 | Symbols: UBQ10 | polyubiquitin 10 | chr4:2718559-2719932 FORWARDLENGTH=381	381	506	1303	e-143	271	312	0.86	278	312	0.89	3	312	0	2
1	DW518012	735	AT2G31200.1 | Symbols: ADF6, ATADF6 | actin depolymerizing factor 6 |chr2:13294171-13294948 FORWARD LENGTH=146	146	229	584	1e-60	110	146	0.75	127	146	0.86				2
1	ES818946	1231	AT2G46510.1 | Symbols: ATAIB, AIB | ABA-inducible BHLH-type transcription factor| chr2:19091187-19092887 REVERSE LENGTH=566	566	235	599	5e-62	152	306	0.49	193	306	0.63	20	306	0.06	2
1	ES807598	1311	AT5G26770.1 | Symbols: | unknown protein; BEST Arabidopsis thaliana proteinmatch is: unknown protein (TAIR:AT3G05830.1); Has 30201Blast hits to 17322 proteins in 780 species: Archae - 12;Bacteria - 1396; Metazoa - 17338; Fungi - 3422; Plants -5037; Viruses - 0; Other Eukaryotes - 2996 (source: NCBIBLink). | chr5:9407981-9409735 REVERSE LENGTH=335	335	243	620	2e-64	140	278	0.5	186	278	0.66	1	278	0	2
1	ES831807	1285	AT3G51550.1 | Symbols: FER | Malectin/receptor-like protein kinase family protein| chr3:19117877-19120564 REVERSE LENGTH=895	895	325	833	4e-89	169	253	0.66	184	253	0.72				1
1	EX168380	938	AT5G20280.1 | Symbols: ATSPS1F, SPS1F | sucrose phosphate synthase 1F |chr5:6844994-6849997 REVERSE LENGTH=1043	1043	366	939	e-101	183	232	0.78	198	232	0.85	2	232	0	1
1	DW520113	944	AT5G66450.1 | Symbols: | Phosphatidic acid phosphatase (PAP2) family protein |chr5:26534801-26535951 FORWARD LENGTH=286	286	225	574	3e-59	119	233	0.51	156	233	0.66	10	233	0.04	2
1	DW479290	977	AT5G12940.1 | Symbols: | Leucine-rich repeat (LRR) family protein |chr5:4087782-4088897 FORWARD LENGTH=371	371	216	549	e-101	111	176	0.63	133	176	0.75				-3
1	DW500383	854	AT2G36320.1 | Symbols: | A20/AN1-like zinc finger family protein |chr2:15229388-15229873 FORWARD LENGTH=161	161	172	435	3e-43	91	176	0.51	100	176	0.56	5	176	0.02	1
1	DT573231	649	AT5G10940.2 | Symbols: | transducin family protein / WD-40 repeat familyprotein | chr5:3448890-3454127 REVERSE LENGTH=754	754	217	552	6e-57	106	150	0.7	120	150	0.8				1
1	ES827703	1225	AT4G05320.4 | Symbols: UBQ10 | polyubiquitin 10 | chr4:2718559-2719932 FORWARDLENGTH=457	457	425	1093	e-125	219	223	0.98	221	223	0.99				3
1	AI725516	630	AT3G20500.1 | Symbols: ATPAP18, PAP18 | purple acid phosphatase 18 |chr3:7157926-7160244 FORWARD LENGTH=437	437	365	938	e-101	162	207	0.78	181	207	0.87				2
1	DT544923	957	AT2G01290.1 | Symbols: RPI2 | ribose-5-phosphate isomerase 2 |chr2:149192-149989 REVERSE LENGTH=265	265	314	805	1e-97	158	213	0.74	186	213	0.87				2
1	DN761170	687	AT5G41770.1 | Symbols: | crooked neck protein, putative / cell cycle protein,putative | chr5:16718021-16720936 FORWARD LENGTH=705	705	386	992	e-108	190	228	0.83	205	228	0.89	1	228	0	2
1	ES850402	1256	AT3G23400.1 | Symbols: FIB4 | Plastid-lipid associated protein PAP / fibrillinfamily protein | chr3:8376636-8378225 REVERSE LENGTH=284	284	273	697	2e-73	132	187	0.7	155	187	0.82				3
1	ES815355	1412	AT5G09960.1 | Symbols: | FUNCTIONS IN: molecular_function unknown; INVOLVEDIN: biological_process unknown; LOCATED IN: plasmamembrane; EXPRESSED IN: 22 plant structures; EXPRESSEDDURING: 13 growth stages; CONTAINS InterPro DOMAIN/s:RPM1-interacting protein 4, defence response(InterPro:IPR008700); BEST Arabidopsis thaliana proteinmatch is: unknown protein (TAIR:AT5G64850.1); Has 30201Blast hits to…	112	141	355	1e-33	72	110	0.65	81	110	0.73	10	110	0.09	1
1	DT571826	933	AT2G30020.1 | Symbols: | Protein phosphatase 2C family protein |chr2:12814437-12815904 FORWARD LENGTH=396	396	239	609	3e-63	118	188	0.62	147	188	0.78	7	188	0.03	1
1	DW235240	813	AT1G15550.1 | Symbols: GA4, ATGA3OX1, GA3OX1 | gibberellin 3-oxidase 1 |chr1:5344569-5346078 REVERSE LENGTH=358	358	301	772	3e-82	142	217	0.65	171	217	0.78				2
1	ES827456	1296	AT3G07360.1 | Symbols: PUB9, ATPUB9 | plant U-box 9 | chr3:2354884-2356613FORWARD LENGTH=460	460	222	565	5e-58	117	215	0.54	155	215	0.72	4	215	0.01	2
1	ES831349	986	AT5G45130.1 | Symbols: ATRAB5A, ATRABF2A, RABF2A, RAB5A, RHA1, ATRAB-F2A,RAB-F2A | RAB homolog 1 | chr5:18244495-18246060 FORWARDLENGTH=200	200	265	678	3e-71	134	200	0.67	158	200	0.79	1	200	0	3
1	DW238601	685	AT5G47480.1 | Symbols: | RGPR-related | chr5:19257420-19263132 FORWARDLENGTH=1350	1350	49.3	116	2e-06	34	87	0.39	49	87	0.56	8	87	0.09	-1
1	EX164537	955	AT5G07990.1 | Symbols: TT7, CYP75B1, D501 | Cytochrome P450 superfamily protein |chr5:2560437-2562859 FORWARD LENGTH=513	513	162	411	2e-40	110	296	0.37	159	296	0.53	6	296	0.02	2
1	EX166547	972	AT5G65110.2 | Symbols: ACX2, ATACX2 | acyl-CoA oxidase 2 |chr5:26010060-26012482 REVERSE LENGTH=646	646	323	829	8e-89	153	173	0.88	165	173	0.95				1
1	EX164117	666	AT3G10960.1 | Symbols: ATAZG1, AZG1 | AZA-guanine resistant1 |chr3:3424986-3426725 REVERSE LENGTH=579	579	142	359	1e-34	72	126	0.57	88	126	0.69				3
1	ES845782	397	AT4G36220.1 | Symbols: FAH1, CYP84A1 | ferulic acid 5-hydroxylase 1 |chr4:17137584-17139619 REVERSE LENGTH=520	520	105	262	9e-24	49	92	0.53	65	92	0.7	1	92	0.01	2
1	DW497928	838	AT3G49940.1 | Symbols: LBD38 | LOB domain-containing protein 38 |chr3:18514465-18515302 FORWARD LENGTH=247	247	189	480	2e-48	89	121	0.73	105	121	0.86	2	121	0.01	3
1	ES802491	800	AT3G17090.1 | Symbols: | Protein phosphatase 2C family protein |chr3:5826984-5829327 FORWARD LENGTH=384	384	300	767	1e-81	145	181	0.8	163	181	0.9	3	181	0.01	2
1	DW486097	668	AT2G01690.2 | Symbols: | ARM repeat superfamily protein | chr2:309144-313499REVERSE LENGTH=744	744	343	879	7e-95	180	216	0.83	193	216	0.89				-3
1	ES831552	869	AT5G08560.2 | Symbols: | transducin family protein / WD-40 repeat family protein| chr5:2771104-2773827 REVERSE LENGTH=589	589	338	868	2e-93	156	219	0.71	186	219	0.84	7	219	0.03	1
1	ES813789	618	AT5G20030.1 | Symbols: | Plant Tudor-like RNA-binding protein |chr5:6764971-6766036 REVERSE LENGTH=326	326	79.3	194	2e-15	48	107	0.44	70	107	0.65	2	107	0.01	3
1	ES850907	1151	AT3G58790.1 | Symbols: GAUT15 | galacturonosyltransferase 15 |chr3:21742455-21745972 REVERSE LENGTH=540	540	379	973	e-105	173	260	0.66	212	260	0.81	1	260	0	2
1	ES845990	839	AT1G47200.1 | Symbols: WPP2 | WPP domain protein 2 | chr1:17298181-17298723REVERSE LENGTH=180	180	117	293	1e-26	68	154	0.44	99	154	0.64				2
1	ES810832	1324	AT1G22930.2 | Symbols: | T-complex protein 11 | chr1:8118049-8121854 FORWARDLENGTH=1020	1020	236	603	2e-62	133	279	0.47	179	279	0.64	2	279	0	1
1	ES831840	548	AT1G21080.1 | Symbols: | DNAJ heat shock N-terminal domain-containing protein| chr1:7378822-7382275 REVERSE LENGTH=391	391	133	334	8e-32	75	152	0.49	89	152	0.58	3	152	0.01	1
1	EF419428	866	AT4G24210.1 | Symbols: SLY1 | F-box family protein | chr4:12563658-12564113FORWARD LENGTH=151	151	172	435	3e-43	91	160	0.56	108	160	0.67	2	160	0.01	3
1	ES816624	1400	AT4G30960.1 | Symbols: CIPK6, SIP3, SNRK3.14, ATCIPK6 | SOS3-interacting protein3 | chr4:15067400-15068725 FORWARD LENGTH=441	441	296	758	2e-80	150	195	0.76	168	195	0.86	1	195	0	2
1	ES807769	700	AT4G24100.1 | Symbols: | Protein kinase superfamily protein |chr4:12515223-12519336 FORWARD LENGTH=709	709	98.2	243	5e-21	53	88	0.6	68	88	0.77				3
1	DT567618	922	AT1G75820.1 | Symbols: CLV1, FAS3, FLO5, ATCLV1 | Leucine-rich receptor-likeprotein kinase family protein | chr1:28463631-28466652REVERSE LENGTH=980	980	403	1036	e-113	200	295	0.67	236	295	0.8	2	295	0	1
1	ES849478	1214	AT5G23950.1 | Symbols: | Calcium-dependent lipid-binding (CaLB domain) familyprotein | chr5:8082789-8083448 FORWARD LENGTH=219	219	178	451	8e-45	91	153	0.59	111	153	0.72	1	153	0	2
1	ES813424	1122	AT1G20100.2 | Symbols: | unknown protein; FUNCTIONS IN: molecular_functionunknown; INVOLVED IN: biological_process unknown;EXPRESSED IN: 24 plant structures; EXPRESSED DURING: 15growth stages; BEST Arabidopsis thaliana protein matchis: unknown protein (TAIR:AT1G75860.1); Has 30201 Blasthits to 17322 proteins in 780 species: Archae - 12;Bacteria - 1396; Metazoa - 17338; Fungi - 3422; Plants -5037;…	216	50.4	119	2e-06	30	59	0.5	40	59	0.67	10	59	0.16	2
1	DR454591	584	AT5G55160.1 | Symbols: SUM2, SUMO 2, SUMO2, ATSUMO2 | small ubiquitin-likemodifier 2 | chr5:22383747-22384772 REVERSE LENGTH=103	103	167	423	4e-42	82	89	0.92	84	89	0.94				1
1	ES794699	1338	AT1G64720.1 | Symbols: CP5 | Polyketide cyclase/dehydrase and lipid transportsuperfamily protein | chr1:24046887-24048537 REVERSELENGTH=385	385	399	1024	e-111	184	255	0.72	213	255	0.83				3
1	ES811846	1322	AT4G34050.1 | Symbols: CCoAOMT1 | S-adenosyl-L-methionine-dependentmethyltransferases superfamily protein |chr4:16310844-16311973 FORWARD LENGTH=259	259	393	1009	e-121	183	215	0.85	207	215	0.96				2
1	EU372996	1066	AT5G13180.1 | Symbols: ANAC083, VNI2, NAC083 | NAC domain containing protein 83| chr5:4196643-4197577 FORWARD LENGTH=252	252	289	740	2e-78	153	265	0.57	184	265	0.69	19	265	0.07	2
1	ES816233	1304	AT4G19040.2 | Symbols: EDR2 | ENHANCED DISEASE RESISTANCE 2 |chr4:10431799-10437171 REVERSE LENGTH=724	724	172	437	5e-48	96	170	0.56	109	170	0.64	1	170	0	1
1	ES812869	1373	AT1G61520.3 | Symbols: LHCA3 | photosystem I light harvesting complex gene 3 |chr1:22700152-22701149 FORWARD LENGTH=273	273	422	1085	e-118	213	273	0.78	223	273	0.81	1	273	0	2
1	DW504248	737	AT1G49960.1 | Symbols: | Xanthine/uracil permease family protein |chr1:18498700-18501699 FORWARD LENGTH=526	526	306	783	1e-83	145	182	0.79	163	182	0.89				2
1	DW513263	774	AT3G28345.1 | Symbols: | ABC transporter family protein | chr3:10593921-10598775REVERSE LENGTH=1240	1240	259	663	1e-69	129	163	0.79	150	163	0.92	1	163	0	1
1	EX165403	962	AT2G24550.1 | Symbols: | unknown protein; BEST Arabidopsis thaliana proteinmatch is: unknown protein (TAIR:AT4G31510.1); Has 219Blast hits to 219 proteins in 33 species: Archae - 0;Bacteria - 0; Metazoa - 16; Fungi - 2; Plants - 184;Viruses - 0; Other Eukaryotes - 17 (source: NCBI BLink).| chr2:10428060-10429051 REVERSE LENGTH=245	245	124	312	7e-29	82	186	0.44	100	186	0.53	16	186	0.08	1
1	ES842913	1047	AT2G37040.1 | Symbols: PAL1, ATPAL1 | PHE ammonia lyase 1 |chr2:15557602-15560237 REVERSE LENGTH=725	725	449	1155	e-126	238	325	0.73	266	325	0.81				2
1	DW485879	936	AT4G33920.1 | Symbols: | Protein phosphatase 2C family protein |chr4:16260876-16262703 FORWARD LENGTH=380	380	435	1118	e-122	214	288	0.74	239	288	0.82	1	288	0	-2
1	ES792284	1323	AT1G07750.1 | Symbols: | RmlC-like cupins superfamily protein |chr1:2404300-2405863 REVERSE LENGTH=356	356	138	348	7e-33	87	298	0.29	143	298	0.47				2
1	ES808648	1267	AT4G01610.1 | Symbols: | Cysteine proteinases superfamily protein |chr4:694857-696937 FORWARD LENGTH=359	359	453	1166	e-127	219	324	0.67	246	324	0.75	4	324	0.01	1
1	ES848202	1093	AT5G18620.2 | Symbols: CHR17 | chromatin remodeling factor17 |chr5:6196190-6202058 REVERSE LENGTH=1072	1072	387	994	e-108	189	219	0.86	205	219	0.93	2	219	0	3
1	ES796394	1317	AT5G57710.1 | Symbols: | Double Clp-N motif-containing P-loop nucleosidetriphosphate hydrolases superfamily protein |chr5:23384794-23388052 FORWARD LENGTH=990	990	266	680	2e-71	146	286	0.51	206	286	0.72	5	286	0.01	3
1	ES815219	1361	AT4G36630.1 | Symbols: EMB2754 | Vacuolar sorting protein 39 |chr4:17272088-17276524 REVERSE LENGTH=1000	1000	283	725	1e-76	154	244	0.63	183	244	0.75	3	244	0.01	2
1	DT557040	949	AT1G07540.1 | Symbols: TRFL2 | TRF-like 2 | chr1:2318433-2321048 REVERSELENGTH=630	630	299	765	2e-81	167	273	0.61	193	273	0.7				1
1	EV483011	672	AT5G18800.2 | Symbols: | Cox19-like CHCH family protein | chr5:6267304-6268393FORWARD LENGTH=106	106	176	445	2e-44	77	106	0.72	90	106	0.84				3
1	DT463316	781	AT2G03070.1 | Symbols: MED8 | mediator subunit 8 | chr2:905978-908792 FORWARDLENGTH=524	524	137	346	6e-33	82	157	0.52	102	157	0.64	5	157	0.03	-3
1	ES832391	886	AT5G04430.1 | Symbols: BTR1, BTR1S | binding to TOMV RNA 1L (long form) |chr5:1250602-1253523 REVERSE LENGTH=313	313	256	655	1e-68	128	177	0.72	148	177	0.83				3
1	ES840080	1595	AT5G21105.2 | Symbols: | Plant L-ascorbate oxidase | chr5:7174321-7177409FORWARD LENGTH=397	397	252	644	4e-67	109	157	0.69	130	157	0.82	1	157	0	2
1	ES801507	1017	AT4G17570.2 | Symbols: GATA26 | GATA transcription factor 26 |chr4:9784329-9786644 REVERSE LENGTH=526	526	143	361	2e-34	99	220	0.45	133	220	0.6	7	220	0.03	2
1	EU123855	2036	AT2G45300.1 | Symbols: | RNA 3'-terminal phosphate cyclase/enolpyruvatetransferase, alpha/beta | chr2:18677518-18679868 FORWARDLENGTH=520	520	713	1840	0	367	522	0.7	414	522	0.79	4	522	0	2
1	DW493131	896	AT4G39850.2 | Symbols: PXA1 | peroxisomal ABC transporter 1 |chr4:18489220-18496762 FORWARD LENGTH=1338	1338	356	914	1e-98	177	252	0.7	211	252	0.83	5	252	0.01	-3
1	ES806723	1295	AT5G61020.2 | Symbols: ECT3 | evolutionarily conserved C-terminal region 3 |chr5:24557485-24559780 REVERSE LENGTH=493	493	389	999	e-108	184	300	0.61	236	300	0.78	14	300	0.04	3
1	ES845814	1079	AT2G15530.4 | Symbols: | RING/U-box superfamily protein | chr2:6774150-6777899FORWARD LENGTH=780	780	45.4	106	4e-11	42	159	0.26	64	159	0.4	6	159	0.03	3
1	DT552623	956	AT3G17390.1 | Symbols: MTO3, SAMS3, MAT4 | S-adenosylmethionine synthetasefamily protein | chr3:5952484-5953665 REVERSE LENGTH=393	393	535	1377	e-152	261	293	0.89	274	293	0.93				2
1	DW514798	736	AT1G52540.1 | Symbols: | Protein kinase superfamily protein |chr1:19570298-19571884 REVERSE LENGTH=350	350	115	289	2e-26	54	81	0.66	64	81	0.79				3
1	EV496544	856	AT4G36945.1 | Symbols: | PLC-like phosphodiesterases superfamily protein |chr4:17420098-17422047 REVERSE LENGTH=408	408	215	548	5e-57	94	137	0.68	117	137	0.85				1
1	ES827516	1289	AT1G03350.1 | Symbols: | BSD domain-containing protein | chr1:822834-824246REVERSE LENGTH=470	470	183	464	3e-46	97	168	0.57	115	168	0.68	3	168	0.01	2
1	DN780571	774	AT1G75750.2 | Symbols: GASA1 | GAST1 protein homolog 1 | chr1:28441813-28442284REVERSE LENGTH=97	97	125	314	3e-29	55	74	0.74	58	74	0.78				3
1	ES798067	1262	AT1G03080.1 | Symbols: | kinase interacting (KIP1-like) family protein |chr1:731794-737332 REVERSE LENGTH=1733	1733	112	279	7e-25	101	333	0.3	147	333	0.44	1	333	0	3
1	DN802754	550	AT3G06670.2 | Symbols: | binding | chr3:2105908-2113136 REVERSE LENGTH=886	886	132	331	2e-31	68	98	0.69	74	98	0.75				3
1	ES823869	1242	AT4G25620.1 | Symbols: | hydroxyproline-rich glycoprotein family protein |chr4:13067447-13069296 REVERSE LENGTH=449	449	172	436	4e-43	113	235	0.48	138	235	0.58	16	235	0.06	2
1	ES835005	895	AT3G16510.1 | Symbols: | Calcium-dependent lipid-binding (CaLB domain) familyprotein | chr3:5617112-5618194 REVERSE LENGTH=360	360	139	349	3e-33	76	147	0.51	100	147	0.68	9	147	0.06	1
1	DW480282	908	AT1G47550.2 | Symbols: SEC3A | exocyst complex component sec3A |chr1:17457171-17463896 FORWARD LENGTH=888	888	521	1343	e-148	264	301	0.87	281	301	0.93				-2
1	DW478391	1008	AT4G24060.1 | Symbols: | Dof-type zinc finger DNA-binding family protein |chr4:12503970-12505417 FORWARD LENGTH=342	342	214	544	1e-55	146	343	0.42	174	343	0.5	56	343	0.16	-1
1	DW486322	721	AT5G25880.1 | Symbols: ATNADP-ME3, NADP-ME3 | NADP-malic enzyme 3 |chr5:9024549-9028260 FORWARD LENGTH=588	588	322	826	1e-88	153	194	0.78	174	194	0.89				2
1	ES844580	754	AT2G31820.1 | Symbols: | Ankyrin repeat family protein |chr2:13530350-13532562 FORWARD LENGTH=662	662	108	271	3e-24	58	89	0.65	66	89	0.74	2	89	0.02	3
1	DW495664	871	AT3G53780.2 | Symbols: ATRBL4, RBL4 | RHOMBOID-like protein 4 |chr3:19924729-19926648 REVERSE LENGTH=394	394	263	672	1e-85	127	182	0.69	150	182	0.82				-1
1	ES827934	1273	AT1G26690.1 | Symbols: | emp24/gp25L/p24 family/GOLD family protein |chr1:9224299-9225682 REVERSE LENGTH=214	214	228	582	5e-60	108	198	0.54	138	198	0.69				3
1	ES850653	855	AT4G16760.2 | Symbols: ACX1 | acyl-CoA oxidase 1 | chr4:9424930-9428689 REVERSELENGTH=651	651	117	292	1e-26	55	64	0.85	58	64	0.9				1
1	ES809350	867	AT5G40580.2 | Symbols: PBB2 | 20S proteasome beta subunit PBB2 |chr5:16248511-16250451 REVERSE LENGTH=274	274	370	950	e-103	179	204	0.87	194	204	0.95				2
1	DT567784	718	AT3G11420.1 | Symbols: | Protein of unknown function (DUF604) |chr3:3591834-3594323 FORWARD LENGTH=505	505	127	318	3e-35	73	160	0.45	99	160	0.61	8	160	0.05	3
1	ES794346	1319	AT1G13360.1 | Symbols: | unknown protein; BEST Arabidopsis thaliana proteinmatch is: unknown protein (TAIR:AT3G25870.1); Has 69Blast hits to 69 proteins in 16 species: Archae - 0;Bacteria - 0; Metazoa - 6; Fungi - 0; Plants - 63;Viruses - 0; Other Eukaryotes - 0 (source: NCBI BLink).| chr1:4577229-4577813 REVERSE LENGTH=194	194	59.7	143	4e-09	46	134	0.34	61	134	0.45	8	134	0.05	-3
1	DW226256	883	AT4G27020.1 | Symbols: | unknown protein; FUNCTIONS IN: molecular_functionunknown; LOCATED IN: vacuole; BEST Arabidopsis thalianaprotein match is: unknown protein (TAIR:AT5G54870.1);Has 1807 Blast hits to 1807 proteins in 277 species:Archae - 0; Bacteria - 0; Metazoa - 736; Fungi - 347;Plants - 385; Viruses - 0; Other Eukaryotes - 339(source: NCBI BLink). | chr4:13568604-13571381 REVERSELENGTH=523	523	372	956	e-103	169	201	0.84	186	201	0.92				2
1	CD486123	684	AT3G02470.4 | Symbols: | S-adenosylmethionine decarboxylase |chr3:510223-511323 FORWARD LENGTH=366	366	174	440	6e-44	90	170	0.52	119	170	0.7	9	170	0.05	2
1	ES792562	1389	AT1G52380.1 | Symbols: | NUP50 (Nucleoporin 50 kDa) protein |chr1:19509979-19511301 FORWARD LENGTH=440	440	243	619	3e-64	130	250	0.52	160	250	0.64	12	250	0.04	1
1	EV491877	529	AT1G69010.1 | Symbols: BIM2 | BES1-interacting Myc-like protein 2 |chr1:25941804-25943599 FORWARD LENGTH=311	311	67.4	163	5e-12	40	95	0.42	61	95	0.64				2
1	EX165165	592	AT4G18990.1 | Symbols: XTH29 | xyloglucan endotransglucosylase/hydrolase 29 |chr4:10401941-10404248 REVERSE LENGTH=357	357	51.6	122	4e-07	20	32	0.62	26	32	0.81				2
1	FJ409868	1080	AT5G15800.1 | Symbols: SEP1, AGL2 | K-box region and MADS-box transcriptionfactor family protein | chr5:5151594-5153767 REVERSELENGTH=251	251	188	477	6e-48	111	253	0.43	144	253	0.56	14	253	0.05	2
1	ES849453	867	AT5G02620.1 | Symbols: ANK1, ATANK1 | ankyrin-like1 | chr5:589666-591536FORWARD LENGTH=524	524	195	495	7e-68	104	178	0.58	132	178	0.74	4	178	0.02	3
1	ES832716	1329	AT1G32230.1 | Symbols: RCD1, CEO, CEO1, ATP8, AtRCD1 | WWE protein-proteininteraction domain protein family |chr1:11613427-11615894 FORWARD LENGTH=589	589	134	338	9e-41	85	239	0.35	126	239	0.52	10	239	0.04	2
1	ES801655	1277	AT4G35050.1 | Symbols: MSI3, NFC3 | Transducin family protein / WD-40 repeatfamily protein | chr4:16682752-16684751 REVERSELENGTH=424	424	473	1216	e-141	214	294	0.72	253	294	0.86				3
1	ES827605	1294	AT1G70940.1 | Symbols: PIN3, ATPIN3 | Auxin efflux carrier family protein |chr1:26743170-26745871 FORWARD LENGTH=640	640	235	599	6e-62	118	130	0.9	127	130	0.97				1
1	ES794767	1297	AT3G15880.3 | Symbols: WSIP2 | WUS-interacting protein 2 | chr3:5364792-5371869REVERSE LENGTH=1125	1125	442	1137	e-124	213	320	0.66	260	320	0.81	2	320	0	2
1	EX167651	777	AT3G12490.1 | Symbols: ATCYSB, ATCYS6, CYSB | cystatin B | chr3:3960523-3961777REVERSE LENGTH=201	201	126	316	2e-29	60	119	0.5	84	119	0.7				1
1	ES814582	1340	AT3G02230.1 | Symbols: RGP1, ATRGP1 | reversibly glycosylated polypeptide 1 |chr3:415463-417304 FORWARD LENGTH=357	357	113	282	3e-25	52	60	0.86	54	60	0.9				1
1	DT573253	924	AT5G22450.1 | Symbols: | unknown protein; LOCATED IN: chloroplast; EXPRESSED IN:22 plant structures; EXPRESSED DURING: 13 growth stages;BEST Arabidopsis thaliana protein match is: unknownprotein (TAIR:AT2G19390.1); Has 30201 Blast hits to 17322proteins in 780 species: Archae - 12; Bacteria - 1396;Metazoa - 17338; Fungi - 3422; Plants - 5037; Viruses -0; Other Eukaryotes - 2996 (source: NCBI BLink…	1154	206	525	1e-53	126	286	0.44	165	286	0.57	3	286	0.01	3
1	ES809860	1255	AT1G13340.1 | Symbols: | Regulator of Vps4 activity in the MVB pathway protein| chr1:4569622-4571043 REVERSE LENGTH=409	409	241	615	8e-64	131	242	0.54	171	242	0.7	2	242	0	2
1	ES800786	865	AT1G79650.1 | Symbols: RAD23, RAD23B | Rad23 UV excision repair protein family| chr1:29972406-29975132 REVERSE LENGTH=371	371	270	691	7e-74	148	233	0.63	166	233	0.71	1	233	0	1
1	DN780463	729	AT5G64940.2 | Symbols: ATATH13, ATH13 | ABC2 homolog 13 |chr5:25949116-25953326 FORWARD LENGTH=761	761	286	733	7e-78	158	237	0.66	169	237	0.71	1	237	0	-2
1	ES833746	1273	AT1G79940.4 | Symbols: ATERDJ2A | DnaJ / Sec63 Brl domains-containing protein |chr1:30070023-30073237 FORWARD LENGTH=594	594	324	830	9e-89	172	264	0.65	200	264	0.75	3	264	0.01	3
1	ES822773	1294	AT2G33570.1 | Symbols: | Domain of unknown function (DUF23) |chr2:14217361-14219043 FORWARD LENGTH=496	496	141	356	8e-34	99	285	0.34	131	285	0.45	13	285	0.04	3
1	ES823771	1315	AT4G24560.1 | Symbols: UBP16 | ubiquitin-specific protease 16 |chr4:12679493-12684528 REVERSE LENGTH=1008	1008	390	1002	e-110	197	309	0.63	243	309	0.78	2	309	0	1
1	DN760196	421	AT2G39260.1 | Symbols: | binding;RNA binding | chr2:16392288-16399588 REVERSELENGTH=1181	1181	110	274	4e-25	54	95	0.56	75	95	0.78	1	95	0.01	1
1	ES834637	1321	AT5G07990.1 | Symbols: TT7, CYP75B1, D501 | Cytochrome P450 superfamily protein| chr5:2560437-2562859 FORWARD LENGTH=513	513	131	329	1e-30	72	201	0.35	110	201	0.54				3
1	DW518360	767	AT4G14420.1 | Symbols: | HR-like lesion-inducing protein-related |chr4:8302171-8303738 REVERSE LENGTH=158	158	170	431	8e-43	87	149	0.58	102	149	0.68	1	149	0	1
1	ES811393	1385	AT2G31380.1 | Symbols: STH | salt tolerance homologue | chr2:13382150-13383302FORWARD LENGTH=238	238	221	563	9e-58	116	191	0.6	136	191	0.71	1	191	0	1
1	EX167080	941	AT4G16430.1 | Symbols: | basic helix-loop-helix (bHLH) DNA-binding superfamilyprotein | chr4:9267599-9269002 FORWARD LENGTH=467	467	171	434	5e-43	97	190	0.51	129	190	0.67	4	190	0.02	1
1	DT546070	956	AT5G64210.1 | Symbols: AOX2 | alternative oxidase 2 | chr5:25683965-25685664REVERSE LENGTH=353	353	353	905	e-100	165	215	0.76	189	215	0.87	2	215	0	3
1	DT557555	778	AT2G15760.1 | Symbols: | Protein of unknown function (DUF1645) |chr2:6865807-6866754 REVERSE LENGTH=315	315	95.5	236	3e-20	83	250	0.33	116	250	0.46	6	250	0.02	2
1	DN780134	737	AT2G39980.1 | Symbols: | HXXXD-type acyl-transferase family protein |chr2:16688437-16689885 REVERSE LENGTH=482	482	280	717	5e-76	138	233	0.59	170	233	0.72	2	233	0	1
1	DT460710	830	AT2G27170.2 | Symbols: TTN7, SMC3 | Structural maintenance of chromosomes (SMC)family protein | chr2:11609319-11617064 REVERSELENGTH=1204	1204	412	1060	e-115	214	262	0.81	227	262	0.86	3	262	0.01	1
1	DW224730	640	AT3G53260.1 | Symbols: PAL2, ATPAL2 | phenylalanine ammonia-lyase 2 |chr3:19744256-19746619 REVERSE LENGTH=717	717	193	490	9e-50	90	119	0.75	103	119	0.86				-2
1	ES809340	1350	AT3G03440.1 | Symbols: | ARM repeat superfamily protein | chr3:815709-818568FORWARD LENGTH=408	408	303	777	1e-85	162	272	0.59	203	272	0.74	1	272	0	3
1	DW517924	822	AT5G26770.1 | Symbols: | unknown protein; BEST Arabidopsis thaliana proteinmatch is: unknown protein (TAIR:AT3G05830.1); Has 30201Blast hits to 17322 proteins in 780 species: Archae -12; Bacteria - 1396; Metazoa - 17338; Fungi - 3422;Plants - 5037; Viruses - 0; Other Eukaryotes - 2996(source: NCBI BLink). | chr5:9407981-9409735 REVERSELENGTH=335	335	281	720	3e-76	139	183	0.75	162	183	0.88				2
1	ES820783	1014	AT3G54660.1 | Symbols: GR, EMB2360, ATGR2 | glutathione reductase |chr3:20230356-20233100 REVERSE LENGTH=565	565	523	1346	e-148	255	308	0.82	286	308	0.92				2
1	ES799107	1234	AT5G27640.2 | Symbols: TIF3B1, EIF3B, ATEIF3B-1, EIF3B-1, ATTIF3B1 | translationinitiation factor 3B1 | chr5:9781207-9784759 REVERSELENGTH=738	738	494	1273	e-140	240	294	0.81	260	294	0.88				1
1	ES840654	977	AT5G19330.1 | Symbols: ARIA | ARM repeat protein interacting with ABF2 |chr5:6508095-6512701 REVERSE LENGTH=710	710	472	1214	e-133	246	319	0.77	266	319	0.83				3
1	ES819379	931	AT2G27260.1 | Symbols: | Late embryogenesis abundant (LEA) hydroxyproline-richglycoprotein family | chr2:11669769-11670500 FORWARDLENGTH=243	243	137	346	8e-33	69	182	0.37	112	182	0.61	5	182	0.02	3
1	ES843254	495	AT5G65720.2 | Symbols: ATNIFS1, NIFS1, NFS1, ATNFS1 | nitrogen fixation S(NIFS)-like 1 | chr5:26296733-26297710 FORWARDLENGTH=325	325	145	367	1e-35	72	76	0.94	75	76	0.98				1
1	ES828860	1317	AT2G46500.2 | Symbols: ATPI4K GAMMA 4, UBDK GAMMA 4, PI4K GAMMA 4 |phosphoinositide 4-kinase gamma 4 |chr2:19086741-19088534 REVERSE LENGTH=566	566	417	1072	e-120	201	298	0.67	239	298	0.8				1
1	EF688573	1223	AT4G25970.1 | Symbols: PSD3 | phosphatidylserine decarboxylase 3 |chr4:13184240-13189139 FORWARD LENGTH=635	635	496	1276	e-140	246	365	0.67	299	365	0.81				2
1	ES805293	1152	AT1G67230.1 | Symbols: LINC1 | little nuclei1 | chr1:25151561-25156032 REVERSELENGTH=1132	1132	89.7	221	3e-18	65	171	0.38	101	171	0.59	13	171	0.07	3
1	ES849688	708	AT1G67750.1 | Symbols: | Pectate lyase family protein | chr1:25401660-25403165FORWARD LENGTH=408	408	50.8	120	9e-07	25	56	0.44	30	56	0.53				1
1	DW488872	673	AT3G50690.1 | Symbols: | Leucine-rich repeat (LRR) family protein |chr3:18835271-18837097 REVERSE LENGTH=447	447	245	625	2e-65	126	156	0.8	134	156	0.85				-3
1	ES847870	703	AT4G25040.1 | Symbols: | Uncharacterised protein family (UPF0497) |chr4:12868320-12869319 FORWARD LENGTH=170	170	95.5	236	3e-20	52	168	0.3	82	168	0.48				2
1	DW232175	835	AT1G64050.2 | Symbols: | unknown protein; INVOLVED IN: biological_processunknown; LOCATED IN: cellular_component unknown;EXPRESSED IN: 22 plant structures; EXPRESSED DURING: 13growth stages. | chr1:23762584-23765714 FORWARDLENGTH=666	666	75.1	183	5e-14	50	107	0.46	61	107	0.57	19	107	0.17	3
1	ES832778	1269	AT2G32070.1 | Symbols: | Polynucleotidyl transferase, ribonuclease H-likesuperfamily protein | chr2:13640829-13641656 REVERSELENGTH=275	275	360	925	e-100	177	271	0.65	213	271	0.78	1	271	0	3
1	ES829850	1308	AT5G64550.1 | Symbols: | loricrin-related | chr5:25801794-25803698 REVERSELENGTH=634	634	498	1281	e-145	222	288	0.77	239	288	0.82				2
1	DT458117	869	AT3G16500.1 | Symbols: PAP1, IAA26 | phytochrome-associated protein 1 |chr3:5612801-5614208 REVERSE LENGTH=269	269	180	456	1e-45	98	166	0.59	112	166	0.67	4	166	0.02	3
1	DW243082	704	ATMG00580.1 | Symbols: NAD4 | NADH dehydrogenase subunit 4 | chrM:161693-169674FORWARD LENGTH=495	495	61.6	148	5e-10	27	29	0.93	28	29	0.96				-1
1	ES842284	1457	AT3G11780.1 | Symbols: | MD-2-related lipid recognition domain-containingprotein / ML domain-containing protein |chr3:3724326-3725476 REVERSE LENGTH=153	153	194	492	2e-49	91	128	0.71	100	128	0.78				1
1	ES812619	1325	AT1G28520.2 | Symbols: VOZ1 | vascular plant one zinc finger protein |chr1:10029713-10031479 FORWARD LENGTH=486	486	471	1212	e-133	243	372	0.65	277	372	0.74	3	372	0	2
1	ES828735	1111	AT3G24190.1 | Symbols: | Protein kinase superfamily protein |chr3:8743319-8747703 FORWARD LENGTH=793	793	417	1071	e-117	214	296	0.72	244	296	0.82	1	296	0	-2
1	ES846443	725	AT1G02070.1 | Symbols: | unknown protein; BEST Arabidopsis thaliana proteinmatch is: unknown protein (TAIR:AT3G60520.1); Has 98Blast hits to 98 proteins in 13 species: Archae - 0;Bacteria - 0; Metazoa - 0; Fungi - 0; Plants - 98;Viruses - 0; Other Eukaryotes - 0 (source: NCBI BLink).| chr1:370445-370947 REVERSE LENGTH=131	131	61.2	147	7e-10	48	160	0.3	62	160	0.38	1	160	0	1
1	DT558851	988	AT3G12360.1 | Symbols: ITN1 | Ankyrin repeat family protein |chr3:3934146-3936495 FORWARD LENGTH=590	590	286	731	2e-77	143	182	0.78	163	182	0.89				3
1	ES810658	1258	AT4G05020.2 | Symbols: NDB2 | NAD(P)H dehydrogenase B2 | chr4:2572752-2576222FORWARD LENGTH=619	619	366	940	e-101	209	382	0.54	250	382	0.65	10	382	0.02	1
1	DW505908	503	AT3G15810.1 | Symbols: | Protein of unknown function (DUF567) |chr3:5348054-5349178 REVERSE LENGTH=220	220	189	480	8e-49	92	134	0.68	111	134	0.82				2
1	ES794870	1336	AT2G43980.1 | Symbols: AtITPK4, ITPK4 | inositol 1,3,4-trisphosphate 5/6-kinase4 | chr2:18208437-18211604 REVERSE LENGTH=488	488	198	504	5e-78	110	229	0.48	148	229	0.64	3	229	0.01	1
1	ES801832	1436	AT4G16430.1 | Symbols: | basic helix-loop-helix (bHLH) DNA-binding superfamilyprotein | chr4:9267599-9269002 FORWARD LENGTH=467	467	144	364	1e-34	79	173	0.45	111	173	0.64	4	173	0.02	1
1	DT460138	655	AT1G53190.2 | Symbols: | RING/U-box superfamily protein |chr1:19838072-19840003 FORWARD LENGTH=494	494	172	437	1e-43	90	140	0.64	102	140	0.72	3	140	0.02	2
1	ES820425	1181	AT3G09980.1 | Symbols: | Family of unknown function (DUF662) |chr3:3069358-3071145 FORWARD LENGTH=178	178	208	530	5e-54	111	159	0.69	122	159	0.76				2
1	ES830039	1230	AT2G23910.1 | Symbols: | NAD(P)-binding Rossmann-fold superfamily protein |chr2:10177902-10179789 FORWARD LENGTH=304	304	254	649	8e-68	134	292	0.45	190	292	0.65	11	292	0.03	3
1	ES831763	649	AT4G00150.1 | Symbols: HAM3, ATHAM3, LOM3 | GRAS family transcription factor |chr4:57429-59105 REVERSE LENGTH=558	558	184	468	3e-47	83	130	0.63	106	130	0.81	1	130	0	1
1	GQ200734	2056	AT4G32410.1 | Symbols: CESA1, RSW1, AtCESA1 | cellulose synthase 1 |chr4:15641009-15646388 REVERSE LENGTH=1081	1081	1162	3005	0	558	653	0.85	593	653	0.9	1	653	0	1
1	ES825645	1301	AT2G40140.2 | Symbols: CZF1, ZFAR1, SZF2, ATSZF2 | zinc finger (CCCH-type)family protein | chr2:16772537-16774330 FORWARDLENGTH=597	597	98.2	243	1e-20	55	110	0.5	70	110	0.63	18	110	0.16	-1
1	DT550744	970	AT2G41900.1 | Symbols: | CCCH-type zinc finger protein with ARM repeat domain| chr2:17491352-17493502 FORWARD LENGTH=716	716	244	624	6e-72	135	213	0.63	160	213	0.75	7	213	0.03	2
1	ES821077	836	AT4G36870.2 | Symbols: BLH2, SAW1 | BEL1-like homeodomain 2 |chr4:17369423-17373723 FORWARD LENGTH=739	739	150	379	1e-36	74	92	0.8	79	92	0.85	8	92	0.08	1
1	ES841502	954	AT5G66930.3 | Symbols: | unknown protein; FUNCTIONS IN: molecular_functionunknown; INVOLVED IN: biological_process unknown;LOCATED IN: cellular_component unknown; EXPRESSED IN: 24plant structures; EXPRESSED DURING: 15 growth stages;CONTAINS InterPro DOMAIN/s: Protein of unknown functionDUF1649 (InterPro:IPR012445); Has 247 Blast hits to 247proteins in 111 species: Archae - 0; Bacteria - 0;Metazoa…	251	296	758	1e-80	153	204	0.75	171	204	0.83	2	204	0	-2
1	EF643509	1546	AT1G02500.2 | Symbols: SAM1, SAM-1, MAT1, AtSAM1 | S-adenosylmethioninesynthetase 1 | chr1:519037-520218 FORWARD LENGTH=393	393	718	1854	0	351	393	0.89	362	393	0.92				2
1	ES811087	1385	AT5G10710.1 | Symbols: | INVOLVED IN: chromosome segregation, cell division;LOCATED IN: chromosome, centromeric region, nucleus;EXPRESSED IN: 23 plant structures; EXPRESSED DURING: 13growth stages; CONTAINS InterPro DOMAIN/s: Centromereprotein Cenp-O (InterPro:IPR018464); Has 30201 Blasthits to 17322 proteins in 780 species: Archae - 12;Bacteria - 1396; Metazoa - 17338; Fungi - 3422; Plants -5037…	312	341	875	6e-94	165	252	0.65	202	252	0.8				3
1	ES794949	1279	AT3G52430.1 | Symbols: PAD4, ATPAD4 | alpha/beta-Hydrolases superfamily protein| chr3:19431566-19434292 FORWARD LENGTH=541	541	194	492	1e-52	103	230	0.44	155	230	0.67	4	230	0.01	2
1	DW231449	749	AT4G37790.1 | Symbols: HAT22 | Homeobox-leucine zipper protein family |chr4:17768241-17769272 FORWARD LENGTH=278	278	233	594	1e-61	119	169	0.7	133	169	0.78	11	169	0.06	2
1	ES831854	1297	AT4G12570.1 | Symbols: UPL5 | ubiquitin protein ligase 5 | chr4:7445585-7448819FORWARD LENGTH=873	873	172	435	6e-43	92	189	0.48	127	189	0.67				2
1	DW497303	641	AT1G55340.2 | Symbols: | Protein of unknown function (DUF1639) |chr1:20652605-20653469 FORWARD LENGTH=195	195	132	333	1e-31	69	87	0.79	75	87	0.86				1
1	ES841016	1022	AT2G21270.3 | Symbols: UFD1 | ubiquitin fusion degradation 1 |chr2:9107841-9110012 FORWARD LENGTH=340	340	419	1076	e-118	201	265	0.75	226	265	0.85				2
1	EX164560	917	AT1G02660.1 | Symbols: | alpha/beta-Hydrolases superfamily protein |chr1:572187-574746 REVERSE LENGTH=713	713	309	791	2e-84	150	240	0.62	184	240	0.76	3	240	0.01	1
1	ES816113	1313	AT1G66460.1 | Symbols: | Protein kinase superfamily protein |chr1:24789894-24791988 REVERSE LENGTH=467	467	404	1039	e-113	210	299	0.7	233	299	0.77	9	299	0.03	1
1	DR462755	875	AT5G05250.1 | Symbols: | unknown protein; BEST Arabidopsis thaliana proteinmatch is: unknown protein (TAIR:AT3G56360.1); Has 30201Blast hits to 17322 proteins in 780 species: Archae -12; Bacteria - 1396; Metazoa - 17338; Fungi - 3422;Plants - 5037; Viruses - 0; Other Eukaryotes - 2996(source: NCBI BLink). | chr5:1557116-1557835 REVERSELENGTH=239	239	155	393	3e-38	79	153	0.51	103	153	0.67	10	153	0.06	2
1	ES810700	944	AT5G62740.1 | Symbols: HIR1, ATHIR1 | SPFH/Band 7/PHB domain-containingmembrane-associated protein family |chr5:25201320-25202535 FORWARD LENGTH=286	286	389	1000	e-108	201	241	0.83	217	241	0.9				2
1	DN760070	547	AT1G22280.3 | Symbols: PAPP2C | phytochrome-associated protein phosphatase type2C | chr1:7874236-7875496 FORWARD LENGTH=287	287	82	201	2e-16	36	51	0.7	47	51	0.92				3
1	ES811277	1316	AT4G16210.1 | Symbols: ECHIA, E-COAH-2 | enoyl-CoA hydratase/isomerase A |chr4:9176864-9177978 REVERSE LENGTH=265	265	236	603	1e-63	119	163	0.73	139	163	0.85				3
1	DT573702	888	AT2G40890.1 | Symbols: CYP98A3 | cytochrome P450, family 98, subfamily A,polypeptide 3 | chr2:17058291-17060532 REVERSELENGTH=508	508	500	1287	e-142	240	295	0.81	271	295	0.91				2
1	DT554538	842	AT4G32420.3 | Symbols: | Cyclophilin-like peptidyl-prolyl cis-trans isomerasefamily protein | chr4:15647550-15652103 REVERSELENGTH=837	837	281	720	3e-76	134	182	0.73	154	182	0.84				2
1	ES831886	999	AT4G17440.2 | Symbols: | Protein of unknown function (DUF1639) |chr4:9727848-9728823 FORWARD LENGTH=215	215	76.6	187	2e-14	48	136	0.35	68	136	0.5	19	136	0.13	1
1	DW518165	896	AT1G12710.1 | Symbols: AtPP2-A12, PP2-A12 | phloem protein 2-A12 |chr1:4326980-4328324 REVERSE LENGTH=291	291	353	906	9e-98	159	232	0.68	190	232	0.81	1	232	0	1
1	ES834667	1374	AT1G21400.1 | Symbols: | Thiamin diphosphate-binding fold (THDP-binding)superfamily protein | chr1:7493492-7496240 FORWARDLENGTH=472	472	279	713	4e-75	139	212	0.65	166	212	0.78				2
1	ES832601	1228	AT1G04170.1 | Symbols: EIF2 GAMMA | eukaryotic translation initiation factor 2gamma subunit | chr1:1097423-1099702 FORWARD LENGTH=465	465	389	1000	e-125	201	248	0.81	215	248	0.86	2	248	0	3
1	ES808986	1298	AT1G29470.2 | Symbols: | S-adenosyl-L-methionine-dependent methyltransferasessuperfamily protein | chr1:10310424-10313369 REVERSELENGTH=770	770	71.2	173	2e-18	30	55	0.54	38	55	0.69				2
1	ES815671	977	AT4G29950.2 | Symbols: | Ypt/Rab-GAP domain of gyp1p superfamily protein |chr4:14658088-14660370 FORWARD LENGTH=703	703	150	380	1e-36	95	191	0.49	124	191	0.64	4	191	0.02	2
1	AF544228	3048	AT4G35790.2 | Symbols: ATPLDDELTA, PLDDELTA | phospholipase D delta |chr4:16955774-16959875 REVERSE LENGTH=857	857	1292	3344	0	621	858	0.72	714	858	0.83	10	858	0.01	3
1	FJ415178	1413	AT5G37600.1 | Symbols: ATGSR1, GLN1;1, GSR 1, ATGLN1;1 | glutamine synthase cloneR1 | chr5:14933574-14935656 REVERSE LENGTH=356	356	663	1710	0	302	342	0.88	328	342	0.95				1
1	DT463342	799	AT5G10520.1 | Symbols: RBK1 | ROP binding protein kinases 1 |chr5:3320584-3322649 REVERSE LENGTH=467	467	236	601	2e-62	114	176	0.64	146	176	0.82	1	176	0	-1
1	ES819163	1112	AT3G12740.1 | Symbols: ALIS1 | ALA-interacting subunit 1 | chr3:4049739-4051561FORWARD LENGTH=350	350	312	799	3e-85	161	281	0.57	202	281	0.71	1	281	0	3
1	DW517574	801	AT3G58560.1 | Symbols: | DNAse I-like superfamily protein |chr3:21650880-21653896 REVERSE LENGTH=602	602	281	720	3e-76	138	183	0.75	152	183	0.83	1	183	0	1
1	DT569218	888	AT1G22530.1 | Symbols: PATL2 | PATELLIN 2 | chr1:7955773-7958326 REVERSELENGTH=683	683	51.6	122	7e-07	26	43	0.6	32	43	0.74				2
1	DW232671	826	AT3G50370.1 | Symbols: | unknown protein; FUNCTIONS IN: molecular_functionunknown; INVOLVED IN: biological_process unknown; LOCATEDIN: cellular_component unknown; EXPRESSED IN: 26 plantstructures; EXPRESSED DURING: 15 growth stages; Has 27734Blast hits to 16708 proteins in 1259 species: Archae -81; Bacteria - 3434; Metazoa - 10876; Fungi - 2514;Plants - 987; Viruses - 212; Other Eukaryotes - 9630…	2156	121	304	5e-28	98	281	0.34	129	281	0.45	12	281	0.04	3
1	DT463434	790	AT4G17070.1 | Symbols: | peptidyl-prolyl cis-trans isomerases |chr4:9595523-9598066 REVERSE LENGTH=343	343	336	862	9e-93	156	257	0.6	188	257	0.73	3	257	0.01	3
1	ES827189	807	AT4G38350.2 | Symbols: | Patched family protein | chr4:17958324-17966846 REVERSELENGTH=1297	1297	308	789	3e-84	156	252	0.61	192	252	0.76	2	252	0	2
1	DT563477	838	AT4G36890.1 | Symbols: IRX14 | Nucleotide-diphospho-sugar transferasessuperfamily protein | chr4:17379631-17381627 REVERSELENGTH=525	525	157	398	6e-39	98	199	0.49	110	199	0.55	4	199	0.02	1
1	ES821169	1272	AT4G37260.1 | Symbols: MYB73, ATMYB73 | myb domain protein 73 |chr4:17540602-17541564 FORWARD LENGTH=320	320	269	688	3e-72	151	264	0.57	170	264	0.64	6	264	0.02	2
1	EV494209	696	AT3G17390.1 | Symbols: MTO3, SAMS3, MAT4 | S-adenosylmethionine synthetasefamily protein | chr3:5952484-5953665 REVERSE LENGTH=393	393	333	855	5e-92	167	189	0.88	174	189	0.92				3
1	DW520146	756	AT1G50020.1 | Symbols: | unknown protein; FUNCTIONS IN: molecular_functionunknown; INVOLVED IN: biological_process unknown;LOCATED IN: chloroplast thylakoid membrane, chloroplast;EXPRESSED IN: 24 plant structures; EXPRESSED DURING: 15growth stages; Has 72 Blast hits to 72 proteins in 27species: Archae - 0; Bacteria - 0; Metazoa - 0; Fungi -0; Plants - 72; Viruses - 0; Other Eukaryotes - 0(source:…	209	202	514	2e-52	110	195	0.56	133	195	0.68	1	195	0	3
1	ES797359	1336	AT3G12480.1 | Symbols: NF-YC11 | nuclear factor Y, subunit C11 |chr3:3958065-3960278 FORWARD LENGTH=293	293	137	345	2e-32	102	272	0.37	130	272	0.47	15	272	0.05	3
1	DT574062	886	AT2G41900.1 | Symbols: | CCCH-type zinc finger protein with ARM repeat domain| chr2:17491352-17493502 FORWARD LENGTH=716	716	224	570	8e-59	112	142	0.78	125	142	0.88				3
1	ES812949	1304	AT5G11560.1 | Symbols: | catalytics | chr5:3709734-3713994 REVERSE LENGTH=982	982	432	1110	e-121	220	377	0.58	275	377	0.72	7	377	0.01	1
1	ES848393	987	AT2G04520.1 | Symbols: | Nucleic acid-binding, OB-fold-like protein |chr2:1574802-1575239 REVERSE LENGTH=145	145	216	551	1e-56	105	130	0.8	115	130	0.88	3	130	0.02	3
1	ES830259	1011	AT1G27730.1 | Symbols: STZ, ZAT10 | salt tolerance zinc finger |chr1:9648302-9648985 REVERSE LENGTH=227	227	156	394	2e-38	106	252	0.42	126	252	0.5	3	252	0.01	1
1	DT466096	783	AT3G09270.1 | Symbols: ATGSTU8, GSTU8 | glutathione S-transferase TAU 8 |chr3:2848407-2849226 REVERSE LENGTH=224	224	188	477	4e-48	98	203	0.48	136	203	0.66	2	203	0	-2
1	ES820994	1033	AT3G15395.4 | Symbols: | unknown protein; FUNCTIONS IN: molecular_functionunknown; INVOLVED IN: biological_process unknown;LOCATED IN: endomembrane system; Has 31 Blast hits to 31proteins in 11 species: Archae - 0; Bacteria - 0;Metazoa - 0; Fungi - 0; Plants - 31; Viruses - 0; OtherEukaryotes - 0 (source: NCBI BLink). |chr3:5201014-5201307 FORWARD LENGTH=59	59	95.1	235	7e-20	44	59	0.74	50	59	0.84				2
1	ES795602	820	AT5G40340.1 | Symbols: | Tudor/PWWP/MBT superfamily protein |chr5:16131654-16134680 REVERSE LENGTH=1008	1008	97.4	241	1e-20	64	172	0.37	85	172	0.49	1	172	0	1
1	DW231455	694	AT5G16270.1 | Symbols: ATRAD21.3, SYN4 | sister chromatid cohesion 1 protein 4 |chr5:5316783-5322330 FORWARD LENGTH=1031	1031	132	331	3e-31	66	91	0.72	75	91	0.82				-3
1	ES808016	1288	AT5G07350.2 | Symbols: Tudor1, AtTudor1, TSN1 | TUDOR-SN protein 1 |chr5:2320021-2324892 REVERSE LENGTH=1007	1007	380	975	e-132	197	291	0.67	230	291	0.79	2	291	0	1
1	DT572380	994	AT1G20100.2 | Symbols: | unknown protein; FUNCTIONS IN: molecular_functionunknown; INVOLVED IN: biological_process unknown;EXPRESSED IN: 24 plant structures; EXPRESSED DURING: 15growth stages; BEST Arabidopsis thaliana protein matchis: unknown protein (TAIR:AT1G75860.1); Has 30201 Blasthits to 17322 proteins in 780 species: Archae - 12;Bacteria - 1396; Metazoa - 17338; Fungi - 3422; Plants -5037;…	216	50.1	118	2e-06	30	58	0.51	39	58	0.67	10	58	0.17	1
1	DN780148	848	AT2G42590.2 | Symbols: GRF9, GF14 MU | general regulatory factor 9 |chr2:17732118-17733775 REVERSE LENGTH=262	262	382	981	e-106	194	257	0.75	222	257	0.86	1	257	0	3
1	ES840271	1002	AT1G01550.2 | Symbols: BPS1 | Protein of unknown function (DUF793) |chr1:200526-201575 FORWARD LENGTH=349	349	241	615	3e-78	116	183	0.63	147	183	0.8				2
1	ES814643	1221	AT1G14700.1 | Symbols: PAP3, ATPAP3 | purple acid phosphatase 3 |chr1:5058680-5060988 FORWARD LENGTH=366	366	444	1142	e-125	208	312	0.66	251	312	0.8	3	312	0	1
1	ES849315	1277	AT3G58600.1 | Symbols: | Adaptin ear-binding coat-associated protein 1 NECAP-1| chr3:21668746-21670999 REVERSE LENGTH=302	302	350	897	2e-96	185	318	0.58	218	318	0.68	8	318	0.02	2
1	ES825757	1332	AT3G43230.1 | Symbols: | RING/FYVE/PHD-type zinc finger family protein |chr3:15207776-15209599 FORWARD LENGTH=485	485	447	1149	e-125	220	288	0.76	243	288	0.84				3
1	DW500387	915	AT1G62640.2 | Symbols: KAS III | 3-ketoacyl-acyl carrier protein synthase III |chr1:23192502-23194737 FORWARD LENGTH=404	404	378	971	e-105	185	228	0.81	204	228	0.89	1	228	0	3
1	ES825968	1281	AT5G56710.1 | Symbols: | Ribosomal protein L31e family protein |chr5:22944003-22944767 REVERSE LENGTH=119	119	163	412	3e-40	82	113	0.72	88	113	0.77				3
1	ES849861	1225	AT2G41060.2 | Symbols: | RNA-binding (RRM/RBD/RNP motifs) family protein |chr2:17127138-17128493 FORWARD LENGTH=451	451	227	579	1e-59	113	170	0.66	131	170	0.77	3	170	0.01	3
1	ES831045	1437	AT5G64200.2 | Symbols: ATSC35, SC35, At-SC35 | ortholog of human splicingfactor SC35 | chr5:25681849-25683553 REVERSE LENGTH=303	303	132	333	4e-31	62	75	0.82	69	75	0.92				2
1	DW511073	665	AT5G16490.1 | Symbols: RIC4 | ROP-interactive CRIB motif-containing protein 4 |chr5:5384468-5385205 REVERSE LENGTH=153	153	98.2	243	4e-21	65	138	0.47	89	138	0.64	4	138	0.02	2
1	ES804900	1146	AT1G80000.2 | Symbols: | CASC3/Barentsz eIF4AIII binding |chr1:30093195-30096742 FORWARD LENGTH=605	605	90.1	222	3e-18	52	110	0.47	61	110	0.55	1	110	0	3
1	ES800079	1237	AT1G12550.1 | Symbols: | D-isomer specific 2-hydroxyacid dehydrogenase familyprotein | chr1:4274649-4275831 FORWARD LENGTH=323	323	341	874	7e-94	169	266	0.63	209	266	0.78				2
1	EX164429	928	AT1G70670.1 | Symbols: | Caleosin-related family protein |chr1:26644830-26645970 FORWARD LENGTH=195	195	183	464	2e-46	87	150	0.58	109	150	0.72				2
1	ES810284	1345	AT2G27430.1 | Symbols: | ARM repeat superfamily protein |chr2:11729914-11733170 REVERSE LENGTH=438	438	198	504	2e-51	101	139	0.72	117	139	0.84	2	139	0.01	-3
1	DW509799	846	AT1G15780.1 | Symbols: | unknown protein; BEST Arabidopsis thaliana proteinmatch is: unknown protein (TAIR:AT2G10440.1); Has 103701Blast hits to 43153 proteins in 1828 species: Archae -30; Bacteria - 7385; Metazoa - 38639; Fungi - 11531;Plants - 7727; Viruses - 307; Other Eukaryotes - 38082(source: NCBI BLink). | chr1:5430446-5435921 REVERSELENGTH=1335	1335	167	424	6e-42	90	182	0.49	118	182	0.64	2	182	0.01	1
1	DW238551	857	AT1G18330.2 | Symbols: EPR1, RVE7 | Homeodomain-like superfamily protein |chr1:6306196-6307718 REVERSE LENGTH=372	372	55.5	132	5e-08	43	146	0.29	70	146	0.47	8	146	0.05	3
1	ES817834	1420	AT5G57580.1 | Symbols: | Calmodulin-binding protein | chr5:23314994-23317683REVERSE LENGTH=647	647	87	214	1e-28	44	117	0.37	71	117	0.6				2
1	DW494134	938	AT5G17330.1 | Symbols: GAD, GAD1 | glutamate decarboxylase |chr5:5711141-5714839 FORWARD LENGTH=502	502	540	1390	e-154	264	283	0.93	273	283	0.96				1
1	DT462785	843	AT3G49600.1 | Symbols: UBP26, SUP32, ATUBP26 | ubiquitin-specific protease 26 |chr3:18380942-18386662 REVERSE LENGTH=1067	1067	145	367	3e-35	69	88	0.78	80	88	0.9				-3
1	EU373044	1448	AT5G61210.1 | Symbols: SNAP33, ATSNAP33, SNP33, ATSNAP33B | solubleN-ethylmaleimide-sensitive factor adaptor protein 33 |chr5:24624027-24625366 FORWARD LENGTH=300	300	281	720	4e-85	144	240	0.6	174	240	0.72	2	240	0	1
1	DT466609	810	AT4G38060.2 | Symbols: | unknown protein; BEST Arabidopsis thaliana proteinmatch is: unknown protein (TAIR:AT5G65480.1); Has 35333Blast hits to 34131 proteins in 2444 species: Archae -798; Bacteria - 22429; Metazoa - 974; Fungi - 991;Plants - 531; Viruses - 0; Other Eukaryotes - 9610(source: NCBI BLink). | chr4:17873709-17874379 REVERSELENGTH=136	136	82.4	202	3e-16	45	88	0.51	54	88	0.61	7	88	0.07	1
1	ES826386	712	AT2G39730.1 | Symbols: RCA | rubisco activase | chr2:16570951-16573345 REVERSELENGTH=474	474	134	337	6e-32	63	84	0.75	70	84	0.83				-1
1	ES829834	1313	AT1G25370.1 | Symbols: | Protein of unknown function (DUF1639) |chr1:8898046-8898934 REVERSE LENGTH=263	263	110	274	3e-24	93	293	0.31	125	293	0.42	3	293	0.01	1
1	ES813952	1049	AT1G34760.2 | Symbols: GRF11, GF14 OMICRON, RHS5 | general regulatory factor 11| chr1:12743981-12745603 REVERSE LENGTH=252	252	313	801	e-107	157	186	0.84	173	186	0.93				1
1	ES796272	1230	AT1G15750.4 | Symbols: WSIP1, TPL | Transducin family protein / WD-40 repeatfamily protein | chr1:5415086-5420359 REVERSE LENGTH=1131	1131	280	715	2e-75	137	211	0.64	165	211	0.78				3
1	DW505636	730	AT5G17310.2 | Symbols: UGP2 | UDP-glucose pyrophosphorylase 2 |chr5:5696955-5700845 REVERSE LENGTH=470	470	93.2	230	2e-19	53	90	0.58	58	90	0.64				2
1	DW500600	833	AT1G80380.3 | Symbols: | P-loop containing nucleoside triphosphate hydrolasessuperfamily protein | chr1:30217895-30219784 FORWARDLENGTH=364	364	347	891	4e-96	166	214	0.77	186	214	0.86				1
1	DT575095	932	AT1G74030.1 | Symbols: ENO1 | enolase 1 | chr1:27839465-27841901 REVERSELENGTH=477	477	445	1145	e-125	233	307	0.75	256	307	0.83	1	307	0	1
1	EX165610	958	AT3G14205.1 | Symbols: | Phosphoinositide phosphatase family protein |chr3:4716008-4720524 REVERSE LENGTH=808	808	199	507	2e-51	92	136	0.67	115	136	0.84				1
1	EY198078	1001	AT5G12400.1 | Symbols: | DNA binding;zinc ion binding;DNA binding |chr5:4013813-4021018 FORWARD LENGTH=1602	1602	102	254	4e-22	43	84	0.51	56	84	0.66				2
1	EX172010	932	AT5G20280.1 | Symbols: ATSPS1F, SPS1F | sucrose phosphate synthase 1F |chr5:6844994-6849997 REVERSE LENGTH=1043	1043	282	721	2e-80	140	210	0.66	168	210	0.8	2	210	0	1
1	ES805489	979	AT1G60780.1 | Symbols: HAP13 | Clathrin adaptor complexes medium subunit familyprotein | chr1:22369289-22371885 REVERSE LENGTH=428	428	281	720	4e-76	138	159	0.86	149	159	0.93				1
1	ES829558	1155	AT3G25910.1 | Symbols: | Protein of unknown function (DUF1644) |chr3:9489836-9490954 FORWARD LENGTH=372	372	166	420	3e-41	95	172	0.55	109	172	0.63	6	172	0.03	3
1	DW500871	950	AT3G22260.1 | Symbols: | Cysteine proteinases superfamily protein |chr3:7871489-7873393 FORWARD LENGTH=240	240	327	838	7e-90	158	205	0.77	168	205	0.81				3
1	ES852324	1316	AT5G39360.1 | Symbols: EDL2 | EID1-like 2 | chr5:15753313-15754062 REVERSELENGTH=249	249	355	911	e-105	164	207	0.79	183	207	0.88	1	207	0	2
1	DQ303437	1471	AT3G11410.1 | Symbols: ATPP2CA, AHG3, PP2CA | protein phosphatase 2CA |chr3:3584181-3585649 REVERSE LENGTH=399	399	431	1107	e-121	242	427	0.56	293	427	0.68	11	427	0.02	3
1	ES839059	869	AT1G54610.3 | Symbols: | Protein kinase superfamily protein |chr1:20393962-20396902 REVERSE LENGTH=572	572	394	1011	e-110	200	281	0.71	227	281	0.8	3	281	0.01	3
1	ES844331	859	AT2G24520.1 | Symbols: AHA5, HA5 | H(+)-ATPase 5 | chr2:10415522-10419730 FORWARDLENGTH=931	931	275	704	2e-74	131	155	0.84	143	155	0.92				2
1	ES805093	1285	AT2G40110.1 | Symbols: | Yippee family putative zinc-binding protein |chr2:16748159-16749357 FORWARD LENGTH=130	130	240	612	2e-63	109	129	0.84	119	129	0.92	1	129	0	1
1	ES835377	1029	AT5G20240.1 | Symbols: PI | K-box region and MADS-box transcription factorfamily protein | chr5:6829203-6831208 FORWARDLENGTH=208	208	253	647	1e-67	135	215	0.62	163	215	0.75	3	215	0.01	3
1	DW241590	774	AT2G38940.1 | Symbols: ATPT2, PHT1;4 | phosphate transporter 1;4 |chr2:16258500-16260104 FORWARD LENGTH=534	534	370	950	e-103	181	207	0.87	195	207	0.94	1	207	0	2
1	ES849144	765	AT2G01860.1 | Symbols: EMB975 | Tetratricopeptide repeat (TPR)-like superfamilyprotein | chr2:388283-389743 FORWARD LENGTH=486	486	239	609	2e-63	122	223	0.54	160	223	0.71				3
1	ES810739	1271	AT1G12520.1 | Symbols: ATCCS, CCS | copper chaperone for SOD1 |chr1:4267277-4268900 REVERSE LENGTH=320	320	365	936	e-101	186	285	0.65	230	285	0.8	4	285	0.01	1
1	DT554914	918	AT2G25430.1 | Symbols: | epsin N-terminal homology (ENTH) domain-containingprotein / clathrin assembly protein-related |chr2:10822716-10824677 FORWARD LENGTH=653	653	374	961	e-104	211	317	0.66	225	317	0.7	13	317	0.04	2
1	DW236692	886	AT3G50590.1 | Symbols: | Transducin/WD40 repeat-like superfamily protein |chr3:18771292-18779220 FORWARD LENGTH=1614	1614	443	1139	e-125	228	295	0.77	252	295	0.85	2	295	0	2
1	AI730109	724	AT5G21080.1 | Symbols: | Uncharacterized protein | chr5:7158035-7162906 REVERSELENGTH=1025	1025	108	270	4e-24	73	175	0.41	100	175	0.57	7	175	0.04	2
1	ES803059	816	AT3G62630.1 | Symbols: | Protein of unknown function (DUF1645) |chr3:23163937-23165079 REVERSE LENGTH=380	380	138	347	5e-33	90	212	0.42	119	212	0.56	44	212	0.2	2
1	EX164209	466	AT2G02120.1 | Symbols: PDF2.1, LCR70 | Scorpion toxin-like knottin superfamilyprotein | chr2:538319-538842 FORWARD LENGTH=77	77	85.5	210	1e-17	35	58	0.6	46	58	0.79				3
1	AI726567	597	AT1G43890.3 | Symbols: ATRAB18, ATRABC1, RAB18-1, RABC1, ATRAB-C1, RAB18 | RABGTPASE HOMOLOG B18 | chr1:16646934-16648395 FORWARDLENGTH=212	212	221	564	2e-58	104	127	0.81	119	127	0.93				2
1	EX164062	502	AT1G03050.1 | Symbols: | ENTH/ANTH/VHS superfamily protein |chr1:707726-709860 FORWARD LENGTH=599	599	88.6	218	2e-18	46	83	0.55	60	83	0.72	5	83	0.06	2
1	DW515823	568	AT4G38400.1 | Symbols: ATEXLA2, EXPL2, ATEXPL2, ATHEXP BETA 2.2, EXLA2 |expansin-like A2 | chr4:17978675-17979665 REVERSELENGTH=265	265	124	310	5e-29	53	81	0.65	67	81	0.82				2
1	ES805940	1240	AT2G35150.1 | Symbols: EXL1 | EXORDIUM like 1 | chr2:14817220-14818191 REVERSELENGTH=323	323	310	793	2e-84	153	268	0.57	187	268	0.69	2	268	0	1
1	ES843725	949	AT1G54460.1 | Symbols: | TPX2 (targeting protein for Xklp2) protein family |chr1:20340907-20342900 REVERSE LENGTH=338	338	159	401	3e-39	109	302	0.36	160	302	0.52	15	302	0.04	1
1	ES806896	1233	AT1G75780.1 | Symbols: TUB1 | tubulin beta-1 chain | chr1:28451378-28453602REVERSE LENGTH=447	447	430	1105	e-120	239	371	0.64	260	371	0.7	5	371	0.01	1
1	EX164698	803	AT5G57200.1 | Symbols: | ENTH/ANTH/VHS superfamily protein |chr5:23177696-23180601 FORWARD LENGTH=591	591	103	257	1e-22	71	170	0.41	93	170	0.54	30	170	0.17	2
1	ES830521	745	AT2G36880.2 | Symbols: MAT3 | methionine adenosyltransferase 3 |chr2:15479721-15480893 REVERSE LENGTH=390	390	250	639	6e-67	126	154	0.81	134	154	0.87				1
1	ES826604	1317	AT5G20190.1 | Symbols: | Tetratricopeptide repeat (TPR)-like superfamilyprotein | chr5:6814093-6815171 FORWARD LENGTH=290	290	179	453	5e-45	104	249	0.41	136	249	0.54	20	249	0.08	2
1	DW506528	828	AT3G07390.1 | Symbols: AIR12 | auxin-responsive family protein |chr3:2365452-2366273 FORWARD LENGTH=273	273	176	446	2e-44	99	222	0.44	131	222	0.59	4	222	0.01	3
1	EX164674	493	AT5G60460.1 | Symbols: | Preprotein translocase Sec, Sec61-beta subunitprotein | chr5:24317590-24317919 REVERSE LENGTH=109	109	93.2	230	8e-20	44	55	0.8	48	55	0.87				2
1	EY198096	993	AT4G11220.1 | Symbols: BTI2, RTNLB2 | VIRB2-interacting protein 2 |chr4:6838176-6839578 REVERSE LENGTH=271	271	135	340	4e-32	69	124	0.55	89	124	0.71	4	124	0.03	1
1	EX164745	783	AT3G57380.1 | Symbols: | Glycosyltransferase family 61 protein |chr3:21230002-21231672 FORWARD LENGTH=504	504	188	477	5e-49	96	242	0.39	144	242	0.59	13	242	0.05	2
1	EX164957	956	AT1G18990.1 | Symbols: | Protein of unknown function, DUF593 |chr1:6558778-6560432 REVERSE LENGTH=524	524	193	491	1e-50	101	224	0.45	136	224	0.6	14	224	0.06	3
1	DR463933	846	AT2G20590.2 | Symbols: | Reticulon family protein | chr2:8867781-8869166REVERSE LENGTH=323	323	61.2	147	8e-10	28	37	0.75	31	37	0.83				3
1	AJ606075	1205	AT4G25980.1 | Symbols: | Peroxidase superfamily protein |chr4:13189393-13191507 FORWARD LENGTH=371	371	374	961	e-104	183	302	0.6	231	302	0.76	4	302	0.01	2
1	EY198139	1021	AT5G40610.1 | Symbols: | NAD-dependent glycerol-3-phosphate dehydrogenase familyprotein | chr5:16265071-16267258 REVERSE LENGTH=400	400	342	877	1e-95	174	244	0.71	197	244	0.8				2
1	EX164052	541	AT1G53140.1 | Symbols: DRP5A | Dynamin related protein 5A |chr1:19799271-19802441 FORWARD LENGTH=817	817	144	362	1e-41	77	120	0.64	87	120	0.72	30	120	0.25	2
1	DT552576	960	AT1G80060.1 | Symbols: | Ubiquitin-like superfamily protein |chr1:30116302-30117524 REVERSE LENGTH=243	243	138	348	5e-33	82	223	0.36	117	223	0.52				1
1	DW490192	756	AT1G67050.1 | Symbols: | unknown protein; BEST Arabidopsis thaliana proteinmatch is: unknown protein (TAIR:AT5G38320.1); Has 617Blast hits to 318 proteins in 80 species: Archae - 0;Bacteria - 16; Metazoa - 141; Fungi - 62; Plants - 128;Viruses - 2; Other Eukaryotes - 268 (source: NCBIBLink). | chr1:25028862-25029656 REVERSE LENGTH=264	264	116	290	2e-26	76	184	0.41	97	184	0.52	18	184	0.09	1
1	ES804708	1291	AT2G19770.1 | Symbols: PRF5 | profilin 5 | chr2:8519885-8521119 REVERSELENGTH=134	134	184	467	1e-46	85	134	0.63	104	134	0.77	2	134	0.01	2
1	DT570843	883	AT1G19110.1 | Symbols: | inter-alpha-trypsin inhibitor heavy chain-related |chr1:6602270-6605766 FORWARD LENGTH=754	754	198	504	6e-95	94	129	0.72	106	129	0.82	2	129	0.01	2
1	DT544979	909	AT1G17745.1 | Symbols: PGDH | D-3-phosphoglycerate dehydrogenase |chr1:6101157-6104979 FORWARD LENGTH=624	624	350	898	e-118	175	234	0.74	202	234	0.86				3
1	CA992843	587	AT4G29340.1 | Symbols: PRF4 | profilin 4 | chr4:14447718-14448467 FORWARDLENGTH=134	134	118	296	2e-27	58	80	0.72	62	80	0.77				-3
1	DW510679	535	AT3G19550.1 | Symbols: | unknown protein; FUNCTIONS IN: molecular_functionunknown; INVOLVED IN: biological_process unknown;LOCATED IN: mitochondrion; EXPRESSED IN: 15 plantstructures; EXPRESSED DURING: 9 growth stages; Has 36Blast hits to 36 proteins in 8 species: Archae - 0;Bacteria - 0; Metazoa - 0; Fungi - 0; Plants - 36;Viruses - 0; Other Eukaryotes - 0 (source: NCBI BLink).| chr3:6787462-678…	110	79.7	195	1e-15	43	106	0.4	55	106	0.51				1
1	ES810696	618	AT3G63290.2 | Symbols: | 2-oxoglutarate (2OG) and Fe(II)-dependent oxygenasesuperfamily protein | chr3:23382148-23383059 FORWARDLENGTH=303	303	141	355	4e-34	70	116	0.6	85	116	0.73				2
1	ES805905	1365	AT5G19260.1 | Symbols: | Protein of unknown function (DUF3049) |chr5:6479494-6480360 REVERSE LENGTH=288	288	113	283	3e-25	81	220	0.36	113	220	0.51	25	220	0.11	2
1	EX169692	696	AT5G28010.1 | Symbols: | Polyketide cyclase/dehydrase and lipid transportsuperfamily protein | chr5:10024813-10025382 FORWARDLENGTH=166	166	85.1	209	4e-17	39	104	0.37	66	104	0.63	2	104	0.01	2
1	DW479797	767	AT2G28660.1 | Symbols: | Chloroplast-targeted copper chaperone protein |chr2:12295419-12296944 FORWARD LENGTH=265	265	136	343	1e-32	96	252	0.38	125	252	0.49	44	252	0.17	-2
1	ES824934	999	AT2G45120.1 | Symbols: | C2H2-like zinc finger protein |chr2:18603680-18604624 FORWARD LENGTH=314	314	110	276	3e-29	81	230	0.35	108	230	0.46	9	230	0.03	3
1	AI731870	675	AT3G12740.1 | Symbols: ALIS1 | ALA-interacting subunit 1 | chr3:4049739-4051561FORWARD LENGTH=350	350	132	332	1e-54	59	94	0.62	70	94	0.74				1
1	DT547289	897	AT1G63930.1 | Symbols: ROH1 | from the Czech 'roh' meaning 'corner' |chr1:23727927-23729174 FORWARD LENGTH=415	415	302	773	5e-83	157	280	0.56	197	280	0.7	27	280	0.09	2
1	EV488057	511	AT2G19770.1 | Symbols: PRF5 | profilin 5 | chr2:8519885-8521119 REVERSELENGTH=134	134	135	339	2e-32	64	90	0.71	75	90	0.83	2	90	0.02	2
1	CO491922	484	AT3G07810.1 | Symbols: | RNA-binding (RRM/RBD/RNP motifs) family protein |chr3:2492875-2495052 FORWARD LENGTH=494	494	47.4	111	5e-06	24	33	0.72	27	33	0.81	1	33	0.03	2
1	DT563108	891	AT1G53900.1 | Symbols: | Eukaryotic translation initiation factor 2B (eIF-2B)family protein | chr1:20127634-20130834 FORWARDLENGTH=580	580	298	763	3e-81	176	335	0.52	198	335	0.59	49	335	0.14	3
1	ES850495	1228	AT4G23800.1 | Symbols: | HMG (high mobility group) box protein |chr4:12390228-12392516 FORWARD LENGTH=456	456	160	405	1e-42	74	98	0.75	84	98	0.85				2
1	ES798693	1273	AT3G51090.1 | Symbols: | Protein of unknown function (DUF1640) |chr3:18978192-18979853 REVERSE LENGTH=298	298	195	495	1e-53	118	210	0.56	148	210	0.7	4	210	0.01	1
1	DT466301	829	AT4G39900.1 | Symbols: | unknown protein; Has 30201 Blast hits to 17322proteins in 780 species: Archae - 12; Bacteria - 1396;Metazoa - 17338; Fungi - 3422; Plants - 5037; Viruses -0; Other Eukaryotes - 2996 (source: NCBI BLink). |chr4:18508569-18510289 REVERSE LENGTH=245	245	175	443	4e-44	90	171	0.52	128	171	0.74	4	171	0.02	-3
1	DW008849	442	AT2G41830.1 | Symbols: | Uncharacterized protein | chr2:17450431-17456453REVERSE LENGTH=1025	1025	52	123	2e-07	22	35	0.62	25	35	0.71				1
1	EX165304	1024	AT5G55490.1 | Symbols: ATGEX1, GEX1 | gamete expressed protein 1 |chr5:22478822-22481071 REVERSE LENGTH=593	593	171	434	4e-43	80	147	0.54	111	147	0.75	3	147	0.02	2
1	ES840755	822	AT4G14960.2 | Symbols: TUA6 | Tubulin/FtsZ family protein |chr4:8548769-8550319 REVERSE LENGTH=450	450	301	772	e-123	149	155	0.96	155	155	1				3
1	EX168350	974	AT5G15900.1 | Symbols: TBL19 | TRICHOME BIREFRINGENCE-LIKE 19 |chr5:5189524-5192070 REVERSE LENGTH=426	426	315	808	2e-86	145	228	0.63	173	228	0.75				-3
1	EU375997	1554	AT1G75780.1 | Symbols: TUB1 | tubulin beta-1 chain | chr1:28451378-28453602REVERSE LENGTH=447	447	806	2082	0	393	429	0.91	404	429	0.94				3
1	ES824680	1194	AT2G37040.1 | Symbols: PAL1, ATPAL1 | PHE ammonia lyase 1 |chr2:15557602-15560237 REVERSE LENGTH=725	725	314	805	e-101	158	197	0.8	174	197	0.88				2
1	ES846057	915	AT3G02910.1 | Symbols: | AIG2-like (avirulence induced gene) family protein |chr3:649986-650549 FORWARD LENGTH=187	187	150	380	7e-51	72	106	0.67	83	106	0.78				2
1	DR453700	771	AT3G60860.1 | Symbols: | SEC7-like guanine nucleotide exchange family protein |chr3:22484804-22491510 FORWARD LENGTH=1793	1793	128	322	3e-58	65	102	0.63	80	102	0.78	2	102	0.01	3
1	DT550923	742	AT1G26800.1 | Symbols: | RING/U-box superfamily protein | chr1:9285576-9286190REVERSE LENGTH=204	204	82.8	203	2e-16	36	70	0.51	43	70	0.61				2
1	DT571495	816	AT5G55380.1 | Symbols: | MBOAT (membrane bound O-acyl transferase) familyprotein | chr5:22446846-22447871 REVERSE LENGTH=341	341	280	715	1e-75	138	268	0.51	181	268	0.67	5	268	0.01	1
1	DT053689	550	AT1G05510.1 | Symbols: | Protein of unknown function (DUF1264) |chr1:1629527-1630690 FORWARD LENGTH=241	241	201	512	2e-52	92	137	0.67	111	137	0.81				-2
1	CA993268	528	AT4G12140.1 | Symbols: | RING/U-box superfamily protein | chr4:7266546-7267154REVERSE LENGTH=202	202	57.4	137	5e-09	26	74	0.35	39	74	0.52	4	74	0.05	-3
1	EF453641	1155	AT1G22710.1 | Symbols: SUC2, SUT1, ATSUC2 | sucrose-proton symporter 2 |chr1:8030911-8032970 REVERSE LENGTH=512	512	308	790	3e-84	158	307	0.51	199	307	0.64	2	307	0	3
1	ES819502	603	AT3G06778.1 | Symbols: | Chaperone DnaJ-domain superfamily protein |chr3:2140249-2141437 REVERSE LENGTH=229	229	74.7	182	4e-14	53	163	0.32	78	163	0.47				-1
1	DT566621	914	AT3G51870.1 | Symbols: | Mitochondrial substrate carrier family protein |chr3:19243978-19246611 FORWARD LENGTH=381	381	278	710	1e-81	153	250	0.61	177	250	0.7	7	250	0.02	2
1	AI728648	638	AT3G23810.1 | Symbols: SAHH2, ATSAHH2 | S-adenosyl-l-homocysteine (SAH)hydrolase 2 | chr3:8588013-8589671 REVERSE LENGTH=485	485	395	1016	e-111	194	212	0.91	202	212	0.95				3
1	ES844735	1042	AT3G07890.2 | Symbols: | Ypt/Rab-GAP domain of gyp1p superfamily protein |chr3:2516639-2518784 REVERSE LENGTH=400	400	471	1213	e-133	230	280	0.82	251	280	0.89				2
1	DW487110	773	AT3G14460.1 | Symbols: | LRR and NB-ARC domains-containing disease resistanceprotein | chr3:4851990-4856264 REVERSE LENGTH=1424	1424	107	267	9e-24	82	266	0.3	127	266	0.47	29	266	0.1	3
1	DW229053	838	AT1G65450.3 | Symbols: | HXXXD-type acyl-transferase family protein |chr1:24318035-24318895 FORWARD LENGTH=286	286	293	750	1e-79	150	233	0.64	182	233	0.78	5	233	0.02	-3
1	ES806200	1288	AT5G49800.1 | Symbols: | Polyketide cyclase/dehydrase and lipid transportsuperfamily protein | chr5:20234771-20236135 REVERSELENGTH=242	242	312	799	4e-85	159	227	0.7	190	227	0.83	7	227	0.03	3
1	DW480081	768	AT3G23890.2 | Symbols: TOPII, ATTOPII | topoisomerase II | chr3:8624931-8631106FORWARD LENGTH=1438	1438	396	1018	e-111	196	251	0.78	214	251	0.85	10	251	0.03	-1
1	DT571507	901	AT5G60800.2 | Symbols: | Heavy metal transport/detoxification superfamilyprotein | chr5:24460822-24462464 REVERSE LENGTH=302	302	117	294	8e-27	72	168	0.42	92	168	0.54	1	168	0	2
1	ES798017	1381	AT5G60930.1 | Symbols: | P-loop containing nucleoside triphosphate hydrolasessuperfamily protein | chr5:24515398-24522511 REVERSELENGTH=1294	1294	90.5	223	2e-18	59	161	0.36	80	161	0.49	27	161	0.16	1
1	ES824064	1301	AT3G23890.2 | Symbols: TOPII, ATTOPII | topoisomerase II | chr3:8624931-8631106FORWARD LENGTH=1438	1438	83.2	204	4e-16	69	218	0.31	93	218	0.42	14	218	0.06	2
1	ES801515	1330	AT1G80770.1 | Symbols: PDE318 | P-loop containing nucleoside triphosphatehydrolases superfamily protein | chr1:30355266-30357786FORWARD LENGTH=451	451	336	861	2e-92	175	267	0.65	207	267	0.77	9	267	0.03	3
1	EU375994	1595	AT1G75780.1 | Symbols: TUB1 | tubulin beta-1 chain | chr1:28451378-28453602REVERSE LENGTH=447	447	821	2121	0	401	433	0.92	410	433	0.94				3
1	ES805361	753	AT1G52240.1 | Symbols: ATROPGEF11, ROPGEF11, PIRF1 | RHO guanyl-nucleotideexchange factor 11 | chr1:19455766-19459235 REVERSELENGTH=607	607	110	275	1e-24	70	150	0.46	92	150	0.61	3	150	0.02	3
1	ES823711	1280	AT3G53750.1 | Symbols: ACT3 | actin 3 | chr3:19915924-19917371 FORWARDLENGTH=377	377	451	1161	e-144	221	225	0.98	224	225	0.99				3
1	ES815092	731	AT3G12110.1 | Symbols: ACT11 | actin-11 | chr3:3858116-3859609 FORWARDLENGTH=377	377	323	827	9e-89	158	166	0.95	164	166	0.98				-1
1	DT555033	963	AT2G26850.1 | Symbols: | F-box family protein | chr2:11449369-11450889 REVERSELENGTH=371	371	405	1041	e-113	182	279	0.65	228	279	0.81	2	279	0	1
1	EX164816	1021	AT4G18640.1 | Symbols: MRH1 | Leucine-rich repeat protein kinase family protein |chr4:10260481-10263577 FORWARD LENGTH=678	678	177	449	1e-44	95	166	0.57	122	166	0.73	3	166	0.01	-2
1	EX167087	906	AT1G79640.1 | Symbols: | Protein kinase superfamily protein |chr1:29966913-29971387 REVERSE LENGTH=687	687	99.8	247	1e-24	50	92	0.54	69	92	0.75				3
1	ES811410	1294	AT1G47740.2 | Symbols: | PPPDE putative thiol peptidase family protein |chr1:17567903-17569035 FORWARD LENGTH=279	279	342	877	3e-94	167	243	0.68	197	243	0.81	7	243	0.02	1
1	EX165010	990	AT5G23850.1 | Symbols: | Arabidopsis thaliana protein of unknown function(DUF821) | chr5:8038126-8040741 FORWARD LENGTH=542	542	321	823	8e-90	146	236	0.61	178	236	0.75				2
1	ES832628	697	AT4G35790.1 | Symbols: ATPLDDELTA, PLDDELTA | phospholipase D delta |chr4:16955774-16959875 REVERSE LENGTH=868	868	173	438	1e-43	75	119	0.63	95	119	0.79				3
1	ES831781	1263	AT3G53750.1 | Symbols: ACT3 | actin 3 | chr3:19915924-19917371 FORWARD LENGTH=377	377	593	1530	e-170	300	350	0.85	317	350	0.9	1	350	0	3
1	ES812854	651	AT5G58380.1 | Symbols: CIPK10, PKS2, SIP1, SNRK3.8 | SOS3-interacting protein 1| chr5:23597092-23598531 REVERSE LENGTH=479	479	126	316	1e-29	60	130	0.46	87	130	0.66				3
1	CO495289	728	AT5G06560.1 | Symbols: | Protein of unknown function, DUF593 |chr5:2003678-2005543 REVERSE LENGTH=518	518	128	322	3e-30	61	97	0.62	80	97	0.82				2
1	EX165380	1025	AT1G18300.1 | Symbols: atnudt4, NUDT4 | nudix hydrolase homolog 4 |chr1:6299841-6300799 FORWARD LENGTH=207	207	82	201	6e-16	35	71	0.49	49	71	0.69				-1
1	EX164801	943	ATMG00030.1 | Symbols: ORF107A | hypothetical protein | chrM:11918-12241FORWARD LENGTH=107	107	105	262	4e-23	48	50	0.96	48	50	0.96				-3
1	EX164757	989	AT5G09810.1 | Symbols: ACT7 | actin 7 | chr5:3052809-3054220 FORWARD LENGTH=377	377	372	956	e-113	181	183	0.98	182	183	0.99				2
1	DT468658	841	AT5G56750.1 | Symbols: NDL1 | N-MYC downregulated-like 1 |chr5:22957986-22960606 FORWARD LENGTH=346	346	158	399	1e-52	78	108	0.72	88	108	0.81				-1
1	AW187796	683	AT2G46500.2 | Symbols: ATPI4K GAMMA 4, UBDK GAMMA 4, PI4K GAMMA 4 |phosphoinositide 4-kinase gamma 4 |chr2:19086741-19088534 REVERSE LENGTH=566	566	137	346	5e-33	67	108	0.62	91	108	0.84				-1
1	EV482081	705	AT5G19780.1 | Symbols: TUA5 | tubulin alpha-5 | chr5:6687212-6688926 FORWARDLENGTH=450	450	327	838	5e-90	161	184	0.87	166	184	0.9				3
1	EV486244	580	AT1G64740.1 | Symbols: TUA1 | alpha-1 tubulin | chr1:24050114-24052296 FORWARDLENGTH=450	450	224	572	1e-95	109	127	0.85	115	127	0.9				1
1	ES842536	967	AT2G01050.1 | Symbols: | zinc ion binding;nucleic acid binding |chr2:68337-69884 REVERSE LENGTH=515	515	113	283	2e-25	61	177	0.34	93	177	0.52	21	177	0.11	-3
1	ES808840	1265	AT1G07220.1 | Symbols: | Arabidopsis thaliana protein of unknown function(DUF821) | chr1:2217073-2219379 REVERSE LENGTH=507	507	192	489	1e-52	93	180	0.51	119	180	0.66				2
1	ES794073	687	AT5G19780.1 | Symbols: TUA5 | tubulin alpha-5 | chr5:6687212-6688926 FORWARDLENGTH=450	450	100	250	7e-22	47	47	1	47	47	1				1
1	ES810042	981	AT4G37820.1 | Symbols: | unknown protein; BEST Arabidopsis thaliana proteinmatch is: unknown protein (TAIR:AT2G22795.1); Has 433572Blast hits to 177005 proteins in 4263 species: Archae -2016; Bacteria - 67591; Metazoa - 157995; Fungi - 49745;Plants - 22011; Viruses - 2192; Other Eukaryotes -132022 (source: NCBI BLink). | chr4:17785692-17787290FORWARD LENGTH=532	532	54.7	130	9e-08	43	166	0.25	79	166	0.47	9	166	0.05	3
1	DT460636	869	AT5G65160.1 | Symbols: TPR14 | tetratricopeptide repeat (TPR)-containing protein| chr5:26031457-26033668 REVERSE LENGTH=593	593	248	632	5e-66	119	234	0.5	173	234	0.73				-3
1	ES821523	1098	AT4G19070.1 | Symbols: | Putative membrane lipoprotein |chr4:10446770-10448079 REVERSE LENGTH=171	171	96.7	239	3e-20	53	132	0.4	68	132	0.51	11	132	0.08	1
1	ES811075	1306	AT1G52340.1 | Symbols: ABA2, SIS4, GIN1, SDR1, ISI4, SRE1, ATABA2, ATSDR1 |NAD(P)-binding Rossmann-fold superfamily protein |chr1:19489997-19491527 REVERSE LENGTH=285	285	214	544	1e-55	119	281	0.42	172	281	0.61	11	281	0.03	2
1	DT573605	865	AT2G36880.2 | Symbols: MAT3 | methionine adenosyltransferase 3 |chr2:15479721-15480893 REVERSE LENGTH=390	390	507	1306	e-144	244	276	0.88	256	276	0.92				3
1	X97016	1386	AT3G12120.2 | Symbols: FAD2 | fatty acid desaturase 2 | chr3:3860592-3861743REVERSE LENGTH=383	383	601	1550	e-172	274	385	0.71	319	385	0.82	1	385	0	3
1	EY197162	1078	AT2G24370.1 | Symbols: | Protein kinase protein with adenine nucleotide alphahydrolases-like domain | chr2:10369979-10373063 REVERSELENGTH=788	788	337	864	8e-93	200	351	0.56	228	351	0.64	1	351	0	3
1	ES845583	1115	AT5G08520.1 | Symbols: | Duplicated homeodomain-like superfamily protein |chr5:2755470-2757741 REVERSE LENGTH=298	298	283	723	4e-77	149	236	0.63	169	236	0.71	12	236	0.05	1
1	EX165417	815	AT1G76650.3 | Symbols: CML38 | calmodulin-like 38 | chr1:28766909-28767442REVERSE LENGTH=177	177	133	335	1e-31	65	138	0.47	90	138	0.65				2
1	ES796671	537	AT4G02130.3 | Symbols: GATL6, LGT10 | galacturonosyltransferase 6 |chr4:945764-946804 REVERSE LENGTH=346	346	209	532	9e-55	89	103	0.86	97	103	0.94				3
1	ES819959	1314	AT2G42380.2 | Symbols: ATBZIP34, BZIP34 | Basic-leucine zipper (bZIP)transcription factor family protein |chr2:17647205-17648660 REVERSE LENGTH=321	321	241	616	6e-64	150	315	0.47	187	315	0.59	28	315	0.08	2
1	ES804434	1302	AT1G29930.1 | Symbols: CAB1, AB140, CAB140, LHCB1.3 | chlorophyll A/B bindingprotein 1 | chr1:10478071-10478874 FORWARD LENGTH=267	267	479	1233	e-135	234	267	0.87	247	267	0.92	2	267	0	3
1	ES836517	796	AT1G33420.1 | Symbols: | RING/FYVE/PHD zinc finger superfamily protein |chr1:12121063-12123346 REVERSE LENGTH=697	697	224	571	5e-59	128	268	0.47	174	268	0.64	5	268	0.01	1
1	EX171906	1046	AT1G19600.1 | Symbols: | pfkB-like carbohydrate kinase family protein |chr1:6779085-6780898 FORWARD LENGTH=355	355	389	999	e-110	186	242	0.76	212	242	0.87				-2
1	ES825292	706	AT5G35180.4 | Symbols: | Protein of unknown function (DUF1336) |chr5:13424538-13432787 FORWARD LENGTH=811	811	354	908	4e-98	171	221	0.77	195	221	0.88				1
1	DT051557	429	AT4G14960.2 | Symbols: TUA6 | Tubulin/FtsZ family protein |chr4:8548769-8550319 REVERSE LENGTH=450	450	113	282	5e-26	58	63	0.92	59	63	0.93				-3
1	ES840100	1501	AT1G47740.2 | Symbols: | PPPDE putative thiol peptidase family protein |chr1:17567903-17569035 FORWARD LENGTH=279	279	85.1	209	1e-16	53	136	0.38	66	136	0.48	1	136	0	3
1	AY345603	1599	AT1G50010.1 | Symbols: TUA2 | tubulin alpha-2 chain | chr1:18517737-18519729FORWARD LENGTH=450	450	825	2131	0	405	432	0.93	411	432	0.95				3
1	EX166989	874	AT1G18210.2 | Symbols: | Calcium-binding EF-hand family protein |chr1:6268273-6268785 REVERSE LENGTH=170	170	174	442	5e-44	88	143	0.61	106	143	0.74				1
1	EF151303	1529	AT1G50010.1 | Symbols: TUA2 | tubulin alpha-2 chain | chr1:18517737-18519729FORWARD LENGTH=450	450	823	2127	0	404	432	0.93	411	432	0.95				1
1	AY345604	1589	AT1G50010.1 | Symbols: TUA2 | tubulin alpha-2 chain | chr1:18517737-18519729FORWARD LENGTH=450	450	828	2140	0	406	432	0.93	412	432	0.95				3
1	ES815864	1331	AT5G22740.1 | Symbols: ATCSLA02, CSLA02, ATCSLA2, CSLA2 | cellulosesynthase-like A02 | chr5:7555379-7559866 REVERSELENGTH=534	534	174	440	7e-89	83	111	0.74	96	111	0.86				3
1	AY345605	1601	AT1G50010.1 | Symbols: TUA2 | tubulin alpha-2 chain | chr1:18517737-18519729FORWARD LENGTH=450	450	829	2141	0	407	432	0.94	411	432	0.95				3
1	DW520128	868	AT3G54040.1 | Symbols: | PAR1 protein | chr3:20014032-20015299 REVERSELENGTH=183	183	182	462	3e-46	86	140	0.61	113	140	0.8				1
1	ES830536	1267	AT3G58040.1 | Symbols: SINAT2 | seven in absentia of Arabidopsis 2 |chr3:21489612-21491085 FORWARD LENGTH=308	308	250	638	2e-66	135	230	0.58	152	230	0.66	5	230	0.02	2
1	DW230970	622	AT5G19780.1 | Symbols: TUA5 | tubulin alpha-5 | chr5:6687212-6688926 FORWARDLENGTH=450	450	93.6	231	9e-20	43	44	0.97	43	44	0.97				1
1	ES840412	824	AT5G25530.1 | Symbols: | DNAJ heat shock family protein | chr5:8889665-8890954REVERSE LENGTH=347	347	284	726	6e-77	137	178	0.76	158	178	0.88				2
1	ES851986	1283	AT3G16150.1 | Symbols: | N-terminal nucleophile aminohydrolases (Ntnhydrolases) superfamily protein | chr3:5471794-5473033FORWARD LENGTH=325	325	459	1180	e-129	229	281	0.81	254	281	0.9	1	281	0	3
1	EX164704	1039	AT4G23810.1 | Symbols: WRKY53, ATWRKY53 | WRKY family transcription factor |chr4:12392666-12393739 REVERSE LENGTH=324	324	39.7	91	7e-12	16	27	0.59	18	27	0.66				-3
1	FJ594487	1521	AT5G23860.2 | Symbols: TUB8 | tubulin beta 8 | chr5:8042962-8044528 FORWARDLENGTH=449	449	820	2119	0	398	432	0.92	410	432	0.94				3
1	EX166263	913	AT4G29260.1 | Symbols: | HAD superfamily, subfamily IIIB acid phosphatase |chr4:14422310-14423409 REVERSE LENGTH=255	255	249	637	1e-66	115	218	0.52	155	218	0.71				3
1	ES818700	1314	AT3G53750.1 | Symbols: ACT3 | actin 3 | chr3:19915924-19917371 FORWARDLENGTH=377	377	344	883	7e-95	166	167	0.99	167	167	1				3
1	DW485066	857	AT1G78300.1 | Symbols: GRF2, 14-3-3OMEGA, GF14 OMEGA | general regulatoryfactor 2 | chr1:29461883-29463052 FORWARD LENGTH=259	259	365	938	e-101	186	225	0.82	197	225	0.87				-1
1	DN760150	494	AT4G01575.1 | Symbols: | serine protease inhibitor, Kazal-type family protein| chr4:682040-682474 REVERSE LENGTH=144	144	99.8	247	8e-22	50	100	0.5	57	100	0.57	7	100	0.07	3
1	ES808060	1329	AT5G35180.3 | Symbols: | Protein of unknown function (DUF1336) |chr5:13424538-13430831 FORWARD LENGTH=593	593	285	728	6e-77	135	195	0.69	160	195	0.82	6	195	0.03	3
1	ES824945	1313	AT5G10750.1 | Symbols: | Protein of unknown function (DUF1336) |chr5:3399072-3399980 FORWARD LENGTH=302	302	417	1073	e-117	210	298	0.7	248	298	0.83	1	298	0	3
1	ES790651	1271	AT5G62700.1 | Symbols: TUB3 | tubulin beta chain 3 | chr5:25184501-25186426FORWARD LENGTH=450	450	586	1511	e-167	288	314	0.91	295	314	0.93				2
1	EU375995	1644	AT5G12250.1 | Symbols: TUB6 | beta-6 tubulin | chr5:3961317-3962971 REVERSELENGTH=449	449	826	2134	0	400	426	0.93	407	426	0.95				3
1	DT456752	840	AT2G45540.2 | Symbols: | WD-40 repeat family protein / beige-related |chr2:18757881-18772229 REVERSE LENGTH=3001	3001	168	426	4e-42	86	142	0.6	112	142	0.78				3
1	AI725676	615	AT5G05580.2 | Symbols: FAD8 | fatty acid desaturase 8 | chr5:1664331-1666190FORWARD LENGTH=382	382	270	689	7e-73	114	177	0.64	133	177	0.75				1
1	ES813940	1411	AT4G14960.2 | Symbols: TUA6 | Tubulin/FtsZ family protein |chr4:8548769-8550319 REVERSE LENGTH=450	450	462	1188	e-130	239	296	0.8	255	296	0.86				1
1	ES833328	751	AT3G53260.1 | Symbols: PAL2, ATPAL2 | phenylalanine ammonia-lyase 2 |chr3:19744256-19746619 REVERSE LENGTH=717	717	339	869	1e-93	160	208	0.76	183	208	0.87				2
1	DW502168	792	AT3G60450.1 | Symbols: | Phosphoglycerate mutase family protein |chr3:22340982-22342187 FORWARD LENGTH=274	274	284	726	5e-77	138	237	0.58	172	237	0.72				2
1	ES811048	1287	AT4G32030.1 | Symbols: | unknown protein; BEST Arabidopsis thaliana proteinmatch is: unknown protein (TAIR:AT1G80610.1); Has 63Blast hits to 59 proteins in 12 species: Archae - 0;Bacteria - 0; Metazoa - 6; Fungi - 0; Plants - 53;Viruses - 0; Other Eukaryotes - 4 (source: NCBI BLink).| chr4:15490903-15493007 FORWARD LENGTH=253	253	83.2	204	4e-16	85	268	0.31	109	268	0.4	11	268	0.04	3
1	EX166583	628	AT1G75130.1 | Symbols: CYP721A1 | cytochrome P450, family 721, subfamily A,polypeptide 1 | chr1:28200073-28201911 REVERSELENGTH=505	505	60.5	145	9e-10	33	84	0.39	46	84	0.54	3	84	0.03	-3
1	ES846619	774	AT2G29980.1 | Symbols: FAD3 | fatty acid desaturase 3 | chr2:12781787-12784946REVERSE LENGTH=386	386	283	723	1e-76	124	161	0.77	144	161	0.89				2
1	EX165768	979	AT5G52190.1 | Symbols: | Sugar isomerase (SIS) family protein |chr5:21201817-21202443 REVERSE LENGTH=208	208	226	575	3e-64	118	178	0.66	139	178	0.78	8	178	0.04	3
1	EX170478	833	AT5G16210.1 | Symbols: | HEAT repeat-containing protein | chr5:5290999-5297779REVERSE LENGTH=1180	1180	216	550	1e-56	122	194	0.62	149	194	0.76	10	194	0.05	1
1	ES841884	845	AT3G07940.1 | Symbols: | Calcium-dependent ARF-type GTPase activating proteinfamily | chr3:2529542-2531368 FORWARD LENGTH=385	385	194	492	8e-50	114	229	0.49	133	229	0.58				1
1	ES796812	1288	AT1G49600.1 | Symbols: ATRBP47A, RBP47A | RNA-binding protein 47A |chr1:18357236-18360150 REVERSE LENGTH=445	445	230	586	1e-75	111	148	0.75	126	148	0.85	1	148	0	1
1	U53702	714	AT1G77120.1 | Symbols: ADH1, ADH, ATADH, ATADH1 | alcohol dehydrogenase 1 |chr1:28975509-28977216 FORWARD LENGTH=379	379	269	688	1e-72	129	180	0.71	146	180	0.81				1
1	DT572117	914	AT5G46250.3 | Symbols: | RNA-binding protein | chr5:18755388-18757723 FORWARDLENGTH=340	340	244	624	4e-65	143	309	0.46	193	309	0.62	16	309	0.05	1
1	ES810117	1394	AT1G47740.2 | Symbols: | PPPDE putative thiol peptidase family protein |chr1:17567903-17569035 FORWARD LENGTH=279	279	345	884	6e-95	172	259	0.66	202	259	0.77	7	259	0.02	3
1	DT051469	550	AT4G14960.2 | Symbols: TUA6 | Tubulin/FtsZ family protein |chr4:8548769-8550319 REVERSE LENGTH=450	450	68.6	166	3e-12	45	102	0.44	55	102	0.53	1	102	0	-1
1	ES839881	1591	AT1G50010.1 | Symbols: TUA2 | tubulin alpha-2 chain | chr1:18517737-18519729FORWARD LENGTH=450	450	315	808	4e-86	169	266	0.63	183	266	0.68				2
1	ES834213	1009	AT4G31940.1 | Symbols: CYP82C4 | cytochrome P450, family 82, subfamily C,polypeptide 4 | chr4:15452040-15453966 FORWARDLENGTH=524	524	248	633	5e-66	124	231	0.53	170	231	0.73	4	231	0.01	3
1	DT574358	909	AT1G28330.4 | Symbols: | dormancy-associated protein-like 1 |chr1:9934134-9935216 REVERSE LENGTH=125	125	136	342	2e-32	68	111	0.61	83	111	0.74	5	111	0.04	3
1	ES807784	1263	AT3G07890.2 | Symbols: | Ypt/Rab-GAP domain of gyp1p superfamily protein |chr3:2516639-2518784 REVERSE LENGTH=400	400	457	1176	e-129	232	281	0.82	244	281	0.86	1	281	0	2
1	EY197189	986	AT4G25300.2 | Symbols: | 2-oxoglutarate (2OG) and Fe(II)-dependent oxygenasesuperfamily protein | chr4:12945780-12946642 FORWARDLENGTH=262	262	106	264	3e-23	48	98	0.48	74	98	0.75	1	98	0.01	3
1	EF151304	1699	AT5G19780.1 | Symbols: TUA5 | tubulin alpha-5 | chr5:6687212-6688926 FORWARDLENGTH=450	450	784	2024	0	383	430	0.89	393	430	0.91				1
1	DT462887	789	AT1G19210.1 | Symbols: | Integrase-type DNA-binding superfamily protein |chr1:6626973-6627530 REVERSE LENGTH=185	185	173	439	1e-43	99	193	0.51	121	193	0.62	10	193	0.05	-3
1	ES831210	1296	AT5G50370.1 | Symbols: | Adenylate kinase family protein |chr5:20509382-20510631 REVERSE LENGTH=248	248	298	762	3e-83	140	170	0.82	161	170	0.94				3
1	DW486062	979	AT5G06560.1 | Symbols: | Protein of unknown function, DUF593 |chr5:2003678-2005543 REVERSE LENGTH=518	518	150	378	2e-36	79	149	0.53	104	149	0.69	2	149	0.01	-1
1	EX171872	686	AT1G04790.1 | Symbols: | RING/U-box superfamily protein | chr1:1345469-1348143FORWARD LENGTH=634	634	167	424	5e-42	71	103	0.68	87	103	0.84				3
1	DW508812	711	AT2G29500.1 | Symbols: | HSP20-like chaperones superfamily protein |chr2:12633279-12633740 REVERSE LENGTH=153	153	194	494	4e-50	95	154	0.61	118	154	0.76				3
1	DW241152	907	AT2G37400.1 | Symbols: | Tetratricopeptide repeat (TPR)-like superfamilyprotein | chr2:15696365-15697366 REVERSE LENGTH=333	333	296	759	1e-80	150	244	0.61	183	244	0.75	6	244	0.02	1
1	ES825423	1243	AT2G40550.1 | Symbols: ETG1 | E2F target gene 1 | chr2:16934927-16938033 FORWARDLENGTH=589	589	247	631	1e-65	132	237	0.55	168	237	0.7				-1
1	ES829701	1314	AT3G24530.1 | Symbols: | AAA-type ATPase family protein / ankyrin repeatfamily protein | chr3:8945678-8947786 REVERSE LENGTH=481	481	333	854	e-104	162	190	0.85	179	190	0.94				3
1	DT557947	917	AT5G66210.4 | Symbols: CPK28 | calcium-dependent protein kinase 28 |chr5:26457145-26459434 REVERSE LENGTH=435	435	355	912	2e-98	180	262	0.68	201	262	0.76				2
1	DT553260	870	AT2G19480.3 | Symbols: NAP1;2 | nucleosome assembly protein 1;2 |chr2:8438601-8441040 FORWARD LENGTH=372	372	330	845	1e-90	162	225	0.72	183	225	0.81				3
1	ES807306	1311	AT3G47690.1 | Symbols: ATEB1A, EB1A, ATEB1H2 | microtubule end binding proteinEB1A | chr3:17581353-17583346 FORWARD LENGTH=276	276	313	803	1e-85	153	223	0.68	181	223	0.81				3
1	ES834996	810	AT2G04410.1 | Symbols: | RPM1-interacting protein 4 (RIN4) family protein |chr2:1534012-1535040 REVERSE LENGTH=73	73	115	289	3e-26	54	72	0.75	59	72	0.81	1	72	0.01	3
1	ES797786	987	AT4G17890.2 | Symbols: AGD8 | ARF-GAP domain 8 | chr4:9937121-9938988 FORWARDLENGTH=384	384	313	803	9e-86	169	285	0.59	201	285	0.7	8	285	0.02	3
1	DT565265	902	AT5G37020.2 | Symbols: ARF8 | auxin response factor 8 | chr5:14630151-14633916FORWARD LENGTH=773	773	130	328	9e-31	104	278	0.37	132	278	0.47	21	278	0.07	1
1	ES803272	1343	AT3G48530.1 | Symbols: KING1 | SNF1-related protein kinase regulatory subunitgamma 1 | chr3:17987559-17989592 FORWARD LENGTH=424	424	310	795	1e-84	160	260	0.61	191	260	0.73	2	260	0	1
1	AI731637	623	AT2G46690.1 | Symbols: | SAUR-like auxin-responsive protein family |chr2:19180904-19181269 FORWARD LENGTH=121	121	132	332	2e-31	65	105	0.61	80	105	0.76				3
1	DW510409	869	AT5G57000.1 | Symbols: | unknown protein; FUNCTIONS IN: molecular_functionunknown; INVOLVED IN: biological_process unknown;LOCATED IN: cellular_component unknown; EXPRESSED IN: 24plant structures; EXPRESSED DURING: 15 growth stages;BEST Arabidopsis thaliana protein match is: unknownprotein (TAIR:AT1G72690.1); Has 153 Blast hits to 116proteins in 29 species: Archae - 0; Bacteria - 6;Metazoa - 33; …	187	150	379	1e-36	80	177	0.45	114	177	0.64	13	177	0.07	-1
1	DN779618	636	AT3G02040.1 | Symbols: SRG3 | senescence-related gene 3 | chr3:348505-349909REVERSE LENGTH=361	361	200	509	6e-52	107	165	0.64	123	165	0.74				3
1	DT568734	933	AT3G23160.1 | Symbols: | Protein of unknown function (DUF668) |chr3:8260059-8261654 REVERSE LENGTH=531	531	126	317	2e-29	68	187	0.36	112	187	0.59				2
1	DW485377	838	AT2G19600.1 | Symbols: ATKEA4, KEA4 | K+ efflux antiporter 4 |chr2:8479275-8483482 FORWARD LENGTH=592	592	91.7	226	6e-19	51	90	0.56	56	90	0.62				3
1	DR455087	749	AT5G18650.1 | Symbols: | CHY-type/CTCHY-type/RING-type Zinc finger protein |chr5:6218260-6220374 FORWARD LENGTH=267	267	327	837	7e-90	140	172	0.81	158	172	0.91				2
1	DT574573	998	AT3G54690.1 | Symbols: | Sugar isomerase (SIS) family protein |chr3:20246586-20247810 FORWARD LENGTH=350	350	414	1063	e-116	203	263	0.77	236	263	0.89				3
1	DT464264	809	AT1G73480.1 | Symbols: | alpha/beta-Hydrolases superfamily protein |chr1:27629266-27632486 FORWARD LENGTH=463	463	161	407	5e-40	97	202	0.48	119	202	0.58	9	202	0.04	2
1	DW513534	609	AT4G22580.1 | Symbols: | Exostosin family protein | chr4:11889382-11890689REVERSE LENGTH=435	435	233	593	9e-62	104	149	0.69	128	149	0.85				1
1	DT465294	879	AT1G21070.1 | Symbols: | Nucleotide-sugar transporter family protein |chr1:7376148-7377810 REVERSE LENGTH=348	348	272	696	2e-73	149	252	0.59	164	252	0.65				2
1	DT459358	815	AT3G07810.2 | Symbols: | RNA-binding (RRM/RBD/RNP motifs) family protein |chr3:2492875-2495102 FORWARD LENGTH=495	495	265	678	2e-71	142	263	0.53	172	263	0.65	9	263	0.03	2
1	ES818138	696	AT4G22540.4 | Symbols: ORP2A | OSBP(oxysterol binding protein)-related protein2A | chr4:11860969-11863886 REVERSE LENGTH=510	510	198	503	3e-51	88	110	0.8	99	110	0.9				2
1	ES840002	1295	AT4G35230.1 | Symbols: BSK1 | BR-signaling kinase 1 | chr4:16755325-16758041REVERSE LENGTH=512	512	379	974	e-105	183	211	0.86	196	211	0.92				1
1	ES851644	745	AT1G52343.1 | Symbols: | unknown protein; BEST Arabidopsis thaliana proteinmatch is: unknown protein (TAIR:AT4G32680.1); Has 30201Blast hits to 17322 proteins in 780 species: Archae -12; Bacteria - 1396; Metazoa - 17338; Fungi - 3422;Plants - 5037; Viruses - 0; Other Eukaryotes - 2996(source: NCBI BLink). | chr1:19494226-19495718 REVERSELENGTH=249	249	97.8	242	7e-21	65	146	0.44	88	146	0.6	2	146	0.01	1
1	ES843017	539	AT5G47550.1 | Symbols: | Cystatin/monellin superfamily protein |chr5:19286596-19286964 REVERSE LENGTH=122	122	108	271	2e-24	51	88	0.57	65	88	0.73	1	88	0.01	1
1	DW514664	570	AT1G20460.1 | Symbols: | unknown protein; BEST Arabidopsis thaliana proteinmatch is: unknown protein (TAIR:AT1G76185.1); Has 37Blast hits to 37 proteins in 11 species: Archae - 0;Bacteria - 0; Metazoa - 0; Fungi - 0; Plants - 37;Viruses - 0; Other Eukaryotes - 0 (source: NCBI BLink).| chr1:7091505-7092993 FORWARD LENGTH=106	106	89.7	221	2e-38	45	59	0.76	50	59	0.84				3
1	ES794733	1343	AT4G32830.1 | Symbols: AtAUR1, AUR1 | ataurora1 | chr4:15842557-15844354FORWARD LENGTH=294	294	500	1288	e-142	246	273	0.9	259	273	0.94	1	273	0	1
1	ES808535	1363	AT2G36310.1 | Symbols: URH1 | uridine-ribohydrolase 1 | chr2:15224692-15226633REVERSE LENGTH=336	336	490	1261	e-138	245	318	0.77	277	318	0.87	1	318	0	2
1	ES844649	1057	AT5G66210.1 | Symbols: CPK28 | calcium-dependent protein kinase 28 |chr5:26456681-26459434 REVERSE LENGTH=523	523	182	462	3e-46	86	108	0.79	102	108	0.94				3
1	DW485610	775	AT2G42770.1 | Symbols: | Peroxisomal membrane 22 kDa (Mpv17/PMP22) familyprotein | chr2:17798635-17799927 REVERSE LENGTH=232	232	227	578	8e-60	120	217	0.55	143	217	0.65	9	217	0.04	-3
1	ES800694	964	AT2G26640.1 | Symbols: KCS11 | 3-ketoacyl-CoA synthase 11 |chr2:11330094-11331623 FORWARD LENGTH=509	509	390	1002	e-109	185	209	0.88	200	209	0.95				2
1	ES817707	966	AT4G14960.2 | Symbols: TUA6 | Tubulin/FtsZ family protein |chr4:8548769-8550319 REVERSE LENGTH=450	450	274	700	e-130	133	141	0.94	140	141	0.99				2
1	M16891	1965	AT3G22640.1 | Symbols: PAP85 | cupin family protein | chr3:8011902-8013883REVERSE LENGTH=486	486	223	567	5e-58	134	409	0.32	214	409	0.52	16	409	0.03	1
1	DW493995	854	AT1G30620.2 | Symbols: HSR8, MUR4, UXE1 | NAD(P)-binding Rossmann-foldsuperfamily protein | chr1:10855496-10857970 FORWARDLENGTH=419	419	341	875	3e-94	166	215	0.77	189	215	0.87				1
1	DT561652	780	AT3G07660.1 | Symbols: | Kinase-related protein of unknown function (DUF1296)| chr3:2445275-2450372 REVERSE LENGTH=841	841	114	284	1e-25	65	124	0.52	84	124	0.67	2	124	0.01	1
1	DT554126	845	AT3G53710.2 | Symbols: AGD6 | ARF-GAP domain 6 | chr3:19903730-19905419 REVERSELENGTH=459	459	377	968	e-105	195	281	0.69	219	281	0.77				2
1	DR456207	597	AT3G20020.2 | Symbols: ATPRMT6, PRMT6 | protein arginine methyltransferase 6 |chr3:6984055-6987945 REVERSE LENGTH=413	413	139	350	1e-33	65	91	0.71	77	91	0.84				3
1	ES849269	906	AT5G62200.1 | Symbols: | Embryo-specific protein 3, (ATS3) |chr5:24984463-24985674 REVERSE LENGTH=190	190	196	497	2e-50	91	157	0.57	112	157	0.71	1	157	0	1
1	ES819583	952	AT1G58110.2 | Symbols: | Basic-leucine zipper (bZIP) transcription factorfamily protein | chr1:21515919-21517374 REVERSELENGTH=374	374	149	375	4e-36	88	210	0.41	126	210	0.6	8	210	0.03	1
1	ES797471	1260	AT5G09790.2 | Symbols: ATXR5, SDG15 | ARABIDOPSIS TRITHORAX-RELATED PROTEIN 5 |chr5:3039204-3040970 REVERSE LENGTH=379	379	192	488	4e-68	107	201	0.53	136	201	0.67	8	201	0.03	3
1	DT556140	842	AT1G27090.1 | Symbols: | glycine-rich protein | chr1:9404041-9406098 REVERSELENGTH=420	420	328	842	2e-90	164	249	0.65	199	249	0.79	1	249	0	3
1	DT050822	550	AT5G19780.1 | Symbols: TUA5 | tubulin alpha-5 | chr5:6687212-6688926 FORWARDLENGTH=450	450	98.2	243	3e-21	55	91	0.6	60	91	0.65				-1
1	DT464037	818	AT4G00720.1 | Symbols: ATSK32, ASKTHETA, SK32 | shaggy-like protein kinase 32 |chr4:294116-297002 REVERSE LENGTH=472	472	225	574	2e-59	121	204	0.59	151	204	0.74				1
1	DT545848	964	AT4G35230.1 | Symbols: BSK1 | BR-signaling kinase 1 | chr4:16755325-16758041REVERSE LENGTH=512	512	251	642	4e-67	119	144	0.82	129	144	0.89				3
1	ES805629	1260	AT5G22000.3 | Symbols: RHF2A | RING-H2 group F2A | chr5:7277436-7279553 FORWARDLENGTH=375	375	330	845	2e-90	182	324	0.56	216	324	0.66	9	324	0.02	3
1	DR458084	713	AT2G31800.1 | Symbols: | Integrin-linked protein kinase family |chr2:13520605-13523646 REVERSE LENGTH=476	476	146	369	6e-57	65	94	0.69	73	94	0.77				3
1	ES844091	940	AT2G36880.2 | Symbols: MAT3 | methionine adenosyltransferase 3 |chr2:15479721-15480893 REVERSE LENGTH=390	390	482	1241	e-136	242	302	0.8	256	302	0.84				2
1	DW517848	893	AT1G21350.3 | Symbols: | Thioredoxin superfamily protein |chr1:7477376-7479012 REVERSE LENGTH=252	252	236	601	2e-91	109	127	0.85	120	127	0.94				-3
1	DT571215	910	AT1G65450.1 | Symbols: | HXXXD-type acyl-transferase family protein |chr1:24315875-24318895 FORWARD LENGTH=450	450	354	909	4e-98	167	287	0.58	219	287	0.76	1	287	0	3
1	EX171537	744	AT4G03115.1 | Symbols: | Mitochondrial substrate carrier family protein |chr4:1383366-1385485 REVERSE LENGTH=314	314	164	414	7e-41	82	113	0.72	95	113	0.84	1	113	0	2
1	DW477719	774	AT5G39865.1 | Symbols: | Glutaredoxin family protein | chr5:15965560-15966732REVERSE LENGTH=390	390	106	264	2e-23	62	135	0.45	83	135	0.61	15	135	0.11	-1
1	DT572057	906	AT2G02960.3 | Symbols: | RING/FYVE/PHD zinc finger superfamily protein |chr2:862346-863980 REVERSE LENGTH=271	271	251	642	4e-67	133	230	0.57	153	230	0.66	3	230	0.01	3
1	ES796643	1334	AT5G46290.3 | Symbols: KASI | 3-ketoacyl-acyl carrier protein synthase I |chr5:18774439-18776629 REVERSE LENGTH=489	489	299	766	3e-81	158	237	0.66	179	237	0.75				3
1	ES805037	1120	AT3G22680.1 | Symbols: RDM1 | RNA-DIRECTED DNA METHYLATION 1 |chr3:8019785-8020374 FORWARD LENGTH=163	163	190	482	2e-48	83	121	0.68	105	121	0.86				3
1	DR455444	665	AT2G46170.1 | Symbols: | Reticulon family protein | chr2:18965410-18966940FORWARD LENGTH=255	255	132	331	3e-31	67	120	0.55	88	120	0.73				1
1	ES849692	1312	AT5G54770.1 | Symbols: THI1, TZ, THI4 | thiazole biosynthetic enzyme,chloroplast (ARA6) (THI1) (THI4) |chr5:22246634-22247891 FORWARD LENGTH=349	349	269	687	2e-80	131	155	0.84	144	155	0.92				1
1	EX166154	430	AT1G54160.1 | Symbols: NFYA5, NF-YA5 | nuclear factor Y, subunit A5 |chr1:20217581-20218706 REVERSE LENGTH=308	308	62	149	1e-10	28	55	0.5	41	55	0.74				-2
1	DT544777	815	AT5G19450.2 | Symbols: CDPK19, CPK8 | calcium-dependent protein kinase 19 |chr5:6558672-6561471 REVERSE LENGTH=533	533	375	962	e-104	190	235	0.8	210	235	0.89	1	235	0	2
1	DT571534	957	AT3G12110.1 | Symbols: ACT11 | actin-11 | chr3:3858116-3859609 FORWARDLENGTH=377	377	516	1330	e-147	254	274	0.92	260	274	0.94				3
1	EX166138	985	AT1G18210.2 | Symbols: | Calcium-binding EF-hand family protein |chr1:6268273-6268785 REVERSE LENGTH=170	170	183	465	1e-46	92	165	0.55	122	165	0.73	1	165	0	3
1	DW518574	932	AT4G35020.3 | Symbols: RAC3 | RAC-like 3 | chr4:16673176-16674540 FORWARDLENGTH=198	198	332	851	2e-91	163	198	0.82	177	198	0.89	3	198	0.01	1
1	ES825124	533	AT5G11800.1 | Symbols: KEA6, ATKEA6 | K+ efflux antiporter 6 |chr5:3803635-3808069 REVERSE LENGTH=597	597	165	418	1e-41	80	94	0.85	88	94	0.93				3
1	EX169420	981	AT3G20020.1 | Symbols: ATPRMT6, PRMT6 | protein arginine methyltransferase 6 |chr3:6984055-6987945 REVERSE LENGTH=435	435	210	534	1e-54	124	228	0.54	142	228	0.62	8	228	0.03	2
1	ES797259	870	AT4G17890.1 | Symbols: AGD8 | ARF-GAP domain 8 | chr4:9937121-9939146 FORWARDLENGTH=413	413	153	387	1e-37	82	145	0.56	106	145	0.73	1	145	0	-2
1	AF175124	1262	AT4G27880.1 | Symbols: | Protein with RING/U-box and TRAF-like domains |chr4:13883623-13884927 FORWARD LENGTH=327	327	539	1388	e-153	254	336	0.75	280	336	0.83				3
1	DT564239	813	AT3G61790.1 | Symbols: | Protein with RING/U-box and TRAF-like domains |chr3:22871974-22873543 REVERSE LENGTH=326	326	285	730	2e-77	126	171	0.73	138	171	0.8				2
1	DW487072	944	AT4G27350.1 | Symbols: | Protein of unknown function (DUF1223) |chr4:13690979-13692621 REVERSE LENGTH=278	278	371	953	e-103	183	281	0.65	226	281	0.8	11	281	0.03	-3
1	DR463320	843	AT3G56750.1 | Symbols: | unknown protein; BEST Arabidopsis thaliana proteinmatch is: unknown protein (TAIR:AT2G41150.2); Has 128Blast hits to 128 proteins in 16 species: Archae - 0;Bacteria - 0; Metazoa - 0; Fungi - 0; Plants - 117;Viruses - 0; Other Eukaryotes - 11 (source: NCBI BLink).| chr3:21018326-21020192 REVERSE LENGTH=403	403	234	597	5e-62	112	148	0.75	131	148	0.88				1
1	ES840291	989	AT5G54310.1 | Symbols: NEV, AGD5 | ARF-GAP domain 5 | chr5:22057262-22061066REVERSE LENGTH=483	483	102	253	5e-22	66	170	0.38	84	170	0.49	8	170	0.04	2
1	ES829879	1100	AT3G58040.1 | Symbols: SINAT2 | seven in absentia of Arabidopsis 2 |chr3:21489612-21491085 FORWARD LENGTH=308	308	308	790	5e-89	153	240	0.63	169	240	0.7	37	240	0.15	1
1	DT466346	787	AT5G16480.1 | Symbols: | Phosphotyrosine protein phosphatases superfamilyprotein | chr5:5381334-5382618 REVERSE LENGTH=204	204	122	306	3e-28	56	76	0.73	64	76	0.84				3
1	ES805085	1312	AT3G53750.1 | Symbols: ACT3 | actin 3 | chr3:19915924-19917371 FORWARDLENGTH=377	377	129	324	4e-30	67	91	0.73	71	91	0.78				-1
1	ES791852	1331	AT3G62660.1 | Symbols: GATL7 | galacturonosyltransferase-like 7 |chr3:23173419-23174504 FORWARD LENGTH=361	361	175	444	6e-46	95	152	0.62	113	152	0.74				2
1	ES829428	1322	AT2G14910.2 | Symbols: | unknown protein; LOCATED IN: chloroplast; EXPRESSEDIN: 24 plant structures; EXPRESSED DURING: 15 growthstages; BEST Arabidopsis thaliana protein match is:unknown protein (TAIR:AT5G14970.1); Has 35333 Blast hitsto 34131 proteins in 2444 species: Archae - 798;Bacteria - 22429; Metazoa - 974; Fungi - 991; Plants -531; Viruses - 0; Other Eukaryotes - 9610 (source: NCBIBLink).…	366	201	512	7e-52	120	237	0.5	159	237	0.67	7	237	0.02	1
1	ES831684	1183	AT2G30630.1 | Symbols: | P-loop containing nucleoside triphosphate hydrolasessuperfamily protein | chr2:13046883-13049106 REVERSELENGTH=531	531	495	1275	e-140	252	318	0.79	274	318	0.86	1	318	0	1
1	ES817368	1339	AT3G61790.1 | Symbols: | Protein with RING/U-box and TRAF-like domains |chr3:22871974-22873543 REVERSE LENGTH=326	326	432	1110	e-121	202	226	0.89	210	226	0.92	2	226	0	1
1	EY198095	1000	AT4G32260.1 | Symbols: | ATPase, F0 complex, subunit B/B',bacterial/chloroplast | chr4:15573859-15574586 REVERSELENGTH=219	219	202	514	3e-52	119	221	0.53	143	221	0.64	1	221	0	3
1	ES826326	680	AT1G22030.1 | Symbols: | CONTAINS InterPro DOMAIN/s: Protein BYPASS related(InterPro:IPR008511); BEST Arabidopsis thaliana proteinmatch is: unknown protein (TAIR:AT1G77855.1); Has 99Blast hits to 99 proteins in 17 species: Archae - 0;Bacteria - 0; Metazoa - 3; Fungi - 0; Plants - 96;Viruses - 0; Other Eukaryotes - 0 (source: NCBI BLink).| chr1:7759337-7760415 REVERSE LENGTH=333	333	80.9	198	7e-16	36	47	0.76	43	47	0.91				2
1	ES792998	1259	AT2G22500.1 | Symbols: UCP5, ATPUMP5, DIC1 | uncoupling protein 5 |chr2:9563531-9564472 REVERSE LENGTH=313	313	287	734	1e-77	160	261	0.61	186	261	0.71				1
1	DT565942	913	AT2G40935.1 | Symbols: | PLAC8 family protein | chr2:17083199-17084216 FORWARDLENGTH=190	190	240	612	1e-63	114	197	0.57	133	197	0.67				3
1	ES842249	1265	AT4G33140.1 | Symbols: | Haloacid dehalogenase-like hydrolase (HAD)superfamily protein | chr4:15981648-15984135 FORWARDLENGTH=353	353	50.4	119	2e-06	33	70	0.47	41	70	0.58	3	70	0.04	2
1	DW500289	705	AT5G08640.2 | Symbols: FLS1 | flavonol synthase 1 | chr5:2804009-2805175FORWARD LENGTH=336	336	223	567	1e-58	102	170	0.6	130	170	0.76				2
1	ES804723	1306	AT4G13630.2 | Symbols: | Protein of unknown function, DUF593 |chr4:7934093-7936029 REVERSE LENGTH=569	569	98.6	244	8e-21	65	176	0.36	88	176	0.5	4	176	0.02	3
1	EX170068	817	AT3G02555.1 | Symbols: | unknown protein; BEST Arabidopsis thaliana proteinmatch is: unknown protein (TAIR:AT5G16110.1); Has 130Blast hits to 130 proteins in 18 species: Archae - 0;Bacteria - 0; Metazoa - 0; Fungi - 0; Plants - 130;Viruses - 0; Other Eukaryotes - 0 (source: NCBI BLink).| chr3:540024-540955 REVERSE LENGTH=162	162	80.5	197	1e-15	45	72	0.62	48	72	0.66	1	72	0.01	3
1	DV850045	740	AT5G46050.1 | Symbols: ATPTR3, PTR3 | peptide transporter 3 |chr5:18675062-18679071 REVERSE LENGTH=582	582	242	617	2e-64	122	182	0.67	147	182	0.8	1	182	0	2
1	ES810400	1300	AT3G14720.1 | Symbols: ATMPK19, MPK19 | MAP kinase 19 | chr3:4946057-4948906FORWARD LENGTH=598	598	332	851	3e-91	193	356	0.54	243	356	0.68	15	356	0.04	2
1	ES831091	1039	AT5G03240.3 | Symbols: UBQ3 | polyubiquitin 3 | chr5:771976-772896 REVERSELENGTH=306	306	249	637	2e-66	127	128	0.99	128	128	1				2
1	EX164166	1051	AT3G21700.3 | Symbols: SGP2 | Ras-related small GTP-binding family protein |chr3:7644581-7646190 FORWARD LENGTH=292	292	297	760	9e-81	147	197	0.74	165	197	0.83				-3
1	ES831648	1028	AT1G65320.1 | Symbols: | Cystathionine beta-synthase (CBS) family protein |chr1:24260168-24262644 REVERSE LENGTH=425	425	221	564	5e-58	128	269	0.47	157	269	0.58	5	269	0.01	2
1	EU223836	902	AT4G25200.1 | Symbols: ATHSP23.6-MITO, HSP23.6-MITO | mitochondrion-localizedsmall heat shock protein 23.6 | chr4:12917089-12917858FORWARD LENGTH=210	210	152	385	2e-37	93	220	0.42	129	220	0.58	5	220	0.02	3
1	EV488856	718	AT4G10955.2 | Symbols: | alpha/beta-Hydrolases superfamily protein |chr4:6713778-6715372 REVERSE LENGTH=350	350	253	645	1e-67	128	216	0.59	164	216	0.75	3	216	0.01	3
1	ES810752	728	AT2G14910.1 | Symbols: | unknown protein; LOCATED IN: chloroplast; EXPRESSEDIN: 24 plant structures; EXPRESSED DURING: 15 growthstages; BEST Arabidopsis thaliana protein match is:unknown protein (TAIR:AT5G14970.1); Has 605 Blast hitsto 425 proteins in 102 species: Archae - 0; Bacteria -300; Metazoa - 25; Fungi - 0; Plants - 89; Viruses - 0;Other Eukaryotes - 191 (source: NCBI BLink). |chr2:640695…	386	89	219	2e-23	45	60	0.75	49	60	0.81	1	60	0.01	2
1	AY345608	1662	AT1G75780.1 | Symbols: TUB1 | tubulin beta-1 chain | chr1:28451378-28453602REVERSE LENGTH=447	447	823	2125	0	399	431	0.92	412	431	0.95				3
1	ES813324	995	AT4G32480.1 | Symbols: | Protein of unknown function (DUF506) |chr4:15676488-15677776 FORWARD LENGTH=287	287	145	367	3e-35	66	139	0.47	95	139	0.68				1
1	ES801261	528	AT2G16405.1 | Symbols: | Transducin/WD40 repeat-like superfamily protein |chr2:7105915-7108787 REVERSE LENGTH=482	482	107	266	2e-38	50	61	0.81	56	61	0.91				2
1	ES848264	870	AT2G14910.1 | Symbols: | unknown protein; LOCATED IN: chloroplast; EXPRESSEDIN: 24 plant structures; EXPRESSED DURING: 15 growthstages; BEST Arabidopsis thaliana protein match is:unknown protein (TAIR:AT5G14970.1); Has 605 Blast hitsto 425 proteins in 102 species: Archae - 0; Bacteria -300; Metazoa - 25; Fungi - 0; Plants - 89; Viruses - 0;Other Eukaryotes - 191 (source: NCBI BLink). |chr2:640695…	386	153	386	6e-38	97	180	0.53	112	180	0.62	12	180	0.06	1
1	GU385148	1410	AT5G18280.1 | Symbols: ATAPY2, APY2 | apyrase 2 | chr5:6050799-6054875 REVERSELENGTH=578	578	591	1523	e-169	298	469	0.63	358	469	0.76	1	469	0	1
1	ES820975	790	AT5G64510.1 | Symbols: TIN1 | unknown protein; FUNCTIONS IN: molecular_functionunknown; INVOLVED IN: biological_process unknown;LOCATED IN: endomembrane system; EXPRESSED IN: 17 plantstructures; EXPRESSED DURING: 10 growth stages; Has35333 Blast hits to 34131 proteins in 2444 species:Archae - 798; Bacteria - 22429; Metazoa - 974; Fungi -991; Plants - 531; Viruses - 0; Other Eukaryotes - 9610(sour…	424	174	442	2e-48	83	120	0.69	102	120	0.85				2
1	ES799492	1267	AT5G47520.1 | Symbols: AtRABA5a, RABA5a | RAB GTPase homolog A5A |chr5:19277596-19278366 REVERSE LENGTH=221	221	154	390	9e-47	75	85	0.88	82	85	0.96				1
1	ES814228	1305	AT5G60860.1 | Symbols: AtRABA1f, RABA1f | RAB GTPase homolog A1F |chr5:24484750-24485565 FORWARD LENGTH=217	217	399	1024	e-111	199	216	0.92	209	216	0.96				2
1	ES822361	1277	AT4G39050.1 | Symbols: | Kinesin motor family protein | chr4:18193462-18200148FORWARD LENGTH=1055	1055	338	867	5e-93	203	345	0.58	232	345	0.67	1	345	0	1
1	CO498385	773	AT3G51520.1 | Symbols: | diacylglycerol acyltransferase family |chr3:19110739-19112518 FORWARD LENGTH=314	314	238	607	3e-63	111	168	0.66	134	168	0.79				-2
1	ES831677	1228	AT3G55140.1 | Symbols: | Pectin lyase-like superfamily protein |chr3:20438819-20440225 FORWARD LENGTH=331	331	417	1072	e-117	201	323	0.62	243	323	0.75				1
1	DT460861	859	AT4G16580.1 | Symbols: | Protein phosphatase 2C family protein |chr4:9341152-9342555 REVERSE LENGTH=467	467	361	926	e-100	181	248	0.72	201	248	0.81				1
1	DR457104	565	AT5G42220.1 | Symbols: | Ubiquitin-like superfamily protein |chr5:16872962-16877455 FORWARD LENGTH=879	879	54.7	130	4e-08	30	71	0.42	43	71	0.6				2
1	DW517669	915	AT1G02280.2 | Symbols: TOC33, ATTOC33, PPI1 | translocon at the outer envelopemembrane of chloroplasts 33 | chr1:448665-450246 REVERSELENGTH=297	297	294	752	6e-80	143	213	0.67	176	213	0.82				-3
1	DN758086	639	AT5G60020.1 | Symbols: LAC17, ATLAC17 | laccase 17 | chr5:24168072-24170223FORWARD LENGTH=577	577	293	751	5e-80	133	177	0.75	147	177	0.83				3
1	ES827102	1288	AT1G75590.1 | Symbols: | SAUR-like auxin-responsive protein family |chr1:28383250-28383714 REVERSE LENGTH=154	154	160	405	2e-39	84	162	0.51	107	162	0.66	1	162	0	2
1	DT573956	894	AT2G29410.1 | Symbols: MTPB1, ATMTPB1 | metal tolerance protein B1 |chr2:12616810-12617937 FORWARD LENGTH=375	375	189	480	2e-48	98	187	0.52	138	187	0.73				1
1	ES792765	1313	AT1G15290.1 | Symbols: | Tetratricopeptide repeat (TPR)-like superfamily protein| chr1:5257327-5264814 REVERSE LENGTH=1608	1608	73.9	180	2e-13	79	267	0.29	116	267	0.43	4	267	0.01	3
1	ES817681	906	AT1G27330.1 | Symbols: | Ribosome associated membrane protein RAMP4 |chr1:9493064-9493898 FORWARD LENGTH=68	68	123	308	2e-28	59	67	0.88	64	67	0.95				3
1	ES816950	914	AT4G06598.1 | Symbols: | BEST Arabidopsis thaliana protein match is:Basic-leucine zipper (bZIP) transcription factor familyprotein (TAIR:AT1G58110.2); Has 392 Blast hits to 388proteins in 30 species: Archae - 0; Bacteria - 0;Metazoa - 15; Fungi - 8; Plants - 363; Viruses - 0;Other Eukaryotes - 6 (source: NCBI BLink). |chr4:3663945-3665395 FORWARD LENGTH=341	341	174	440	1e-43	109	241	0.45	140	241	0.58	1	241	0	1
1	ES822151	1362	AT4G27880.1 | Symbols: | Protein with RING/U-box and TRAF-like domains |chr4:13883623-13884927 FORWARD LENGTH=327	327	430	1105	e-120	211	297	0.71	233	297	0.78	6	297	0.02	3
1	DW478784	896	AT3G09320.1 | Symbols: | DHHC-type zinc finger family protein |chr3:2862142-2864113 REVERSE LENGTH=286	286	374	961	e-104	174	260	0.66	197	260	0.75	3	260	0.01	-3
1	ES829935	1290	AT4G22740.2 | Symbols: | glycine-rich protein | chr4:11944050-11945565 REVERSELENGTH=356	356	180	457	2e-45	91	137	0.66	108	137	0.78	2	137	0.01	1
1	ES790386	1299	AT1G61850.1 | Symbols: | phospholipases;galactolipases | chr1:22856317-22862225FORWARD LENGTH=1311	1311	209	532	9e-89	110	204	0.53	143	204	0.7	13	204	0.06	3
1	EX166987	959	AT4G38400.1 | Symbols: ATEXLA2, EXPL2, ATEXPL2, ATHEXP BETA 2.2, EXLA2 |expansin-like A2 | chr4:17978675-17979665 REVERSELENGTH=265	265	239	611	4e-73	117	198	0.59	143	198	0.72	2	198	0.01	3
1	DT463768	838	AT3G26950.1 | Symbols: | unknown protein; Has 27 Blast hits to 27 proteins in8 species: Archae - 0; Bacteria - 0; Metazoa - 0; Fungi- 0; Plants - 27; Viruses - 0; Other Eukaryotes - 0(source: NCBI BLink). | chr3:9941202-9943411 REVERSELENGTH=548	548	258	658	e-101	122	187	0.65	150	187	0.8				2
1	DT459320	839	AT4G39900.1 | Symbols: | unknown protein; Has 30201 Blast hits to 17322proteins in 780 species: Archae - 12; Bacteria - 1396;Metazoa - 17338; Fungi - 3422; Plants - 5037; Viruses -0; Other Eukaryotes - 2996 (source: NCBI BLink). |chr4:18508569-18510289 REVERSE LENGTH=245	245	196	499	1e-50	110	218	0.5	148	218	0.67	6	218	0.02	2
1	ES828794	1270	AT5G43810.2 | Symbols: ZLL | Stabilizer of iron transporter SufD /Polynucleotidyl transferase | chr5:17611939-17616562FORWARD LENGTH=988	988	558	1437	e-159	287	359	0.79	307	359	0.85	1	359	0	3
1	EX166601	903	AT2G16500.1 | Symbols: ADC1, ARGDC1, ARGDC, SPE1 | arginine decarboxylase 1 |chr2:7150796-7152904 REVERSE LENGTH=702	702	53.5	127	2e-07	28	49	0.57	36	49	0.73				-3
1	ES810990	987	AT2G19880.1 | Symbols: | Nucleotide-diphospho-sugar transferases superfamilyprotein | chr2:8581578-8585118 FORWARD LENGTH=519	519	286	732	1e-77	137	180	0.76	150	180	0.83				3
1	DT564081	996	AT4G39860.1 | Symbols: | unknown protein; BEST Arabidopsis thaliana proteinmatch is: unknown protein (TAIR:AT2G22270.1); Has 152Blast hits to 146 proteins in 19 species: Archae - 0;Bacteria - 0; Metazoa - 0; Fungi - 2; Plants - 146;Viruses - 0; Other Eukaryotes - 4 (source: NCBI BLink).| chr4:18499909-18501472 FORWARD LENGTH=299	299	327	837	1e-89	178	289	0.61	214	289	0.74	1	289	0	2
1	ES826316	1294	AT4G01470.1 | Symbols: GAMMA-TIP3, TIP1;3, ATTIP1.3 | tonoplast intrinsicprotein 1;3 | chr4:625092-625850 REVERSE LENGTH=252	252	413	1062	e-115	201	252	0.79	221	252	0.87				3
1	ES810928	1234	AT2G36880.2 | Symbols: MAT3 | methionine adenosyltransferase 3 |chr2:15479721-15480893 REVERSE LENGTH=390	390	551	1419	e-157	268	301	0.89	281	301	0.93				1
1	ES851320	851	AT2G18280.2 | Symbols: AtTLP2, TLP2 | tubby like protein 2 |chr2:7946754-7948176 FORWARD LENGTH=394	394	246	629	1e-65	130	223	0.58	155	223	0.69				1
1	DT546534	913	AT3G07470.1 | Symbols: | Protein of unknown function, DUF538 |chr3:2387291-2388343 REVERSE LENGTH=169	169	167	424	7e-42	86	146	0.58	110	146	0.75	4	146	0.02	3
1	DW504741	924	AT4G35230.1 | Symbols: BSK1 | BR-signaling kinase 1 | chr4:16755325-16758041REVERSE LENGTH=512	512	503	1296	e-143	244	289	0.84	260	289	0.89				3
1	DT560826	916	AT3G14310.1 | Symbols: ATPME3, PME3 | pectin methylesterase 3 |chr3:4772214-4775095 REVERSE LENGTH=592	592	446	1147	e-125	226	324	0.69	257	324	0.79	19	324	0.05	1
1	ES820219	655	AT1G65440.1 | Symbols: GTB1 | global transcription factor group B1 |chr1:24306945-24314327 REVERSE LENGTH=1647	1647	105	261	7e-26	57	128	0.44	79	128	0.61	1	128	0	2
1	DT543156	938	AT5G44210.1 | Symbols: ERF9, ATERF9, ATERF-9 | erf domain protein 9 |chr5:17806742-17807344 FORWARD LENGTH=200	200	98.6	244	5e-21	48	72	0.66	53	72	0.73	2	72	0.02	3
1	ES808860	969	AT4G24190.2 | Symbols: SHD, AtHsp90.7, AtHsp90-7 | Chaperone protein htpG familyprotein | chr4:12551902-12555851 REVERSE LENGTH=823	823	441	1135	e-141	214	250	0.85	234	250	0.93				3
1	DW226989	800	AT3G07810.1 | Symbols: | RNA-binding (RRM/RBD/RNP motifs) family protein |chr3:2492875-2495052 FORWARD LENGTH=494	494	62.8	151	3e-10	34	83	0.4	51	83	0.61	4	83	0.04	-1
1	DT544725	820	AT5G48490.1 | Symbols: | Bifunctional inhibitor/lipid-transfer protein/seedstorage 2S albumin superfamily protein |chr5:19647932-19648237 REVERSE LENGTH=101	101	97.8	242	8e-21	45	96	0.46	59	96	0.61				3
1	ES825628	1389	AT1G26160.1 | Symbols: | Metal-dependent phosphohydrolase |chr1:9044784-9046945 REVERSE LENGTH=258	258	294	752	1e-79	144	172	0.83	158	172	0.91				2
1	ES810842	751	AT3G49870.1 | Symbols: ATARLA1C, ARLA1C | ADP-ribosylation factor-like A1C |chr3:18492674-18494021 REVERSE LENGTH=184	184	336	862	8e-93	164	177	0.92	173	177	0.97				1
1	DW486426	930	AT5G47970.2 | Symbols: | Aldolase-type TIM barrel family protein |chr5:19423420-19425585 FORWARD LENGTH=387	387	96.7	239	2e-20	45	57	0.78	49	57	0.85				1
1	ES815480	1260	AT4G34110.1 | Symbols: PAB2, PABP2, ATPAB2 | poly(A) binding protein 2 |chr4:16336732-16339892 FORWARD LENGTH=629	629	379	974	e-105	190	312	0.6	242	312	0.77	4	312	0.01	1
1	EX165836	1021	AT5G59370.2 | Symbols: ACT4 | actin 4 | chr5:23950109-23951586 FORWARDLENGTH=377	377	141	356	6e-34	80	148	0.54	88	148	0.59				1
1	ES805750	1210	AT1G64460.1 | Symbols: | Protein kinase superfamily protein |chr1:23943688-23944680 REVERSE LENGTH=301	301	389	998	e-108	188	277	0.67	228	277	0.82	1	277	0	1
1	AY345607	1657	AT5G23860.2 | Symbols: TUB8 | tubulin beta 8 | chr5:8042962-8044528 FORWARDLENGTH=449	449	825	2131	0	398	432	0.92	412	432	0.95				2
1	DT560578	977	AT2G26180.1 | Symbols: IQD6 | IQ-domain 6 | chr2:11143433-11144982 REVERSELENGTH=416	416	256	653	1e-72	139	256	0.54	165	256	0.64	15	256	0.05	1
1	ES805597	952	AT1G05150.1 | Symbols: | Calcium-binding tetratricopeptide family protein |chr1:1484280-1486706 REVERSE LENGTH=808	808	409	1052	e-114	204	270	0.75	223	270	0.82	1	270	0	1
1	EX167684	945	AT3G63510.1 | Symbols: | FMN-linked oxidoreductases superfamily protein |chr3:23450542-23452682 FORWARD LENGTH=419	419	395	1015	e-127	186	247	0.75	218	247	0.88				3
1	DT564251	861	AT3G08650.2 | Symbols: | ZIP metal ion transporter family |chr3:2624694-2627308 REVERSE LENGTH=619	619	236	602	1e-62	115	168	0.68	133	168	0.79				-1
1	DW496306	619	AT5G41560.1 | Symbols: | FUNCTIONS IN: molecular_function unknown; INVOLVEDIN: biological_process unknown; LOCATED IN: chloroplast;EXPRESSED IN: 24 plant structures; EXPRESSED DURING: 15growth stages; CONTAINS InterPro DOMAIN/s: Ubiquitinligase, Det1/DDB1-complexing (InterPro:IPR018276); Has1807 Blast hits to 1807 proteins in 277 species: Archae- 0; Bacteria - 0; Metazoa - 736; Fungi - 347; Plant…	101	155	391	3e-38	74	96	0.77	82	96	0.85				-3
1	DT047199	550	AT1G64660.1 | Symbols: ATMGL, MGL | methionine gamma-lyase |chr1:24028977-24030537 FORWARD LENGTH=441	441	67	162	7e-12	30	41	0.73	36	41	0.87				-3
1	EX171011	977	AT4G39220.1 | Symbols: ATRER1A | Rer1 family protein | chr4:18264280-18265531FORWARD LENGTH=191	191	207	526	2e-64	99	142	0.69	111	142	0.78	1	142	0	3
1	DW237230	735	AT2G35360.1 | Symbols: | ubiquitin family protein | chr2:14889311-14890799REVERSE LENGTH=225	225	219	558	1e-57	105	180	0.58	135	180	0.75	2	180	0.01	2
1	DT559561	955	AT3G09320.1 | Symbols: | DHHC-type zinc finger family protein |chr3:2862142-2864113 REVERSE LENGTH=286	286	311	797	e-110	141	217	0.64	166	217	0.76				3
1	ES809752	955	AT1G55120.3 | Symbols: FRUCT5 | beta-fructofuranosidase 5 |chr1:20566066-20569165 FORWARD LENGTH=579	579	89	219	4e-18	49	93	0.52	59	93	0.63	5	93	0.05	1
1	DT469034	797	AT2G43040.1 | Symbols: NPG1 | tetratricopeptide repeat (TPR)-containing protein |chr2:17896049-17898524 REVERSE LENGTH=704	704	395	1015	e-110	193	262	0.73	229	262	0.87				1
1	ES819033	1333	AT5G49560.1 | Symbols: | Putative methyltransferase family protein |chr5:20110961-20111785 REVERSE LENGTH=274	274	297	761	1e-80	161	253	0.63	198	253	0.78	7	253	0.02	2
1	DT457864	832	AT5G54130.2 | Symbols: | Calcium-binding endonuclease/exonuclease/phosphatasefamily | chr5:21962900-21965279 FORWARD LENGTH=436	436	200	508	1e-51	97	165	0.58	120	165	0.72	1	165	0	-2
1	DT546621	897	AT3G63290.1 | Symbols: | 2-oxoglutarate (2OG) and Fe(II)-dependent oxygenasesuperfamily protein | chr3:23381713-23383059 FORWARDLENGTH=403	403	206	524	2e-53	122	271	0.45	150	271	0.55	3	271	0.01	2
1	ES807641	1337	AT4G34380.1 | Symbols: | Transducin/WD40 repeat-like superfamily protein |chr4:16438835-16440322 FORWARD LENGTH=495	495	419	1078	e-117	204	299	0.68	243	299	0.81	6	299	0.02	3
1	ES804909	1247	AT1G58110.2 | Symbols: | Basic-leucine zipper (bZIP) transcription factorfamily protein | chr1:21515919-21517374 REVERSELENGTH=374	374	158	399	8e-39	96	167	0.57	113	167	0.67	1	167	0	2
1	DT554030	966	AT5G51570.1 | Symbols: | SPFH/Band 7/PHB domain-containing membrane-associatedprotein family | chr5:20949511-20951234 FORWARDLENGTH=292	292	446	1147	e-125	227	280	0.81	251	280	0.89	12	280	0.04	3
1	ES811389	1252	AT3G10220.1 | Symbols: | tubulin folding cofactor B | chr3:3161977-3164037FORWARD LENGTH=243	243	310	793	2e-84	142	186	0.76	165	186	0.88				1
1	DT547857	987	AT5G13700.1 | Symbols: ATPAO1, APAO, PAO1 | polyamine oxidase 1 |chr5:4420222-4422974 REVERSE LENGTH=472	472	390	1003	e-118	200	259	0.77	223	259	0.86				2
1	ES841432	1018	AT5G25360.2 | Symbols: | unknown protein; FUNCTIONS IN: molecular_functionunknown; INVOLVED IN: biological_process unknown;LOCATED IN: cellular_component unknown; EXPRESSED IN: 23plant structures; EXPRESSED DURING: 15 growth stages;BEST Arabidopsis thaliana protein match is: unknownprotein (TAIR:AT4G32342.1). | chr5:8799934-8802333REVERSE LENGTH=169	169	134	337	1e-31	75	168	0.44	91	168	0.54	10	168	0.05	1
1	ES851069	1164	AT1G10470.1 | Symbols: ARR4, MEE7, ATRR1, IBC7 | response regulator 4 |chr1:3442624-3443759 REVERSE LENGTH=259	259	219	559	2e-57	116	168	0.69	138	168	0.82	5	168	0.02	3
1	EY198027	941	AT3G46920.1 | Symbols: | Protein kinase superfamily protein withocticosapeptide/Phox/Bem1p domain |chr3:17280430-17284857 REVERSE LENGTH=1171	1171	271	692	6e-73	128	147	0.87	137	147	0.93				2
1	ES829039	1275	AT2G40550.1 | Symbols: ETG1 | E2F target gene 1 | chr2:16934927-16938033 FORWARDLENGTH=589	589	324	831	2e-92	177	328	0.53	221	328	0.67	7	328	0.02	2
1	DT569637	907	AT2G39570.1 | Symbols: | ACT domain-containing protein |chr2:16507963-16509741 FORWARD LENGTH=411	411	269	688	2e-72	132	214	0.61	157	214	0.73				1
1	ES811180	1200	AT1G04760.1 | Symbols: ATVAMP726, VAMP726 | vesicle-associated membrane protein726 | chr1:1334760-1336070 FORWARD LENGTH=220	220	313	803	1e-85	153	209	0.73	169	209	0.8				3
1	DT574375	872	AT4G12560.2 | Symbols: CPR30 | F-box and associated interactiondomains-containing protein | chr4:7441815-7443157FORWARD LENGTH=413	413	43.5	101	3e-10	22	48	0.45	34	48	0.7				3
1	DW498337	641	AT3G43220.1 | Symbols: | Phosphoinositide phosphatase family protein |chr3:15197123-15202653 REVERSE LENGTH=818	818	112	279	3e-25	73	163	0.44	98	163	0.6	2	163	0.01	1
1	ES810209	958	AT2G27580.2 | Symbols: | A20/AN1-like zinc finger family protein |chr2:11776640-11777131 REVERSE LENGTH=163	163	161	407	7e-40	79	160	0.49	95	160	0.59	9	160	0.05	1
1	DW518228	963	AT3G46100.1 | Symbols: ATHRS1, HRS1 | Histidyl-tRNA synthetase 1 |chr3:16928444-16930984 REVERSE LENGTH=486	486	456	1173	e-128	228	295	0.77	259	295	0.87				3
1	DT571842	938	AT5G54130.4 | Symbols: | Calcium-binding endonuclease/exonuclease/phosphatasefamily | chr5:21962900-21964841 FORWARD LENGTH=351	351	120	302	1e-27	56	82	0.68	68	82	0.82	2	82	0.02	1
1	ES828084	964	AT5G03510.1 | Symbols: | C2H2-type zinc finger family protein |chr5:880353-881231 FORWARD LENGTH=292	292	147	372	8e-36	113	280	0.4	148	280	0.52	23	280	0.08	1
1	ES820641	1325	AT4G08980.5 | Symbols: FBW2 | F-BOX WITH WD-40 2 | chr4:5758993-5760108 FORWARDLENGTH=317	317	263	673	2e-70	134	213	0.62	165	213	0.77	1	213	0	3
1	EX166618	939	AT5G58950.1 | Symbols: | Protein kinase superfamily protein |chr5:23801136-23803025 REVERSE LENGTH=525	525	93.2	230	2e-19	56	125	0.44	68	125	0.54	28	125	0.22	2
1	ES824023	589	AT2G36310.1 | Symbols: URH1 | uridine-ribohydrolase 1 | chr2:15224692-15226633REVERSE LENGTH=336	336	212	539	2e-55	95	117	0.81	106	117	0.9				1
1	DR456222	490	AT5G13150.1 | Symbols: ATEXO70C1, EXO70C1 | exocyst subunit exo70 familyprotein C1 | chr5:4172969-4174930 REVERSE LENGTH=653	653	129	324	1e-30	60	91	0.65	74	91	0.81				3
1	DW236715	631	AT4G39300.2 | Symbols: | unknown protein; FUNCTIONS IN: molecular_functionunknown; INVOLVED IN: biological_process unknown;LOCATED IN: chloroplast; EXPRESSED IN: 22 plantstructures; EXPRESSED DURING: 13 growth stages; BESTArabidopsis thaliana protein match is: unknown protein(TAIR:AT5G11630.2); Has 89 Blast hits to 89 proteins in11 species: Archae - 0; Bacteria - 0; Metazoa - 0; Fungi- 0; Plants …	96	70.9	172	7e-13	34	48	0.7	42	48	0.87				-1
1	DR456599	614	AT4G18640.1 | Symbols: MRH1 | Leucine-rich repeat protein kinase family protein| chr4:10260481-10263577 FORWARD LENGTH=678	678	163	412	9e-41	81	134	0.6	105	134	0.78				2
1	DW490449	756	AT5G20350.1 | Symbols: TIP1 | Ankyrin repeat family protein with DHHC zincfinger domain | chr5:6876772-6881102 FORWARD LENGTH=620	620	236	601	2e-62	116	174	0.66	134	174	0.77				3
1	ES806188	922	AT5G62700.1 | Symbols: TUB3 | tubulin beta chain 3 | chr5:25184501-25186426FORWARD LENGTH=450	450	399	1026	e-111	193	200	0.96	198	200	0.99				2
1	DT554098	882	AT2G46780.1 | Symbols: | RNA-binding (RRM/RBD/RNP motifs) family protein |chr2:19229516-19231043 FORWARD LENGTH=336	336	158	400	2e-60	76	100	0.76	86	100	0.86				2
1	ES811342	1180	AT2G46500.2 | Symbols: ATPI4K GAMMA 4, UBDK GAMMA 4, PI4K GAMMA 4 |phosphoinositide 4-kinase gamma 4 |chr2:19086741-19088534 REVERSE LENGTH=566	566	295	756	8e-95	151	263	0.57	195	263	0.74	3	263	0.01	1
1	DW489199	876	AT1G80400.1 | Symbols: | RING/U-box superfamily protein |chr1:30225864-30227360 FORWARD LENGTH=407	407	137	346	7e-33	81	166	0.48	97	166	0.58	3	166	0.01	-1
1	ES798776	1303	AT4G28190.1 | Symbols: ULT1, ULT | Developmental regulator, ULTRAPETALA |chr4:13985753-13987050 FORWARD LENGTH=237	237	343	879	e-105	153	209	0.73	179	209	0.85				2
1	DT463511	886	AT2G22795.1 | Symbols: | unknown protein; BEST Arabidopsis thaliana proteinmatch is: unknown protein (TAIR:AT4G37820.1); Has 799854Blast hits to 188815 proteins in 4452 species: Archae -4529; Bacteria - 144236; Metazoa - 287749; Fungi -87083; Plants - 43826; Viruses - 3662; Other Eukaryotes- 228769 (source: NCBI BLink). | chr2:9697380-9699584REVERSE LENGTH=734	734	53.9	128	1e-07	37	128	0.28	70	128	0.54				-1
1	ES799130	1339	AT5G46750.1 | Symbols: AGD9 | ARF-GAP domain 9 | chr5:18969950-18971817 REVERSELENGTH=402	402	230	586	2e-60	146	301	0.48	189	301	0.62	12	301	0.03	2
1	DW237173	924	AT3G61220.1 | Symbols: | NAD(P)-binding Rossmann-fold superfamily protein |chr3:22663025-22664316 FORWARD LENGTH=296	296	360	923	e-99	176	267	0.65	228	267	0.85	2	267	0	1
1	ES806631	1249	AT1G42480.1 | Symbols: | unknown protein; FUNCTIONS IN: molecular_functionunknown; INVOLVED IN: biological_process unknown;LOCATED IN: endomembrane system; EXPRESSED IN: 24 plantstructures; EXPRESSED DURING: 13 growth stages; CONTAINSInterPro DOMAIN/s: Protein of unknown function DUF3456(InterPro:IPR021852); Has 177 Blast hits to 177 proteinsin 59 species: Archae - 0; Bacteria - 0; Metazoa - 140;…	182	186	472	3e-47	90	146	0.61	117	146	0.8				-1
1	CO497266	847	AT3G53570.4 | Symbols: AFC1, AME2, FC1 | FUS3-complementing gene 1 |chr3:19861449-19864125 REVERSE LENGTH=467	467	435	1118	e-122	210	275	0.76	237	275	0.86	5	275	0.01	-2
1	ES820867	1188	AT5G05930.1 | Symbols: ATGC1, GC1 | guanylyl cyclase 1 | chr5:1780270-1782659REVERSE LENGTH=274	274	165	418	7e-73	79	111	0.71	89	111	0.8				2
1	DW501443	637	AT1G22380.1 | Symbols: AtUGT85A3, UGT85A3 | UDP-glucosyl transferase 85A3 |chr1:7900522-7902332 REVERSE LENGTH=488	488	219	559	9e-58	105	174	0.6	133	174	0.76	2	174	0.01	1
1	DT561338	977	AT1G64660.1 | Symbols: ATMGL, MGL | methionine gamma-lyase |chr1:24028977-24030537 FORWARD LENGTH=441	441	393	1010	e-110	215	308	0.69	240	308	0.77	8	308	0.02	1
1	ES807481	1160	AT3G20020.1 | Symbols: ATPRMT6, PRMT6 | protein arginine methyltransferase 6 |chr3:6984055-6987945 REVERSE LENGTH=435	435	172	437	1e-85	80	97	0.82	89	97	0.91				3
1	DW477183	834	AT5G35790.1 | Symbols: G6PD1 | glucose-6-phosphate dehydrogenase 1 |chr5:13956879-13959686 REVERSE LENGTH=576	576	419	1078	e-118	202	230	0.87	220	230	0.95				-2
1	ES834328	795	AT3G08550.1 | Symbols: ELD1, ABI8, KOB1 | elongation defective 1 protein / ELD1protein | chr3:2596513-2599515 FORWARD LENGTH=533	533	117	293	9e-27	51	63	0.8	56	63	0.88				2
1	DW236473	814	AT2G28110.1 | Symbols: FRA8, IRX7 | Exostosin family protein |chr2:11978024-11979641 REVERSE LENGTH=448	448	342	877	2e-94	165	283	0.58	208	283	0.73	12	283	0.04	1
1	EX169269	952	AT4G39220.1 | Symbols: ATRER1A | Rer1 family protein | chr4:18264280-18265531FORWARD LENGTH=191	191	95.5	236	2e-34	41	54	0.75	46	54	0.85				3
1	ES807801	1281	AT2G14960.1 | Symbols: GH3.1 | Auxin-responsive GH3 family protein |chr2:6451659-6453670 REVERSE LENGTH=590	590	548	1412	e-156	274	371	0.73	308	371	0.83	2	371	0	2
1	DT468887	847	AT4G21200.1 | Symbols: ATGA2OX8, GA2OX8 | gibberellin 2-oxidase 8 |chr4:11302751-11306601 FORWARD LENGTH=338	338	237	605	6e-63	125	262	0.47	166	262	0.63	10	262	0.03	3
1	DT053063	550	AT3G48010.1 | Symbols: ATCNGC16, CNGC16 | cyclic nucleotide-gated channel 16 |chr3:17721335-17724028 REVERSE LENGTH=705	705	157	396	5e-39	80	152	0.52	103	152	0.67	6	152	0.03	-2
1	ES842229	1150	AT5G20350.1 | Symbols: TIP1 | Ankyrin repeat family protein with DHHC zincfinger domain | chr5:6876772-6881102 FORWARD LENGTH=620	620	171	433	9e-43	106	210	0.5	127	210	0.6	2	210	0	1
1	ES813247	1272	AT5G20350.1 | Symbols: TIP1 | Ankyrin repeat family protein with DHHC zinc fingerdomain | chr5:6876772-6881102 FORWARD LENGTH=620	620	354	908	8e-98	169	238	0.71	198	238	0.83	2	238	0	3
1	CO495646	824	AT3G48440.1 | Symbols: | Zinc finger C-x8-C-x5-C-x3-H type family protein |chr3:17941402-17943576 FORWARD LENGTH=448	448	311	796	4e-85	147	258	0.56	178	258	0.68	5	258	0.01	-2
1	ES815308	865	AT4G00110.1 | Symbols: GAE3 | UDP-D-glucuronate 4-epimerase 3 |chr4:38702-39994 REVERSE LENGTH=430	430	265	678	2e-71	130	156	0.83	136	156	0.87				2
1	ES793095	1256	AT2G44610.1 | Symbols: RAB6, ATRABH1B, ATRAB6A, RAB6A | Ras-related smallGTP-binding family protein | chr2:18411778-18413883REVERSE LENGTH=208	208	387	993	e-107	196	208	0.94	206	208	0.99				1
1	CD486253	773	AT4G21700.1 | Symbols: | Protein of unknown function (DUF2921) |chr4:11529956-11532844 FORWARD LENGTH=962	962	106	265	1e-23	71	248	0.28	112	248	0.45	2	248	0	2
1	ES811419	1011	AT4G15960.1 | Symbols: | alpha/beta-Hydrolases superfamily protein |chr4:9045763-9047199 REVERSE LENGTH=375	375	386	991	e-107	173	300	0.57	224	300	0.74	1	300	0	1
1	ES813528	1335	AT1G19100.1 | Symbols: | Histidine kinase-, DNA gyrase B-, and HSP90-like ATPasefamily protein | chr1:6595560-6601159 FORWARD LENGTH=663	663	272	696	3e-73	148	261	0.56	177	261	0.67				1
1	ES801813	1349	AT1G05520.1 | Symbols: | Sec23/Sec24 protein transport family protein |chr1:1631126-1635703 REVERSE LENGTH=783	783	306	783	3e-83	152	179	0.84	165	179	0.92				3
1	ES799077	1166	AT2G39220.1 | Symbols: PLP6, PLA IIB | PATATIN-like protein 6 |chr2:16375055-16376663 REVERSE LENGTH=499	499	306	783	9e-88	156	225	0.69	181	225	0.8				3
1	DW498568	888	AT5G44790.1 | Symbols: RAN1, HMA7 | copper-exporting ATPase /responsive-to-antagonist 1 / copper-transporting ATPase(RAN1) | chr5:18075846-18079817 REVERSE LENGTH=1001	1001	343	880	9e-95	171	226	0.75	196	226	0.86				-2
1	ES823942	1297	AT1G36050.2 | Symbols: | Endoplasmic reticulum vesicle transporter protein |chr1:13450467-13453055 FORWARD LENGTH=386	386	438	1127	e-123	197	231	0.85	217	231	0.93				1
1	ES834670	1427	AT5G64030.1 | Symbols: | S-adenosyl-L-methionine-dependent methyltransferasessuperfamily protein | chr5:25624965-25628257 FORWARDLENGTH=829	829	459	1182	e-143	210	252	0.83	230	252	0.91				1
1	ES834229	705	AT3G43790.1 | Symbols: ZIFL2 | zinc induced facilitator-like 2 |chr3:15655443-15658848 FORWARD LENGTH=478	478	133	334	1e-31	71	138	0.51	96	138	0.69	2	138	0.01	3
1	DW226182	821	AT4G17790.1 | Symbols: | SNARE associated Golgi protein family |chr4:9891425-9892675 FORWARD LENGTH=264	264	352	903	2e-97	177	224	0.79	195	224	0.87				1
1	DT564635	910	AT5G65685.2 | Symbols: | UDP-Glycosyltransferase superfamily protein |chr5:26273252-26275864 REVERSE LENGTH=449	449	251	642	4e-67	124	203	0.61	160	203	0.78				1
1	EX166944	961	AT1G15290.1 | Symbols: | Tetratricopeptide repeat (TPR)-like superfamily protein| chr1:5257327-5264814 REVERSE LENGTH=1608	1608	82.4	202	4e-16	49	134	0.36	80	134	0.59				3
1	ES825610	1194	AT4G01810.1 | Symbols: | Sec23/Sec24 protein transport family protein |chr4:776734-779802 REVERSE LENGTH=880	880	345	886	3e-95	176	244	0.72	194	244	0.79				-1
1	ES795814	1341	AT5G66530.2 | Symbols: | Galactose mutarotase-like superfamily protein |chr5:26553821-26555575 REVERSE LENGTH=307	307	443	1140	e-124	212	284	0.74	242	284	0.85	2	284	0	3
1	ES838817	503	AT3G55530.1 | Symbols: SDIR1 | RING/U-box superfamily protein |chr3:20595300-20597188 REVERSE LENGTH=273	273	70.1	170	7e-13	37	62	0.59	40	62	0.64	1	62	0.01	3
1	ES811734	1154	AT2G37980.1 | Symbols: | O-fucosyltransferase family protein |chr2:15894162-15897452 REVERSE LENGTH=638	638	313	801	2e-85	149	189	0.78	167	189	0.88				2
1	FJ415209	1660	AT1G30620.2 | Symbols: HSR8, MUR4, UXE1 | NAD(P)-binding Rossmann-foldsuperfamily protein | chr1:10855496-10857970 FORWARDLENGTH=419	419	702	1813	0	339	409	0.82	377	409	0.92				3
1	DW512147	906	AT5G16380.1 | Symbols: | Protein of unknown function, DUF538 |chr5:5359730-5360613 REVERSE LENGTH=195	195	152	385	2e-37	76	136	0.55	98	136	0.72				2
1	ES796897	1296	AT2G36780.1 | Symbols: | UDP-Glycosyltransferase superfamily protein |chr2:15417618-15419108 REVERSE LENGTH=496	496	285	729	2e-84	143	263	0.54	188	263	0.71	3	263	0.01	2
1	DW489175	875	AT3G19420.1 | Symbols: ATPEN2, PEN2 | PTEN 2 | chr3:6731824-6735354 FORWARDLENGTH=611	611	233	594	1e-61	130	222	0.58	151	222	0.68	6	222	0.02	-3
1	DT563038	859	AT1G07540.1 | Symbols: TRFL2 | TRF-like 2 | chr1:2318433-2321048 REVERSELENGTH=630	630	110	274	2e-24	67	151	0.44	97	151	0.64	2	151	0.01	2
1	DW502105	662	AT1G08030.1 | Symbols: TPST | tyrosylprotein sulfotransferase |chr1:2489575-2492741 REVERSE LENGTH=500	500	112	279	3e-25	64	137	0.46	87	137	0.63	10	137	0.07	3
1	DN780665	881	AT1G08680.2 | Symbols: ZIGA4 | ARF GAP-like zinc finger-containing protein ZIGA4| chr1:2762820-2768387 FORWARD LENGTH=648	648	126	317	2e-29	104	316	0.32	132	316	0.41	36	316	0.11	3
1	ES813032	1382	AT5G48570.1 | Symbols: ROF2, ATFKBP65, FKBP65 | FKBP-type peptidyl-prolylcis-trans isomerase family protein |chr5:19690746-19693656 REVERSE LENGTH=578	578	323	828	2e-88	166	250	0.66	200	250	0.8	1	250	0	3
1	ES810021	1355	AT5G16110.1 | Symbols: | unknown protein; FUNCTIONS IN: molecular_functionunknown; INVOLVED IN: biological_process unknown;LOCATED IN: chloroplast; EXPRESSED IN: 24 plantstructures; EXPRESSED DURING: 15 growth stages; BESTArabidopsis thaliana protein match is: unknown protein(TAIR:AT3G02555.1); Has 133 Blast hits to 133 proteinsin 18 species: Archae - 0; Bacteria - 0; Metazoa - 0;Fungi - 0; Plant…	244	89.4	220	5e-18	49	95	0.51	61	95	0.64	17	95	0.17	3
1	DW502150	736	AT3G07660.1 | Symbols: | Kinase-related protein of unknown function (DUF1296) |chr3:2445275-2450372 REVERSE LENGTH=841	841	192	487	2e-49	106	221	0.47	137	221	0.61	4	221	0.01	3
1	CO496765	756	AT3G01420.1 | Symbols: ALPHA-DOX1, DOX1, DIOX1, PADOX-1 | Peroxidase superfamilyprotein | chr3:159689-162726 REVERSE LENGTH=639	639	292	747	2e-79	136	181	0.75	159	181	0.87				-2
1	EX171113	657	AT3G10950.1 | Symbols: | Zinc-binding ribosomal protein family protein |chr3:3423893-3424566 FORWARD LENGTH=92	92	182	461	2e-46	87	92	0.94	90	92	0.97				1
1	ES822953	1316	AT3G57410.1 | Symbols: VLN3, ATVLN3 | villin 3 | chr3:21243615-21249809 REVERSELENGTH=965	965	428	1100	e-120	201	306	0.65	242	306	0.79				3
1	EX168712	904	AT2G02960.3 | Symbols: | RING/FYVE/PHD zinc finger superfamily protein |chr2:862346-863980 REVERSE LENGTH=271	271	169	429	2e-42	97	167	0.58	110	167	0.65	3	167	0.01	2
1	DT048232	476	AT3G48140.1 | Symbols: | B12D protein | chr3:17778471-17779299 FORWARDLENGTH=88	88	106	265	2e-28	49	69	0.71	58	69	0.84				-2
1	ES830009	932	AT1G27910.1 | Symbols: PUB45, ATPUB45 | plant U-box 45 | chr1:9720962-9723975REVERSE LENGTH=768	768	300	768	9e-82	161	268	0.6	200	268	0.74	2	268	0	1
1	DN757588	954	AT1G34780.1 | Symbols: ATAPRL4, APRL4 | APR-like 4 | chr1:12748835-12750124REVERSE LENGTH=310	310	306	785	1e-83	170	307	0.55	206	307	0.67	5	307	0.01	3
1	EX165122	905	AT1G10170.1 | Symbols: ATNFXL1, NFXL1 | NF-X-like 1 | chr1:3333925-3337491REVERSE LENGTH=1188	1188	382	982	e-112	168	247	0.68	190	247	0.76	4	247	0.01	2
1	ES820345	646	AT3G61130.1 | Symbols: GAUT1, LGT1 | galacturonosyltransferase 1 |chr3:22622399-22625514 FORWARD LENGTH=673	673	120	300	2e-34	60	91	0.65	73	91	0.8				2
1	DW504488	736	AT5G64130.3 | Symbols: | cAMP-regulated phosphoprotein 19-related protein |chr5:25664547-25665339 REVERSE LENGTH=140	140	116	291	1e-26	56	62	0.9	58	62	0.93	1	62	0.01	3
1	ES803607	1301	AT3G15570.1 | Symbols: | Phototropic-responsive NPH3 family protein |chr3:5270267-5271700 REVERSE LENGTH=452	452	398	1022	e-111	227	393	0.57	279	393	0.7	24	393	0.06	1
1	ES839873	765	AT5G20350.1 | Symbols: TIP1 | Ankyrin repeat family protein with DHHC zincfinger domain | chr5:6876772-6881102 FORWARD LENGTH=620	620	183	464	1e-46	100	208	0.48	130	208	0.62	2	208	0	1
1	ES837355	917	AT3G07810.1 | Symbols: | RNA-binding (RRM/RBD/RNP motifs) family protein |chr3:2492875-2495052 FORWARD LENGTH=494	494	96.7	239	2e-20	62	140	0.44	79	140	0.56	11	140	0.07	2
1	ES847484	1080	AT5G56270.1 | Symbols: WRKY2, ATWRKY2 | WRKY DNA-binding protein 2 |chr5:22780816-22783137 FORWARD LENGTH=687	687	78.2	191	4e-21	54	118	0.45	64	118	0.54	3	118	0.02	1
1	ES836234	678	AT5G25450.1 | Symbols: | Cytochrome bd ubiquinol oxidase, 14kDa subunit |chr5:8857036-8857849 FORWARD LENGTH=122	122	124	312	4e-29	64	101	0.63	75	101	0.74				1
1	DT566108	974	AT3G54690.1 | Symbols: | Sugar isomerase (SIS) family protein |chr3:20246586-20247810 FORWARD LENGTH=350	350	408	1048	e-128	198	257	0.77	228	257	0.88				1
1	ES826013	942	AT5G04800.4 | Symbols: | Ribosomal S17 family protein | chr5:1389217-1389642FORWARD LENGTH=141	141	212	540	3e-55	107	128	0.83	116	128	0.9				3
1	DT545227	910	AT3G05545.1 | Symbols: | RING/U-box superfamily protein | chr3:1609436-1612133FORWARD LENGTH=425	425	52.4	124	4e-07	45	152	0.29	63	152	0.41	10	152	0.06	-3
1	GQ292791	2497	AT1G78570.1 | Symbols: RHM1, ROL1, ATRHM1 | rhamnose biosynthesis 1 |chr1:29550110-29552207 FORWARD LENGTH=669	669	1214	3141	0	588	669	0.87	630	669	0.94	2	669	0	2
1	ES817152	1137	AT1G02120.1 | Symbols: VAD1 | GRAM domain family protein | chr1:395761-399720FORWARD LENGTH=598	598	128	321	8e-30	64	107	0.59	80	107	0.74	2	107	0.01	-3
1	DW480806	874	AT3G16630.2 | Symbols: ATKINESIN-13A, KINESIN-13A | P-loop containingnucleoside triphosphate hydrolases superfamily protein |chr3:5662660-5667261 REVERSE LENGTH=794	794	242	617	3e-64	124	185	0.67	144	185	0.77	1	185	0	2
1	ES809751	1137	AT5G62460.1 | Symbols: | RING/FYVE/PHD zinc finger superfamily protein |chr5:25075545-25077072 FORWARD LENGTH=307	307	283	723	2e-76	140	207	0.67	162	207	0.78	3	207	0.01	3
1	ES826175	1381	AT2G25910.2 | Symbols: | 3'-5' exonuclease domain-containing protein / Khomology domain-containing protein / KHdomain-containing protein | chr2:11049379-11051997REVERSE LENGTH=342	342	369	947	e-112	180	239	0.75	207	239	0.86	2	239	0	3
1	ES823047	1292	AT5G58110.1 | Symbols: | chaperone binding;ATPase activators |chr5:23515275-23516479 FORWARD LENGTH=196	196	218	555	5e-57	107	176	0.6	133	176	0.75				2
1	DQ118240	1773	AT3G14720.1 | Symbols: ATMPK19, MPK19 | MAP kinase 19 | chr3:4946057-4948906FORWARD LENGTH=598	598	682	1761	0	359	531	0.67	413	531	0.77	12	531	0.02	1
1	EX168095	986	AT3G54100.1 | Symbols: | O-fucosyltransferase family protein |chr3:20034451-20037874 REVERSE LENGTH=638	638	157	397	3e-44	91	209	0.43	127	209	0.6	8	209	0.03	1
1	ES807857	1219	AT3G19970.1 | Symbols: | alpha/beta-Hydrolases superfamily protein |chr3:6959644-6961367 FORWARD LENGTH=434	434	315	806	5e-86	153	240	0.63	187	240	0.77				2
1	ES819208	981	AT1G20770.1 | Symbols: | unknown protein; Has 59 Blast hits to 59 proteins in24 species: Archae - 0; Bacteria - 0; Metazoa - 26;Fungi - 4; Plants - 29; Viruses - 0; Other Eukaryotes -0 (source: NCBI BLink). | chr1:7215345-7216648 REVERSELENGTH=215	215	172	436	3e-43	96	189	0.5	126	189	0.66	6	189	0.03	1
1	ES829406	1322	AT1G07080.1 | Symbols: | Thioredoxin superfamily protein |chr1:2170069-2171861 FORWARD LENGTH=265	265	282	722	3e-76	143	242	0.59	175	242	0.72	4	242	0.01	2
1	DW492431	814	AT3G53490.1 | Symbols: | unknown protein; FUNCTIONS IN: molecular_functionunknown; INVOLVED IN: biological_process unknown;LOCATED IN: endomembrane system; BEST Arabidopsisthaliana protein match is: unknown protein(TAIR:AT5G02720.1); Has 70 Blast hits to 70 proteins in13 species: Archae - 0; Bacteria - 0; Metazoa - 0; Fungi- 0; Plants - 70; Viruses - 0; Other Eukaryotes - 0(source: NCBI BLink). |…	225	166	420	2e-41	80	142	0.56	94	142	0.66	2	142	0.01	-3
1	DT551011	879	AT1G28760.1 | Symbols: | Uncharacterized conserved protein (DUF2215) |chr1:10103158-10104588 FORWARD LENGTH=476	476	159	402	2e-39	99	233	0.42	134	233	0.57	12	233	0.05	3
1	DW490529	872	AT2G47580.1 | Symbols: U1A | spliceosomal protein U1A | chr2:19517229-19518686FORWARD LENGTH=250	250	55.5	132	5e-08	31	75	0.41	43	75	0.57	9	75	0.12	-2
1	DW229295	852	AT4G39220.1 | Symbols: ATRER1A | Rer1 family protein | chr4:18264280-18265531FORWARD LENGTH=191	191	276	707	1e-74	128	176	0.72	150	176	0.85	3	176	0.01	1
1	EX168341	954	AT2G27690.1 | Symbols: CYP94C1 | cytochrome P450, family 94, subfamily C,polypeptide 1 | chr2:11809373-11810860 FORWARDLENGTH=495	495	326	836	1e-89	165	266	0.62	203	266	0.76	3	266	0.01	1
1	DT554032	992	AT5G38220.3 | Symbols: | alpha/beta-Hydrolases superfamily protein |chr5:15269012-15271140 FORWARD LENGTH=336	336	452	1162	e-127	216	260	0.83	235	260	0.9				1
1	ES831822	1316	AT5G61960.2 | Symbols: AML1, ML1 | MEI2-like protein 1 | chr5:24879001-24883483REVERSE LENGTH=915	915	122	307	4e-28	58	81	0.71	65	81	0.8				3
1	DW490171	952	AT2G43120.1 | Symbols: | RmlC-like cupins superfamily protein |chr2:17927339-17928871 FORWARD LENGTH=321	321	430	1105	e-121	209	276	0.75	237	276	0.85	5	276	0.01	-3
1	ES813661	1374	AT1G76920.1 | Symbols: | F-box family protein | chr1:28892295-28893419 FORWARDLENGTH=374	374	388	996	e-108	195	303	0.64	235	303	0.77	7	303	0.02	3
1	ES820519	822	AT5G48545.1 | Symbols: HINT3 | histidine triad nucleotide-binding 3 |chr5:19676228-19677945 FORWARD LENGTH=197	197	231	589	4e-61	118	188	0.62	134	188	0.71	5	188	0.02	2
1	ES804722	1295	AT1G73690.1 | Symbols: CDKD1;1, AT;CDKD;1, CAK3AT | cyclin-dependent kinase D1;1| chr1:27715113-27717018 FORWARD LENGTH=398	398	313	802	2e-85	164	233	0.7	180	233	0.77	4	233	0.01	1
1	EX172305	603	AT5G64140.1 | Symbols: RPS28 | ribosomal protein S28 | chr5:25667529-25667723REVERSE LENGTH=64	64	58.2	139	4e-09	29	34	0.85	31	34	0.91				1
1	ES818786	877	AT2G36300.1 | Symbols: | Integral membrane Yip1 family protein |chr2:15213362-15214129 REVERSE LENGTH=255	255	315	807	3e-86	163	232	0.7	180	232	0.77	9	232	0.03	1
1	CO497036	712	AT5G35160.2 | Symbols: | Endomembrane protein 70 protein family |chr5:13414945-13416921 FORWARD LENGTH=658	658	288	738	2e-78	133	169	0.78	153	169	0.9				-2
1	ES824581	1360	AT1G78150.2 | Symbols: | unknown protein; BEST Arabidopsis thaliana proteinmatch is: unknown protein (TAIR:AT1G35780.1); Has 35333Blast hits to 34131 proteins in 2444 species: Archae -798; Bacteria - 22429; Metazoa - 974; Fungi - 991;Plants - 531; Viruses - 0; Other Eukaryotes - 9610(source: NCBI BLink). | chr1:29404996-29406341 FORWARDLENGTH=274	274	300	768	2e-81	170	291	0.58	210	291	0.72	2	291	0	3
1	ES792906	1235	AT2G24960.2 | Symbols: | unknown protein; FUNCTIONS IN: molecular_functionunknown; INVOLVED IN: biological_process unknown;LOCATED IN: cellular_component unknown; EXPRESSED IN: 21plant structures; EXPRESSED DURING: 12 growth stages;BEST Arabidopsis thaliana protein match is: unknownprotein (TAIR:AT4G02210.2); Has 30201 Blast hits to17322 proteins in 780 species: Archae - 12; Bacteria -1396; Metaz…	774	63.5	153	3e-10	31	140	0.22	71	140	0.5				3
1	DW493462	752	AT5G46910.1 | Symbols: | Transcription factor jumonji (jmj) family protein /zinc finger (C5HC2 type) family protein |chr5:19046888-19050880 FORWARD LENGTH=787	787	93.2	230	2e-19	56	106	0.52	79	106	0.74	4	106	0.03	3
1	ES822455	830	AT3G60850.1 | Symbols: | unknown protein; FUNCTIONS IN: molecular_functionunknown; INVOLVED IN: biological_process unknown;LOCATED IN: cellular_component unknown; EXPRESSED IN: 22plant structures; EXPRESSED DURING: 11 growth stages;Has 42 Blast hits to 42 proteins in 12 species: Archae -0; Bacteria - 0; Metazoa - 4; Fungi - 0; Plants - 37;Viruses - 0; Other Eukaryotes - 1 (source: NCBI BLink).| c…	648	220	561	8e-58	109	160	0.68	130	160	0.81	6	160	0.03	1
1	ES816346	1350	AT1G24120.1 | Symbols: ARL1 | ARG1-like 1 | chr1:8529283-8531946 REVERSELENGTH=436	436	345	884	5e-95	174	284	0.61	209	284	0.73	27	284	0.09	3
1	ES829319	983	AT3G61790.1 | Symbols: | Protein with RING/U-box and TRAF-like domains |chr3:22871974-22873543 REVERSE LENGTH=326	326	482	1240	e-136	228	291	0.78	250	291	0.85	9	291	0.03	3
1	ES803633	1356	AT1G02140.1 | Symbols: MEE63, MAGO, HAP1 | mago nashi family protein |chr1:403467-404401 REVERSE LENGTH=150	150	278	712	5e-75	134	151	0.88	144	151	0.95				3
1	DW494817	937	AT5G64130.1 | Symbols: | cAMP-regulated phosphoprotein 19-related protein |chr5:25664547-25665339 REVERSE LENGTH=115	115	176	447	2e-44	90	119	0.75	98	119	0.82	1	119	0	-1
1	ES804623	671	AT5G49215.1 | Symbols: | Pectin lyase-like superfamily protein |chr5:19953670-19955874 FORWARD LENGTH=449	449	55.5	132	8e-11	27	54	0.5	37	54	0.68	2	54	0.03	-1
1	ES811872	1127	AT5G62460.1 | Symbols: | RING/FYVE/PHD zinc finger superfamily protein |chr5:25075545-25077072 FORWARD LENGTH=307	307	126	316	7e-31	67	172	0.38	96	172	0.55	5	172	0.02	-3
1	DT459860	804	AT3G14420.6 | Symbols: | Aldolase-type TIM barrel family protein |chr3:4821899-4823899 FORWARD LENGTH=366	366	81.3	199	7e-16	38	41	0.92	41	41	1				2
1	DW480961	886	AT4G10730.1 | Symbols: | Protein kinase superfamily protein |chr4:6609793-6614786 REVERSE LENGTH=711	711	60.1	144	7e-11	25	36	0.69	32	36	0.88				3
1	DT571570	860	AT2G23970.1 | Symbols: | Class I glutamine amidotransferase-like superfamilyprotein | chr2:10199698-10201081 FORWARD LENGTH=251	251	214	546	5e-56	103	216	0.47	139	216	0.64	2	216	0	1
1	ES799384	1079	AT4G35890.1 | Symbols: | winged-helix DNA-binding transcription factor familyprotein | chr4:16997433-17000410 FORWARD LENGTH=523	523	106	264	3e-26	63	169	0.37	92	169	0.54	9	169	0.05	3
1	ES814520	799	AT5G43850.1 | Symbols: ATARD4, ARD4 | RmlC-like cupins superfamily protein |chr5:17627364-17629122 REVERSE LENGTH=187	187	326	836	1e-89	148	187	0.79	165	187	0.88				3
1	ES843056	1191	AT3G02555.1 | Symbols: | unknown protein; BEST Arabidopsis thaliana proteinmatch is: unknown protein (TAIR:AT5G16110.1); Has 130Blast hits to 130 proteins in 18 species: Archae - 0;Bacteria - 0; Metazoa - 0; Fungi - 0; Plants - 130;Viruses - 0; Other Eukaryotes - 0 (source: NCBI BLink).| chr3:540024-540955 REVERSE LENGTH=162	162	75.1	183	9e-14	40	85	0.47	52	85	0.61	9	85	0.1	-3
1	EX166175	721	AT5G55850.3 | Symbols: NOI | RPM1-interacting protein 4 (RIN4) family protein |chr5:22603617-22604850 FORWARD LENGTH=95	95	127	318	1e-29	61	85	0.71	66	85	0.77	2	85	0.02	2
1	AY216263	3976	AT5G65930.3 | Symbols: ZWI | kinesin-like calmodulin-binding protein (ZWICHEL) |chr5:26370369-26376394 REVERSE LENGTH=1266	1266	1762	4564	0	905	1214	0.74	1021	1214	0.84	2	1214	0	1
1	ES814506	803	AT5G02610.2 | Symbols: | Ribosomal L29 family protein | chr5:587611-588547FORWARD LENGTH=146	146	144	362	9e-35	74	78	0.94	75	78	0.96				3
1	M19388	903	AT3G17520.1 | Symbols: | Late embryogenesis abundant protein (LEA) familyprotein | chr3:5999462-6000358 REVERSE LENGTH=298	298	84.7	208	8e-17	81	299	0.27	120	299	0.4	9	299	0.03	1
1	ES800560	1287	AT1G69010.1 | Symbols: BIM2 | BES1-interacting Myc-like protein 2 |chr1:25941804-25943599 FORWARD LENGTH=311	311	209	533	3e-54	123	253	0.48	155	253	0.61				3
1	EV497333	791	AT3G03740.1 | Symbols: ATBPM4, BPM4 | BTB-POZ and MATH domain 4 |chr3:937106-939807 REVERSE LENGTH=465	465	250	639	7e-67	120	163	0.73	136	163	0.83				2
1	EF688570	1349	AT2G38670.1 | Symbols: PECT1 | phosphorylethanolamine cytidylyltransferase 1 |chr2:16168979-16171680 FORWARD LENGTH=421	421	508	1307	e-144	247	365	0.67	301	365	0.82	9	365	0.02	1
1	AF034130	884	AT5G14750.1 | Symbols: WER, ATMYB66, WER1, MYB66 | myb domain protein 66 |chr5:4763656-4764738 REVERSE LENGTH=203	203	174	442	5e-44	76	116	0.65	95	116	0.81				3
1	ES811867	1390	AT4G15470.1 | Symbols: | Bax inhibitor-1 family protein | chr4:8843661-8845505FORWARD LENGTH=256	256	283	725	2e-76	144	218	0.66	163	218	0.74				-2
1	ES803832	1358	AT5G08160.1 | Symbols: ATPK3, PK3 | serine/threonine protein kinase 3 |chr5:2625903-2627942 REVERSE LENGTH=347	347	383	983	e-114	187	232	0.8	207	232	0.89	1	232	0	1
1	ES820357	569	AT5G06580.1 | Symbols: | FAD-linked oxidases family protein |chr5:2011486-2016473 REVERSE LENGTH=567	567	106	265	9e-24	46	54	0.85	52	54	0.96				1
1	ES821166	1379	AT1G10630.1 | Symbols: ATARFA1F, ARFA1F | ADP-ribosylation factor A1F |chr1:3513189-3514230 REVERSE LENGTH=181	181	293	750	4e-90	147	147	1	147	147	1				2
1	DT469012	769	AT1G12240.1 | Symbols: ATBETAFRUCT4, VAC-INV | Glycosyl hydrolases family 32protein | chr1:4153699-4157457 FORWARD LENGTH=664	664	191	485	5e-49	102	193	0.52	122	193	0.63	13	193	0.06	-3
1	ES791152	1307	AT3G51240.1 | Symbols: F3H, TT6, F3'H | flavanone 3-hydroxylase |chr3:19025409-19026658 FORWARD LENGTH=358	358	106	265	7e-33	54	78	0.69	64	78	0.82				2
1	DT465654	840	AT2G02970.1 | Symbols: | GDA1/CD39 nucleoside phosphatase family protein |chr2:865395-868007 REVERSE LENGTH=555	555	138	348	4e-33	73	135	0.54	85	135	0.62	4	135	0.02	-3
1	DW243098	675	AT3G62010.2 | Symbols: | unknown protein; LOCATED IN: cellular_componentunknown; EXPRESSED IN: 23 plant structures; EXPRESSEDDURING: 15 growth stages. | chr3:22964945-22971149FORWARD LENGTH=1251	1251	283	723	9e-77	142	222	0.63	168	222	0.75				3
1	ES805289	1287	AT4G02550.3 | Symbols: | unknown protein; BEST Arabidopsis thaliana proteinmatch is: unknown protein (TAIR:AT4G02210.2); Has 35333Blast hits to 34131 proteins in 2444 species: Archae -798; Bacteria - 22429; Metazoa - 974; Fungi - 991;Plants - 531; Viruses - 0; Other Eukaryotes - 9610(source: NCBI BLink). | chr4:1120622-1121674 REVERSELENGTH=322	322	75.9	185	6e-14	64	284	0.22	122	284	0.42	26	284	0.09	3
1	DW479525	956	AT1G47240.1 | Symbols: NRAMP2, ATNRAMP2 | NRAMP metal ion transporter 2 |chr1:17309043-17311308 REVERSE LENGTH=530	530	443	1140	e-125	218	256	0.85	236	256	0.92				-1
1	DW237053	955	AT1G10700.1 | Symbols: PRS3 | phosphoribosyl pyrophosphate (PRPP) synthase 3 |chr1:3554157-3556274 FORWARD LENGTH=411	411	532	1371	e-151	266	317	0.83	288	317	0.9				2
1	ES824751	1307	AT2G20230.1 | Symbols: | Tetraspanin family protein | chr2:8725762-8727388FORWARD LENGTH=270	270	225	574	5e-59	124	281	0.44	162	281	0.57	4	281	0.01	2
1	ES807356	1271	AT1G67340.1 | Symbols: | HCP-like superfamily protein with MYND-type zincfinger | chr1:25230323-25231622 FORWARD LENGTH=379	379	407	1045	e-113	198	262	0.75	215	262	0.82	1	262	0	2
1	ES813180	1349	AT1G15100.1 | Symbols: RHA2A | RING-H2 finger A2A | chr1:5193703-5194170REVERSE LENGTH=155	155	137	346	1e-32	66	110	0.6	84	110	0.76				3
1	ES829253	1322	AT3G07490.1 | Symbols: AGD11 | ARF-GAP domain 11 | chr3:2391189-2391650 FORWARDLENGTH=153	153	162	409	6e-40	81	152	0.53	108	152	0.71				2
1	ES801037	1341	AT3G25110.1 | Symbols: AtFaTA, FaTA | fatA acyl-ACP thioesterase |chr3:9146589-9148273 REVERSE LENGTH=362	362	390	1002	e-108	190	241	0.78	210	241	0.87				1
1	DW499473	821	AT1G20575.1 | Symbols: | Nucleotide-diphospho-sugar transferases superfamilyprotein | chr1:7126987-7128677 REVERSE LENGTH=246	246	426	1096	e-120	210	227	0.92	220	227	0.96				3
1	DT571346	924	AT4G27490.1 | Symbols: | 3'-5'-exoribonuclease family protein |chr4:13739961-13741647 FORWARD LENGTH=256	256	417	1073	e-117	202	256	0.78	229	256	0.89				1
1	ES827544	1323	AT1G55730.2 | Symbols: ATCAX5, CAX5 | cation exchanger 5 |chr1:20831387-20833941 REVERSE LENGTH=441	441	295	754	6e-80	151	201	0.75	162	201	0.8				1
1	DW482288	872	ATCG00020.1 | Symbols: PSBA | photosystem II reaction center protein A |chrC:383-1444 REVERSE LENGTH=353	353	270	691	e-144	131	133	0.98	131	133	0.98				1
1	DT047212	550	AT5G14310.1 | Symbols: AtCXE16, CXE16 | carboxyesterase 16 |chr5:4615592-4617422 FORWARD LENGTH=446	446	85.5	210	2e-17	39	41	0.95	41	41	1				-3
1	ES792338	866	AT2G17630.1 | Symbols: | Pyridoxal phosphate (PLP)-dependent transferasessuperfamily protein | chr2:7666637-7667905 FORWARDLENGTH=422	422	126	316	2e-29	61	92	0.66	70	92	0.76				3
1	ES807893	1227	AT5G08120.1 | Symbols: MPB2C | movement protein binding protein 2C |chr5:2600743-2602678 REVERSE LENGTH=326	326	169	429	3e-42	102	253	0.4	144	253	0.56				3
1	ES795120	1252	AT4G29510.1 | Symbols: ATPRMT11, PRMT11, ATPRMT1B, PRMT1B | argininemethyltransferase 11 | chr4:14491739-14493752 FORWARDLENGTH=390	390	318	814	6e-87	150	186	0.8	171	186	0.91				-1
1	DW490263	853	AT3G48270.1 | Symbols: CYP71A26 | cytochrome P450, family 71, subfamily A,polypeptide 26 | chr3:17876571-17878173 FORWARDLENGTH=489	489	229	585	1e-60	114	246	0.46	163	246	0.66				-3
1	ES801775	1262	AT1G78230.1 | Symbols: | Outer arm dynein light chain 1 protein |chr1:29430226-29432516 FORWARD LENGTH=681	681	268	684	1e-77	143	194	0.73	159	194	0.81	2	194	0.01	3
1	DW481453	922	AT3G01400.1 | Symbols: | ARM repeat superfamily protein | chr3:151920-152987FORWARD LENGTH=355	355	400	1027	e-112	209	263	0.79	237	263	0.9	1	263	0	3
1	EX170597	957	AT3G22850.1 | Symbols: | Aluminium induced protein with YGL and LRDR motifs |chr3:8089067-8090275 FORWARD LENGTH=248	248	201	511	3e-83	92	135	0.68	110	135	0.81				1
1	ES808223	1293	AT4G32830.1 | Symbols: AtAUR1, AUR1 | ataurora1 | chr4:15842557-15844354FORWARD LENGTH=294	294	551	1419	e-157	270	293	0.92	282	293	0.96	2	293	0	1
1	ES812668	650	AT1G47240.1 | Symbols: NRAMP2, ATNRAMP2 | NRAMP metal ion transporter 2 |chr1:17309043-17311308 REVERSE LENGTH=530	530	86.3	212	2e-17	42	66	0.63	49	66	0.74	2	66	0.03	2
1	ES831553	1364	AT1G80480.1 | Symbols: PTAC17 | plastid transcriptionally active 17 |chr1:30258272-30260570 REVERSE LENGTH=444	444	381	978	e-106	210	309	0.67	243	309	0.78	2	309	0	2
1	ES823074	1247	AT1G36280.1 | Symbols: | L-Aspartase-like family protein |chr1:13640600-13642908 FORWARD LENGTH=527	527	381	978	e-106	188	227	0.82	204	227	0.89				1
1	DW508671	737	AT1G09660.1 | Symbols: | RNA-binding KH domain-containing protein |chr1:3128032-3130791 REVERSE LENGTH=298	298	137	344	1e-32	73	111	0.65	85	111	0.76	2	111	0.01	1
1	DT569294	825	AT1G53320.1 | Symbols: AtTLP7, TLP7 | tubby like protein 7 |chr1:19891237-19893429 REVERSE LENGTH=379	379	331	848	4e-91	160	203	0.78	177	203	0.87				1
1	DT047294	550	AT3G60245.1 | Symbols: | Zinc-binding ribosomal protein family protein |chr3:22268803-22269750 FORWARD LENGTH=92	92	131	329	3e-40	61	63	0.96	62	63	0.98				-3
1	AY631395	1224	AT5G13790.1 | Symbols: AGL15 | AGAMOUS-like 15 | chr5:4449128-4450802 REVERSELENGTH=268	268	191	486	7e-49	111	249	0.44	146	249	0.58				2
1	DW501888	926	AT4G17486.1 | Symbols: | PPPDE putative thiol peptidase family protein |chr4:9749992-9751201 REVERSE LENGTH=224	224	240	613	9e-64	112	202	0.55	148	202	0.73	3	202	0.01	1
1	ES812068	1290	AT5G02960.1 | Symbols: | Ribosomal protein S12/S23 family protein |chr5:693280-694396 REVERSE LENGTH=142	142	271	694	5e-73	135	142	0.95	137	142	0.96				3
1	ES826791	1390	AT1G72680.1 | Symbols: ATCAD1, CAD1 | cinnamyl-alcohol dehydrogenase |chr1:27359346-27360876 REVERSE LENGTH=355	355	159	402	3e-58	75	105	0.71	84	105	0.8	1	105	0	3
1	EX164477	930	AT3G02800.1 | Symbols: | Tyrosine phosphatase family protein |chr3:606638-607704 REVERSE LENGTH=203	203	286	733	1e-77	134	197	0.68	161	197	0.81				3
1	ES830993	1252	AT4G27880.1 | Symbols: | Protein with RING/U-box and TRAF-like domains |chr4:13883623-13884927 FORWARD LENGTH=327	327	340	872	1e-93	167	258	0.64	185	258	0.71				3
1	ES830540	867	AT4G26550.1 | Symbols: | Got1/Sft2-like vescicle transport protein family |chr4:13402755-13404208 REVERSE LENGTH=225	225	258	658	3e-72	128	188	0.68	158	188	0.84	3	188	0.01	1
1	DW508700	765	AT2G24390.1 | Symbols: | AIG2-like (avirulence induced gene) family protein |chr2:10373796-10374654 FORWARD LENGTH=152	152	198	503	4e-51	95	147	0.64	116	147	0.78	1	147	0	3
1	ES833105	1172	AT2G02960.5 | Symbols: | RING/FYVE/PHD zinc finger superfamily protein |chr2:862440-863980 REVERSE LENGTH=275	275	213	542	2e-62	106	155	0.68	117	155	0.75	2	155	0.01	2
1	ES814058	1339	AT2G39760.1 | Symbols: ATBPM3, BPM3 | BTB/POZ/MATH-domains containing protein |chr2:16583213-16585983 FORWARD LENGTH=408	408	472	1215	e-135	232	328	0.7	268	328	0.81				1
1	DT563651	854	AT1G01500.1 | Symbols: | Erythronate-4-phosphate dehydrogenase family protein| chr1:185260-186573 FORWARD LENGTH=327	327	216	551	1e-56	116	190	0.61	138	190	0.72	15	190	0.07	2
1	DT545318	896	AT2G31130.1 | Symbols: | unknown protein; Has 116 Blast hits to 113 proteinsin 44 species: Archae - 0; Bacteria - 3; Metazoa - 21;Fungi - 2; Plants - 40; Viruses - 0; Other Eukaryotes -50 (source: NCBI BLink). | chr2:13263829-13265534REVERSE LENGTH=419	419	77	188	2e-14	35	58	0.6	44	58	0.75				1
1	DT546420	960	AT5G62650.1 | Symbols: | Tic22-like family protein | chr5:25152873-25155872REVERSE LENGTH=529	529	354	908	6e-98	176	246	0.71	207	246	0.84	5	246	0.02	2
1	DT457930	908	AT4G00720.1 | Symbols: ATSK32, ASKTHETA, SK32 | shaggy-like protein kinase 32 |chr4:294116-297002 REVERSE LENGTH=472	472	332	852	2e-91	156	176	0.88	165	176	0.93				1
1	ES818954	709	AT3G53570.4 | Symbols: AFC1, AME2, FC1 | FUS3-complementing gene 1 |chr3:19861449-19864125 REVERSE LENGTH=467	467	101	252	4e-22	48	73	0.65	53	73	0.72				1
1	DW478011	725	AT1G76490.1 | Symbols: HMG1, HMGR1, AtHMGR1 | hydroxy methylglutaryl CoAreductase 1 | chr1:28695801-28698206 FORWARD LENGTH=642	642	139	351	1e-33	76	137	0.55	90	137	0.65	1	137	0	-1
1	FJ594491	1619	AT1G50010.1 | Symbols: TUA2 | tubulin alpha-2 chain | chr1:18517737-18519729FORWARD LENGTH=450	450	832	2149	0	408	432	0.94	413	432	0.95				3
1	AW187409	882	AT1G80160.1 | Symbols: | Lactoylglutathione lyase / glyoxalase I familyprotein | chr1:30151101-30151930 FORWARD LENGTH=167	167	241	615	5e-64	111	156	0.71	134	156	0.85				3
1	ES831585	1284	AT3G53520.1 | Symbols: UXS1, ATUXS1 | UDP-glucuronic acid decarboxylase 1 |chr3:19841635-19844057 FORWARD LENGTH=435	435	460	1184	e-130	222	238	0.93	229	238	0.96				3
1	DT561475	947	AT3G07030.1 | Symbols: | Alba DNA/RNA-binding protein | chr3:2223001-2225254REVERSE LENGTH=405	405	211	536	8e-55	110	158	0.69	126	158	0.79				1
1	ES816964	1362	AT1G54460.1 | Symbols: | TPX2 (targeting protein for Xklp2) protein family |chr1:20340907-20342900 REVERSE LENGTH=338	338	135	339	8e-32	81	209	0.38	109	209	0.52	2	209	0	2
1	ES833165	1191	AT2G18990.1 | Symbols: TXND9 | thioredoxin domain-containing protein 9 homolog| chr2:8238851-8239932 REVERSE LENGTH=211	211	317	812	1e-86	157	198	0.79	178	198	0.89	3	198	0.01	3
1	ES829625	1319	AT4G20380.7 | Symbols: LSD1 | LSD1 zinc finger family protein |chr4:11005012-11006438 FORWARD LENGTH=189	189	248	632	9e-66	126	186	0.67	141	186	0.75	17	186	0.09	2
1	EX171422	1006	AT3G05590.1 | Symbols: RPL18 | ribosomal protein L18 | chr3:1621511-1622775FORWARD LENGTH=187	187	273	699	7e-86	135	153	0.88	146	153	0.95				3
1	ES833366	713	AT2G39280.2 | Symbols: | Ypt/Rab-GAP domain of gyp1p superfamily protein |chr2:16402001-16406650 REVERSE LENGTH=772	772	61.6	148	5e-10	40	85	0.47	46	85	0.54	27	85	0.31	1
[truncated: 141 more rows]
