# Supplementary material for: Defective pollen wall contributes to male sterility in the male sterile line 1355A of cotton
Source: Sci Rep. 2015 Jun 5;5:9608. doi: 10.1038/srep09608 (PMC4456728; doi:10.1038/srep09608)
Supplement: Supplementary Information — supplementary table s4 [file srep09608-s4.xls]

## Sheet: table s4-1
Supplementary Table S4. The metabolic event-related genes that are involved in pollen wall development. Table S4-1 shows the fatty acid biosynthesis- and fatty acid metabolism-related genes. Table S4-2 shows the genes that are involved in the energy metabolism pathway.
The gene list for fatty acid biosynthesis and fatty acid metabolism
Fatty acid biosynthesis
Gene	Description	RPKM-1355B-stage12	RPKM-1355A-stage12	RPKM-1355B-stage8	RPKM-1355A-stage8	RPKM-1355B-stage12	RPKM-1355A-stage12	log2 Ratio(1355A-stage12/1355B-stage12)	P-Value	FDR	log2 Ratio(1355B-stage8/1355B-stage12)	P-Value	FDR	log2 Ratio(1355B-stage12/1355B-stage12)	P-Value	FDR	log2 Ratio(1355A-stage8/1355A-stage12)	P-Value	FDR	log2 Ratio(1355A-stage12/1355A-stage12)	P-Value	FDR	log2 Ratio(1355A-stage8/1355B-stage8)	P-Value	FDR	log2 Ratio(1355B-stage12/1355B-stage8)	P-Value	FDR	log2 Ratio(1355A-stage12/1355A-stage8)	P-Value	FDR	log2 Ratio(1355A-stage12/1355B-stage12)	P-Value	FDR	Description	GO Component	GO Function	GO Process	blast nr
ES849077	AT1G08510.1 | Symbols: FATB | fatty acyl-ACP thioesterases B |chr1:2691546-2693409 REVERSE LENGTH=412	32.8476	13.8909	16.7592	16.5067	6.94734	1.57503	-1.24165	1.94e-07	5.12e-06	-0.970839	2.65e-05	0.000514108	-2.24126	1.49e-14	5.68e-14	0.248908	0.38468	0.64926	-3.14069	2.07e-10	5.46e-10	-0.0219005	0.937336	0.987806	-1.27042	0.000276554	0.000455759	-3.38959	1.06e-12	3.37e-12	-2.14108	0.000405454	0.00196629	-	-	-	-	gi|8469220|sp|Q9SQI3.1|FATB_GOSHI/4.59901e-80/RecName: Full=Myristoyl-acyl carrier protein thioesterase, chloroplastic; AltName: Full=16:0-acyl-carrier protein thioesterase; Short=16:0-ACP thioesterase; AltName: Full=Acyl-[acyl-carrier-protein] hydrolase; AltName: Full=PATE; Flags: Precursor
ES840243	AT1G36160.2 | Symbols: ACC1 | acetyl-CoA carboxylase 1 | chr1:13534196-13543773FORWARD LENGTH=2254	122.892	56.4467	461.931	439.547	4.29732	2.38149	-1.12242	1.35e-22	1.39e-20	1.91029	3.83e-13	2.56e-11	-4.8378	1.6e-109	3.38e-108	2.96106	0	0	-4.56695	5.03e-56	5.58e-55	-0.0716572	0.156617	0.473395	-6.74809	0	0	-7.52801	0	0	-0.851571	0.145695	0.295916	-	GO:0016020//membrane	GO:0003824//catalytic activity	GO:0006633//fatty acid biosynthetic process;GO:0009725//response to hormone stimulus;GO:0048507//meristem development;GO:0003006//reproductive developmental process	gi|255545642|ref|XP_002513881.1|/2.66456e-103/Homomeric Acetyl-CoA Carboxylase (Hom-ACCase) [Ricinus communis]
ES842786	AT1G36160.2 | Symbols: ACC1 | acetyl-CoA carboxylase 1 | chr1:13534196-13543773FORWARD LENGTH=2254	77.6976	38.081	119.663	141.412	0.649284	1.07946	-1.0288	1.57e-06	3.55e-05	0.623041	0.000127745	0.00204898	-6.90288	9.51e-36	8.07e-35	1.89276	0	0	-5.14069	1.32e-18	5.82e-18	0.240924	0.0895202	0.355992	-7.52592	9.07e-55	1.31e-53	-7.03345	2.45e-72	3.43e-71	0.733391	0.76952	0.865356	-	GO:0016020//membrane	GO:0019842//vitamin binding;GO:0016421//CoA carboxylase activity;GO:0032559//adenyl ribonucleotide binding	GO:0006633//fatty acid biosynthetic process;GO:0009725//response to hormone stimulus;GO:0048507//meristem development;GO:0003006//reproductive developmental process	gi|116248673|gb|ABJ90471.1|/2.55988e-112/acetyl-CoA carboxylase [Jatropha curcas]
ES805503	#N/A	129.57	67.8188	478.583	507.002	2.41647	5.02185	-0.93398	4.13e-17	3.56e-15	1.88503	3.83e-13	2.55e-11	-5.74469	1.52e-118	3.38e-117	2.90223	2.68e-13	1.31e-11	-3.7554	1.35e-55	1.48e-54	0.0832215	0.0938782	0.364165	-7.62973	0	0	-6.65763	0	0	1.05532	0.0779638	0.182746	-	GO:0016020//membrane	GO:0019842//vitamin binding;GO:0016421//CoA carboxylase activity;GO:0032559//adenyl ribonucleotide binding	GO:0006633//fatty acid biosynthetic process;GO:0009725//response to hormone stimulus;GO:0048507//meristem development;GO:0003006//reproductive developmental process	gi|116248673|gb|ABJ90471.1|/1.81727e-138/acetyl-CoA carboxylase [Jatropha curcas]
ES796810	#N/A	250.584	131.087	1115.76	961.925	4.41101	10.7383	-0.93477	2.03e-30	2.68e-28	2.15466	0	0	-5.82804	8.16e-220	2.56e-218	2.8754	6.37e-13	2.77e-11	-3.60968	1.8e-98	2.91e-97	-0.214026	9.47e-10	5.26e-08	-7.9827	0	0	-6.48508	0	0	1.28359	0.00268638	0.0107162	-	GO:0016020//membrane	GO:0019842//vitamin binding;GO:0016421//CoA carboxylase activity;GO:0032559//adenyl ribonucleotide binding	GO:0006633//fatty acid biosynthetic process;GO:0009725//response to hormone stimulus;GO:0048507//meristem development;GO:0003006//reproductive developmental process	gi|116248673|gb|ABJ90471.1|/7.37814e-89/acetyl-CoA carboxylase [Jatropha curcas]
DW482723	#N/A	57.3258	29.1603	104.393	136.845	0.909139	2.26722	-0.97518	2.39e-06	5.2e-05	0.864766	1.24e-08	4.43e-07	-5.97854	3.51e-36	3e-35	2.23047	0	0	-3.68501	1.3e-16	5.25e-16	0.390525	0.00161063	0.0221103	-6.84331	1.09e-66	1.86e-65	-5.91548	1.59e-94	2.65e-93	1.31835	0.288136	0.480923	-	GO:0016020//membrane	GO:0019842//vitamin binding;GO:0016421//CoA carboxylase activity;GO:0032559//adenyl ribonucleotide binding	GO:0006633//fatty acid biosynthetic process;GO:0009725//response to hormone stimulus;GO:0048507//meristem development;GO:0003006//reproductive developmental process	gi|255545642|ref|XP_002513881.1|/9.2647e-125/Homomeric Acetyl-CoA Carboxylase (Hom-ACCase) [Ricinus communis]
ES806303	AT2G05990.2 | Symbols: MOD1, ENR1 | NAD(P)-binding Rossmann-fold superfamilyprotein | chr2:2322876-2324867 FORWARD LENGTH=390	30.58	133.736	55.7154	214.381	0.790968	0.328755	2.12873	0	0	0.865487	8.22e-06	0.000181253	-5.27283	1.43e-21	7.6e-21	0.680789	7.2e-13	3.1e-11	-8.66816	1.53e-117	2.72e-116	1.94403	0	0	-6.13831	4.07e-40	4.29e-39	-9.34895	4.47e-186	1.02e-184	-1.26661	0.493436	0.674008	-	-	GO:0004312//fatty acid synthase activity	GO:0006631//fatty acid metabolic process	gi|193290686|gb|ACF17651.1|/3.55547e-117/putative enoyl-acyl-carrier-protein reductase [Capsicum annuum]
ES818872	AT2G05990.2 | Symbols: MOD1, ENR1 | NAD(P)-binding Rossmann-fold superfamilyprotein | chr2:2322876-2324867 FORWARD LENGTH=390	67.6619	22.7415	89.4158	78.4492	9.10955	10.1837	-1.57302	2.74e-19	2.58e-17	0.402186	0.00140153	0.0154793	-2.89289	1.21e-37	1.08e-36	1.78643	0	0	-1.15906	2.35e-05	4.24e-05	-0.188772	0.124776	0.421565	-3.29508	7.92e-55	1.15e-53	-2.94549	1.15e-48	1.22e-47	0.160813	0.66217	0.785492	-	-	GO:0003824//catalytic activity	GO:0008152//metabolic process	gi|118483671|gb|ABK93729.1|/5.66236e-81/unknown [Populus trichocarpa]
Fatty acid metabolism
EX164385	AT1G06290.1 | Symbols: ACX3, ATACX3 | acyl-CoA oxidase 3 | chr1:1922423-1926002FORWARD LENGTH=675	12.8161	52.9696	10.5847	14.7023	48.9408	77.1575	2.04721	9.47e-13	5.19e-11	-0.275975	0.471256	0.743309	1.93308	3.24e-12	1.01e-11	-1.84912	4.37e-14	2.48e-12	0.542642	0.000487112	0.000778843	0.474057	0.202864	0.544201	2.20905	1.08e-10	3.06e-10	2.39177	6.88e-14	2.48e-13	0.65677	5.53e-05	0.000318331	-	GO:0042579//microbody	GO:0030554//adenyl nucleotide binding;GO:0015002//heme-copper terminal oxidase activity;GO:0016634	GO:0009062//fatty acid catabolic process	gi|255568361|ref|XP_002525155.1|/5.41817e-88/acyl-CoA oxidase, putative [Ricinus communis]
ES813531	AT3G05970.1 | Symbols: LACS6, ATLACS6 | long-chain acyl-CoA synthetase 6 |chr3:1786510-1791746 REVERSE LENGTH=701	20.9136	56.9674	38.9736	78.5	41.6525	37.2476	1.4457	0	0	0.898055	1.66e-05	0.000337256	0.993961	1.51e-06	3.12e-06	0.462556	0.000674026	0.00609519	-0.612991	0.000101584	0.000173297	1.0102	2.75e-11	1.83e-09	0.0959056	0.591816	0.623596	-1.07555	2.78e-13	9.3e-13	-0.161256	0.35285	0.547367	-	GO:0044464//cell part	GO:0015645//fatty acid ligase activity	-	gi|255552335|ref|XP_002517212.1|/7.71355e-155/Acyl-CoA synthetase [Ricinus communis]
DW480953	AT4G34240.1 | Symbols: ALDH3I1, ALDH3 | aldehyde dehydrogenase 3I1 |chr4:16389801-16392633 FORWARD LENGTH=550	51.1609	134.359	32.8248	246.272	0.479127	1.59314	1.39298	1.06e-13	7.16e-12	-0.640254	0.00293236	0.0280164	-6.73849	7.9e-32	6.04e-31	0.874163	0	0	-6.39807	4.92e-92	7.57e-91	2.90739	0	0	-6.09824	5.5e-20	2.89e-19	-7.27224	2.25e-170	4.97e-169	1.73339	0.318012	0.516946	-	GO:0009536//plastid	GO:0004030//aldehyde dehydrogenase [NAD(P)+] activity	GO:0009725//response to hormone stimulus;GO:0006950//response to stress;GO:0008152//metabolic process	gi|296082609|emb|CBI21614.3|/8.98908e-57/unnamed protein product [Vitis vinifera]
ES797791	AT5G63620.2 | Symbols: | GroES-like zinc-binding alcohol dehydrogenase familyprotein | chr5:25466380-25468296 REVERSE LENGTH=427	42.1039	84.951	27.6581	50.4739	16.4663	14.4484	1.01268	4.44e-13	2.64e-11	-0.60625	0.0012597	0.0142462	-1.35444	3.99e-10	1.09e-09	-0.751092	2.98e-08	7.11e-07	-2.55572	1.53e-47	1.48e-46	0.867835	1.76e-06	5.82e-05	-0.74819	0.0020812	0.00312354	-1.80463	1.02e-18	4.75e-18	-0.188606	0.486542	0.669894	-	-	GO:0016491//oxidoreductase activity;GO:0046914//transition metal ion binding	GO:0008152//metabolic process	gi|255544387|ref|XP_002513255.1|/3.40982e-113/alcohol dehydrogenase, putative [Ricinus communis]
ES834402	AT5G48230.2 | Symbols: EMB1276, ACAT2 | acetoacetyl-CoA thiolase 2 |chr5:19552570-19555122 REVERSE LENGTH=403	186.249	373.416	329.91	601.466	48.7094	70.5993	1.00355	0	0	0.824845	0	0	-1.93496	1.29e-63	1.79e-62	0.687702	7.17e-12	2.65e-10	-2.40306	1.17e-184	2.58e-183	0.866409	3.55e-12	2.7e-10	-2.7598	4.53e-167	1.6e-165	-3.09076	0	0	0.535452	0.000186361	0.000970982	-	GO:0016020//membrane;GO:0042579//microbody	GO:0016453	GO:0003006//reproductive developmental process	gi|289552247|gb|ADD10719.1|/5.47549e-100/acetyl-CoA C-acetyltransferase protein [Camellia oleifera]

## Sheet: table s4-2
The gene list for the energy metabolism pathway
Starch and sucrose metabolism
Gene	Description	RPKM-1355B-stage7	RPKM-1355A-stage7	RPKM-1355B-stage8	RPKM-1355A-stage8	RPKM-1355B-stage12	RPKM-1355A-stage12	log2 Ratio(1355A-stage7/1355B-stage7)	P-Value	FDR	log2 Ratio(1355B-stage8/1355B-stage7)	P-Value	FDR	log2 Ratio(1355B-stage12/1355B-stage7)	P-Value	FDR	log2 Ratio(1355A-stage8/1355A-stage7)	P-Value	FDR	log2 Ratio(1355A-stage12/1355A-stage7)	P-Value	FDR	log2 Ratio(1355A-stage8/1355B-stage8)	P-Value	FDR	log2 Ratio(1355B-stage12/1355B-stage8)	P-Value	FDR	log2 Ratio(1355A-stage12/1355A-stage8)	P-Value	FDR	log2 Ratio(1355A-stage12/1355B-stage12)	P-Value	FDR	Description	GO Component	GO Function	GO Process	blast nr
D88417	AT1G64390.1 | Symbols: AtGH9C2, GH9C2 | glycosyl hydrolase 9C2 |chr1:23911329-23914642 FORWARD LENGTH=620	10.8517	32.4104	47.2513	80.7578	0.906832	1.0051	1.57853	2.37e-10	9.41e-09	2.12243	1.61e-13	1.18e-11	-3.58095	1.36e-08	3.3e-08	1.31714	1.31e-13	7.01e-12	-5.01105	1.14e-32	7.99e-32	0.773246	3.71e-08	1.65e-06	-5.70338	2.76e-43	3.16e-42	-6.32819	5.53e-86	8.78e-85	0.148429	0.935634	0.959259	-	GO:0044464//cell part	GO:0016798//hydrolase activity, acting on glycosyl bonds;GO:0005488//binding	GO:0044238//primary metabolic process	gi|2244740|dbj|BAA21111.1|/2.27762e-165/endo-1,4-beta-glucanase [Gossypium hirsutum]
DW486207	AT2G18700.1 | Symbols: ATTPS11, TPS11, ATTPSB | trehalose phosphatase/synthase11 | chr2:8109043-8111799 FORWARD LENGTH=862	158.028	354.639	79.7791	202.86	162.487	382.781	1.16617	5.92e-13	3.45e-11	-0.986097	3.88e-12	2.15e-10	0.040148	0.735776	0.761948	-0.805869	1.66e-18	1.26e-16	0.110168	0.144149	0.171942	1.3464	2.11e-14	2.59e-12	1.02624	9.8e-13	3.23e-12	0.916037	3.93e-13	1.29e-12	1.23619	0	0	-	GO:0043231//intracellular membrane-bounded organelle	GO:0035251//UDP-glucosyltransferase activity;GO:0019203//carbohydrate phosphatase activity	GO:0005991//trehalose metabolic process	gi|15224213|ref|NP_179460.1|/7.73637e-82/ATTPS11; transferase, transferring glycosyl groups [Arabidopsis thaliana]
DT465671	AT2G18700.1 | Symbols: ATTPS11, TPS11, ATTPSB | trehalose phosphatase/synthase 11| chr2:8109043-8111799 FORWARD LENGTH=862	164.577	362.375	108.124	219.344	196.219	363.067	1.13872	0	0	-0.606079	5.83e-07	1.6e-05	0.253703	0.0158629	0.0217856	-0.724289	3.73e-18	2.77e-16	0.00275201	0.970216	0.972134	1.02051	0	0	0.859782	3.44e-13	1.18e-12	0.727041	0	0	0.887773	1.01e-12	1.46e-11	-	GO:0043231//intracellular membrane-bounded organelle	GO:0035251//UDP-glucosyltransferase activity;GO:0019203//carbohydrate phosphatase activity	GO:0005991//trehalose metabolic process	gi|164457325|dbj|BAF98176.1|/4.53716e-111/trehalose-6-phosphate synthase [Solanum lycopersicum]
DT551449	AT4G17180.1 | Symbols: | O-Glycosyl hydrolases family 17 protein |chr4:9646541-9648045 FORWARD LENGTH=475	49.7161	62.186	38.7521	93.3895	-	0.383729	0.322876	0.0706068	0.256971	-0.359441	0.0782088	0.286862	-15.6014	7.21e-34	5.83e-33	0.58667	0.000141585	0.0015899	-7.34036	2.71e-46	2.57e-45	1.26899	3.74e-13	3.37e-11	-15.242	3.07e-26	2.08e-25	-7.92703	8.59e-69	1.17e-67	8.58394	0.596382	0.744708	-	GO:0031410//cytoplasmic vesicle	GO:0043167//ion binding;GO:0008422//beta-glucosidase activity	GO:0044238//primary metabolic process	gi|255568100|ref|XP_002525026.1|/2.73611e-104/Glucan endo-1,3-beta-glucosidase precursor, putative [Ricinus communis]
CO499430	AT4G33330.2 | Symbols: PGSIP3, GUX2 | plant glycogenin-like starch initiationprotein 3 | chr4:16059754-16063061 REVERSE LENGTH=626	53.8642	94.5962	45.0435	140.014	47.3383	72.1435	0.812456	1.57e-05	0.00028576	-0.258006	0.262576	0.556686	-0.186317	0.418502	0.463558	0.565722	0.000157645	0.0017445	-0.390912	0.0214944	0.0287503	1.63618	0	0	0.0716894	0.765792	0.787796	-0.956634	8.63e-10	2.22e-09	0.60786	0.00362888	0.0139706	-	-	GO:0016757//transferase activity, transferring glycosyl groups	-	gi|255538316|ref|XP_002510223.1|/3.43941e-21/glycogenin, putative [Ricinus communis]
DT559271	AT2G26600.1 | Symbols: | Glycosyl hydrolase superfamily protein |chr2:11316727-11318215 FORWARD LENGTH=388	111.494	49.0066	52.4826	134.941	8.68417	7.59885	-1.18592	1.33e-14	1.02e-12	-1.08705	1.47e-12	8.65e-11	-3.68243	1.48e-52	1.76e-51	1.46128	1.31e-13	7.03e-12	-2.68912	2.93e-20	1.39e-19	1.36242	0	0	-2.59538	2.4e-18	1.17e-17	-4.15041	8.79e-77	1.28e-75	-0.192608	0.667406	0.79125	-	-	GO:0004553//hydrolase activity, hydrolyzing O-glycosyl compounds;GO:0043167//ion binding	GO:0044238//primary metabolic process	gi|62999433|gb|AAY25165.1|/5.98839e-107/beta-1,3-glucanase 1 [Ziziphus jujuba]
EX165210	AT1G61820.3 | Symbols: BGLU46 | beta glucosidase 46 | chr1:22836707-22838444FORWARD LENGTH=377	46.3694	31.9295	8.91121	26.8185	554.108	7063.1	-0.538283	0.00857828	0.0592773	-2.37948	9.25e-17	8.65e-15	3.57892	0	0	-0.251662	0.292154	0.558508	7.78927	1.08e-13	3.66e-13	1.58953	1.77e-06	5.82e-05	5.9584	1.3e-09	3.43e-09	8.04093	0	0	3.67206	4.04e-12	5.11e-11	-	-	GO:0008422//beta-glucosidase activity	GO:0009699//phenylpropanoid biosynthetic process	gi|302144081|emb|CBI23186.3|/1.84182e-112/unnamed protein product [Vitis vinifera]
ES849353	AT4G02290.1 | Symbols: AtGH9B13, GH9B13 | glycosyl hydrolase 9B13 |chr4:1002654-1005125 REVERSE LENGTH=516	166.064	150.188	180.639	68.3467	2.91497	5.38473	-0.144971	0.101757	0.323013	0.121372	0.156408	0.425814	-5.83212	3.04e-142	7.56e-141	-1.13583	4.61e-24	4.29e-22	-4.80175	9.58e-134	1.83e-132	-1.40217	2.64e-38	5.32e-36	-5.95349	1.04e-153	3.49e-152	-3.66593	2.17e-50	2.37e-49	0.885394	0.127712	0.267134	-	GO:0044464//cell part	GO:0004553//hydrolase activity, hydrolyzing O-glycosyl compounds	GO:0044238//primary metabolic process;GO:0051707//response to other organism;GO:0007275//multicellular organismal development	gi|297743914|emb|CBI36884.3|/5.63781e-78/unnamed protein product [Vitis vinifera]
GQ292790	AT4G00110.1 | Symbols: GAE3 | UDP-D-glucuronate 4-epimerase 3 | chr4:38702-39994REVERSE LENGTH=430	18.3891	8.87055	11.5261	10.1671	175.056	2.56799	-1.05176	2.45e-05	0.000432085	-0.673952	0.00444942	0.0386715	3.2509	4e-15	1.58e-14	0.19682	0.499836	0.7359	-1.78838	6.73e-06	1.27e-05	-0.180984	0.515378	0.790196	3.92485	1.15e-14	4.61e-14	-1.9852	3.02e-07	6.43e-07	-6.09104	2.28e-264	1.02e-262	-	GO:0044464//cell part	GO:0048037//cofactor binding;GO:0016857//racemase and epimerase activity, acting on carbohydrates and derivatives	GO:0006139//nucleobase, nucleoside, nucleotide and nucleic acid metabolic process	gi|283488499|gb|ADB24771.1|/0/UDP-D-glucuronic acid 4-epimerase [Gossypium hirsutum]
DN827579	AT1G11260.1 | Symbols: STP1, ATSTP1 | sugar transporter 1 |chr1:3777460-3780133 FORWARD LENGTH=522	7.83075	45.801	33.3473	69.4796	1.06337	1.7679	2.54816	3.87e-08	1.14e-06	2.09035	6.48e-08	2.08e-06	-2.88051	0.00134677	0.00208391	0.60121	0.00178208	0.0138113	-4.69527	1.3e-25	7.43e-25	1.05902	5.45e-07	2e-05	-4.97086	4.94e-17	2.26e-16	-5.29648	6.5e-40	5.82e-39	0.733391	0.617762	0.748828	-	GO:0043231//intracellular membrane-bounded organelle;GO:0031224//intrinsic to membrane	GO:0016628//oxidoreductase activity, acting on the CH-CH group of donors, NAD or NADP as acceptor;GO:0005402	GO:0009725//response to hormone stimulus;GO:0016049//cell growth;GO:0006810//transport;GO:0008152//metabolic process	gi|57283538|emb|CAG27609.1|/1.08492e-87/monosaccharide transporter [Populus tremula x Populus tremuloides]
DW508622	AT1G77210.2 | Symbols: STP14 | sugar transporter 14 | chr1:29009036-29010980REVERSE LENGTH=504	45.6212	67.3163	46.5413	123.79	12.8327	12.1388	0.561253	0.00135062	0.0137883	0.0288093	0.880664	0.961037	-1.82988	1.93e-11	5.74e-11	0.878869	1.81e-10	5.8e-09	-2.47133	1.05e-25	6.01e-25	1.41131	0	0	-1.85869	1.11e-11	3.4e-11	-3.3502	2.18e-61	2.77e-60	-0.0801955	0.81673	0.897965	-	GO:0031224//intrinsic to membrane	GO:0016628//oxidoreductase activity, acting on the CH-CH group of donors, NAD or NADP as acceptor;GO:0022857//transmembrane transporter activity	GO:0008152//metabolic process;GO:0006810//transport	gi|255552117|ref|XP_002517103.1|/4.15836e-34/sugar transporter, putative [Ricinus communis]
Glycolysis / Gluconeogenesis
ES806842	AT1G55320.1 | Symbols: AAE18 | acyl-activating enzyme 18 |chr1:20633371-20636659 FORWARD LENGTH=727	39.8347	12.8802	23.1981	33.2965	16.644	21.8297	-1.62887	8.13e-11	3.42e-09	-0.780017	0.00038227	0.00528487	-1.25902	1.83e-07	4.09e-07	1.37021	2.36e-07	4.79e-06	0.761134	0.00780334	0.0109099	0.521363	0.0247602	0.162395	-0.479003	0.086508	0.106662	-0.609081	0.0070879	0.0100358	0.391285	0.156481	0.312375	-	GO:0042579//microbody	GO:0016405//CoA-ligase activity	GO:0042445//hormone metabolic process	gi|145336784|ref|NP_175929.3|/2.46285e-103/AAE18 (ACYL-ACTIVATING ENZYME 18); catalytic/ ligase [Arabidopsis thaliana]
DT459780	AT1G55320.2 | Symbols: AAE18 | acyl-activating enzyme 18 |chr1:20634194-20636659 FORWARD LENGTH=511	42.0184	14.2503	58.0823	46.6133	18.0581	15.8451	-1.56003	2.89e-08	8.69e-07	0.467076	0.0194367	0.115646	-1.21838	7.56e-06	1.47e-05	1.70975	6.42e-10	1.93e-08	0.153045	0.668996	0.69739	-0.317356	0.108072	0.396358	-1.68545	2.71e-11	8.08e-11	-1.5567	2.77e-09	6.86e-09	-0.188606	0.567726	0.726897	-	GO:0042579//microbody	GO:0016405//CoA-ligase activity	GO:0042445//hormone metabolic process	gi|297746452|emb|CBI16508.3|/1.51132e-82/unnamed protein product [Vitis vinifera]
ES800829	AT3G25860.1 | Symbols: LTA2, PLE2 | 2-oxoacid dehydrogenases acyltransferasefamily protein | chr3:9460632-9462585 FORWARD LENGTH=480	65.6768	27.0964	109.161	101.73	4.82082	6.1447	-1.27729	7.86e-14	5.52e-12	0.732996	1.89e-09	7.6e-08	-3.76803	4.76e-45	4.99e-44	1.90857	0	0	-2.14069	1e-12	3.07e-12	-0.101713	0.35895	0.701158	-4.50103	2.41e-82	4.99e-81	-4.04925	8.92e-81	1.35e-79	0.350063	0.480614	0.664629	-	GO:0009526//plastid envelope;GO:0005840//ribosome;GO:0009532//plastid stroma	GO:0016418	GO:0008152//metabolic process	gi|15230922|ref|NP_189215.1|/3.23283e-73/LTA2; dihydrolipoyllysine-residue acetyltransferase [Arabidopsis thaliana]
ES799774	AT4G16155.1 | Symbols: | dihydrolipoyl dehydrogenases | chr4:9153570-9157322REVERSE LENGTH=630	220.402	95.4263	194.442	207.503	9.32025	9.08346	-1.20768	2.62e-39	4.41e-37	-0.180795	0.020674	0.120975	-4.56362	1.74e-168	4.86e-167	1.12068	0	0	-3.39307	4.26e-67	5.35e-66	0.093793	0.242572	0.589666	-4.38283	4.31e-143	1.36e-141	-4.51375	1.27e-175	2.85e-174	-0.0371268	0.907444	0.941545	-	GO:0031981//nuclear lumen;GO:0009532//plastid stroma;GO:0009526//plastid envelope	GO:0030554//adenyl nucleotide binding;GO:0016668//oxidoreductase activity, acting on sulfur group of donors, NAD or NADP as acceptor	GO:0006085//acetyl-CoA biosynthetic process;GO:0019725//cellular homeostasis	gi|255556334|ref|XP_002519201.1|/1.01753e-135/dihydrolipoamide dehydrogenase, putative [Ricinus communis]
ES824346	AT1G01090.1 | Symbols: PDH-E1 ALPHA | pyruvate dehydrogenase E1 alpha |chr1:47705-49166 REVERSE LENGTH=428	151.157	66.7832	196.891	192.813	54.7366	57.0781	-1.17849	2.67e-26	3.05e-24	0.381346	8.84e-06	0.000192805	-1.46547	2.03e-34	1.67e-33	1.52964	0	0	-0.226547	0.100601	0.123018	-0.0301937	0.712142	0.89308	-1.84682	6.65e-60	1.05e-58	-1.75619	7.36e-61	9.26e-60	0.0604324	0.689476	0.810762	-	GO:0043231//intracellular membrane-bounded organelle	GO:0016491//oxidoreductase activity	GO:0008152//metabolic process	gi|255646359|gb|ACU23659.1|/2.08884e-60/unknown [Glycine max]
EX170360	AT2G36460.1 | Symbols: | Aldolase superfamily protein | chr2:15296929-15298387REVERSE LENGTH=358	66.817	31.3034	43.2605	42.8812	126.493	239.583	-1.09389	2.41e-07	6.24e-06	-0.627166	0.00155512	0.0168748	0.920772	1.44e-09	3.77e-09	0.454022	0.057927	0.204998	2.93613	0	0	-0.0127063	0.954906	1.00199	1.54794	0	0	2.48211	1.15e-13	4.03e-13	0.921464	1.49e-13	2.81e-12	-	GO:0030312//external encapsulating structure;GO:0031967;GO:0031981//nuclear lumen;GO:0009536//plastid;GO:0005576//extracellular region;GO:0016020//membrane	GO:0016829//lyase activity;GO:0046914//transition metal ion binding	GO:0010038//response to metal ion;GO:0006970//response to osmotic stress;GO:0008152//metabolic process	gi|15227981|ref|NP_181187.1|/2.81345e-25/fructose-bisphosphate aldolase, putative [Arabidopsis thaliana]
ES841674	AT1G22170.1 | Symbols: | Phosphoglycerate mutase family protein |chr1:7826603-7828055 FORWARD LENGTH=334	135.689	182.588	192.253	70.5596	4.31959	3.59075	0.428288	0.000186949	0.00257294	0.5027	1.14e-05	0.000240764	-4.97327	1.14e-65	1.64e-64	-1.37168	1.37e-23	1.24e-21	-5.66816	4.38e-106	7.39e-105	-1.44609	3.75e-26	6.73e-24	-5.47597	1.92e-95	4.49e-94	-4.29648	1.37e-35	1.12e-34	-0.266609	0.69924	0.820328	-	GO:0009536//plastid	GO:0004619//phosphoglycerate mutase activity	GO:0006007//glucose catabolic process	gi|255545652|ref|XP_002513886.1|/2.37626e-47/phosphoglycerate mutase, putative [Ricinus communis]
Pyruvate metabolism
X52305	AT5G03860.2 | Symbols: MLS | malate synthase | chr5:1032276-1034527 REVERSELENGTH=562	15.2719	149.189	6.20339	12.2454	12.8578	226.868	3.28819	0	0	-1.29975	8.18e-06	0.000180796	-0.24824	0.311922	0.352676	-3.60683	6.03e-153	1.08e-150	0.604709	0	0	0.981113	0.00162616	0.0222309	1.05151	0.000682186	0.00107434	4.21154	0	0	4.14114	0	0	-	GO:0005777//peroxisome	GO:0016747//transferase activity, transferring acyl groups other than amino-acyl groups;GO:0046912//transferase activity, transferring acyl groups, acyl groups converted into alkyl on transfer	GO:0009060//aerobic respiration;GO:0044262//cellular carbohydrate metabolic process	gi|126770|sp|P17432.1|MASY_GOSHI/0/RecName: Full=Malate synthase, glyoxysomal
DN781387	AT4G15530.6 | Symbols: PPDK | pyruvate orthophosphate dikinase |chr4:8864828-8870748 REVERSE LENGTH=963	47.5301	129.141	41.5194	233.767	-	-	1.44203	0	0	-0.195055	0.373854	0.663948	-15.5366	6.45e-28	4.32e-27	0.856132	3.31e-14	1.91e-12	-16.9786	2.66e-85	3.89e-84	2.49322	0	0	-15.3415	3.47e-24	2.18e-23	-17.8347	2.47e-151	5.24e-150	-	-	-	-	GO:0009532//plastid stroma	GO:0043169//cation binding;GO:0032559//adenyl ribonucleotide binding;GO:0016781//phosphotransferase activity, paired acceptors	GO:0006796//phosphate metabolic process	gi|297736949|emb|CBI26150.3|/2.10484e-120/unnamed protein product [Vitis vinifera]
ES834402	AT5G48230.2 | Symbols: EMB1276, ACAT2 | acetoacetyl-CoA thiolase 2 |chr5:19552570-19555122 REVERSE LENGTH=403	186.249	373.416	329.91	601.466	48.7094	70.5993	1.00355	0	0	0.824845	0	0	-1.93496	1.29e-63	1.79e-62	0.687702	7.17e-12	2.65e-10	-2.40306	1.17e-184	2.58e-183	0.866409	3.55e-12	2.7e-10	-2.7598	4.53e-167	1.6e-165	-3.09076	0	0	0.535452	0.000186361	0.000970982	-	GO:0016020//membrane;GO:0042579//microbody	GO:0016453	GO:0003006//reproductive developmental process	gi|289552247|gb|ADD10719.1|/5.47549e-100/acetyl-CoA C-acetyltransferase protein [Camellia oleifera]
ES820489	AT5G35360.3 | Symbols: CAC2 | acetyl Co-enzyme a carboxylase biotin carboxylasesubunit | chr5:13584300-13588163 FORWARD LENGTH=555	44.4171	79.3099	51.3664	136.809	1.24523	3.10537	0.836385	3.69e-09	1.24e-07	0.209708	0.18984	0.474659	-5.15663	1.75e-38	1.59e-37	0.78659	4.96e-13	2.24e-11	-4.67466	5.02e-73	6.71e-72	1.41327	2.52e-13	2.44e-11	-5.36634	1.61e-44	1.89e-43	-5.46125	6.1e-133	1.22e-131	1.31835	0.111733	0.241573	-	GO:0009526//plastid envelope;GO:0009532//plastid stroma	GO:0016421//CoA carboxylase activity;GO:0005488//binding;GO:0016879//ligase activity, forming carbon-nitrogen bonds	GO:0006631//fatty acid metabolic process	gi|145910320|gb|ABP98813.1|/9.74043e-81/chloroplast biotin carboxylase [Gossypium hirsutum]
