# Supplementary material for: Defective pollen wall contributes to male sterility in the male sterile line 1355A of cotton
Source: Sci Rep. 2015 Jun 5;5:9608. doi: 10.1038/srep09608 (PMC4456728; doi:10.1038/srep09608)
Supplement: Supplementary Information — supplementary table s5 [file srep09608-s5.xls]

## Sheet: table s5-1
Supplementary Table S5. The cell wall-related genes (Table S5-1) and protease and ubiquitin family protein-related genes (Table S5-2).
The gene list for cell wall
cellulose
Gene ID	Description	Gene ID	RPKM-1355B-stage7	RPKM-1355A-stage7	RPKM-1355B-stage8	RPKM-1355A-stage8	RPKM-1355B-stage12	RPKM-1355A-stage12	log2 Ratio(1355A-stage7/1355B-stage7)	P-Value	FDR	log2 Ratio(1355B-stage8/1355B-stage7)	P-Value	FDR	log2 Ratio(1355B-stage12/1355B-stage7)	P-Value	FDR	log2 Ratio(1355A-stage8/1355A-stage7)	P-Value	FDR	log2 Ratio(1355A-stage12/1355A-stage7)	P-Value	FDR	log2 Ratio(1355A-stage8/1355B-stage8)	P-Value	FDR	log2 Ratio(1355B-stage12/1355B-stage8)	P-Value	FDR	log2 Ratio(1355A-stage12/1355A-stage8)	P-Value	FDR	log2 Ratio(1355A-stage12/1355B-stage12)	P-Value	FDR	Description	GO Component	GO Function	GO Process	blast nr
AT5G22740	ATCSLA02, CSLA02, ATCSLA2, CSLA2 | cellulose synthase-likeA02	ES811740	49.2834	19.5673	33.2108	33.3162	1706.24	3.44388	-1.33266	1.9e-11	8.61e-10	-0.56945	0.00124854	0.0141442	5.11358	7.11e-14	2.57e-13	0.767781	0.000529394	0.00497605	-2.50634	2.32e-11	6.43e-11	0.00457172	0.981358	1.02103	5.68303	0	0	-3.27412	2.16e-23	1.22e-22	-8.95257	0	0	-	GO:0044464//cell part	GO:0016759//cellulose synthase activity	-	gi|255573030|ref|XP_002527445.1|/5.70071e-118/transferase, transferring glycosyl groups, putative [Ricinus communis]
	ATCSLA02, CSLA02, ATCSLA2, CSLA2 | cellulose synthase-likeA02	ES815864	30.5582	29.8482	43.2137	34.2563	105.854	1.30168	-0.0339122	0.864972	0.947207	0.499931	0.0066096	0.0526669	1.79245	0	0	0.198722	0.310586	0.580343	-4.5192	1.32e-27	8.06e-27	-0.335121	0.0646782	0.291908	1.29252	0	0	-4.71792	1.01e-31	7.42e-31	-6.34556	2.01e-107	7.71e-106	-	-	GO:0019187//beta-1,4-mannosyltransferase activity	GO:0051707//response to other organism;GO:0009292//genetic transfer	gi|15242959|ref|NP_197666.1|/1.37965e-87/ATCSLA02; mannan synthase/ transferase, transferring glycosyl groups [Arabidopsis thaliana]
AT4G18780	CESA8, IRX1, ATCESA8, LEW2 | cellulose synthase familyprotein	U58283	15.8974	20.7426	14.5183	7.09221	0.130835	0.435038	0.383803	0.0210138	0.114257	-0.130924	0.478714	0.741909	-6.9249	2.62e-36	2.25e-35	-1.54829	6.86e-14	3.83e-12	-5.57531	4.38e-50	4.41e-49	-1.03356	6.13e-06	0.00017761	-6.79398	1.09e-32	9.3e-32	-4.02702	7.12e-15	2.77e-14	1.73339	0.318012	0.516451	-	GO:0031224//intrinsic to membrane;GO:0030312//external encapsulating structure	GO:0016759//cellulose synthase activity	GO:0009688//abscisic acid biosynthetic process;GO:0023033;GO:0045229//external encapsulating structure organization;GO:0009250//glucan biosynthetic process;GO:0009832//plant-type cell wall biogenesis;GO:0006952//defense response;GO:0042545//cell wall modification;GO:0000160//two-component signal transduction system (phosphorelay)	gi|1706956|gb|AAB37766.1|/0/cellulose synthase [Gossypium hirsutum]
AT3G03050	CSLD3, KJK, ATCSLD3 | cellulose synthase-like D3	DW484423	4.54825	4.52802	3.90084	6.08723	13.0263	49.6611	-0.00643143	0.991376	1.00902	-0.221527	0.744604	0.890121	1.51804	0.00183333	0.00278804	0.426906	0.46673	0.717093	3.45516	5.11e-07	1.06e-06	0.642002	0.30377	0.650095	1.73957	0.000721886	0.00113433	3.02826	4.64e-08	1.05e-07	1.93069	1.08e-12	1.55e-11	-	GO:0031228//intrinsic to Golgi membrane	GO:0046527//glucosyltransferase activity	GO:0048588//developmental cell growth;GO:0070882;GO:0006950//response to stress	gi|224128722|ref|XP_002328950.1|/4.47061e-57/glycosyltransferase, CAZy family GT2 [Populus trichocarpa]
AT5G16910	ATCSLD2, CSLD2 | cellulose-synthase like D2	DT563725	23.5868	28.5137	20.3097	24.3604	51.7047	131.224	0.273676	0.294426	0.587786	-0.215813	0.455758	0.729308	1.13232	7.49e-07	1.59e-06	-0.22712	0.38833	0.653359	2.2023	0	0	0.262369	0.364404	0.705814	1.34813	2.15e-08	5.16e-08	2.42942	0	0	1.34366	1.49e-13	2.81e-12	-	GO:0031228//intrinsic to Golgi membrane	GO:0016759//cellulose synthase activity	GO:0045229//external encapsulating structure organization;GO:0048588//developmental cell growth;GO:0009250//glucan biosynthetic process;GO:0042546//cell wall biogenesis;GO:0006950//response to stress	gi|224128722|ref|XP_002328950.1|/4.05802e-164/glycosyltransferase, CAZy family GT2 [Populus trichocarpa]
	ATCSLD2, CSLD2 | cellulose-synthase like D2	DT572442	13.4634	8.27863	8.30175	11.2429	17.207	41.1232	-0.701577	0.0785526	0.274271	-0.697555	0.0852978	0.30251	0.353957	0.292752	0.331985	0.441553	0.294128	0.560495	2.31249	5.95e-10	1.52e-09	0.437531	0.30708	0.652096	1.05151	0.0065337	0.00931658	1.87093	1.95e-11	5.62e-11	1.25695	5.7e-07	4.37e-06	-	GO:0031228//intrinsic to Golgi membrane	GO:0016759//cellulose synthase activity	GO:0045229//external encapsulating structure organization;GO:0048588//developmental cell growth;GO:0009250//glucan biosynthetic process;GO:0042546//cell wall biogenesis;GO:0006950//response to stress	gi|224128722|ref|XP_002328950.1|/3.00534e-118/glycosyltransferase, CAZy family GT2 [Populus trichocarpa]
AT4G32410	CESA1, RSW1, AtCESA1 | cellulose synthase 1	GQ200734	277.142	278.511	290.122	276.521	28.3841	58.8186	0.00710602	0.893048	0.959372	0.0660355	0.212362	0.502456	-3.28747	1.69e-260	5.62e-259	-0.0103457	0.847308	0.934599	-2.24339	6.77e-195	1.52e-193	-0.0692753	0.196836	0.533972	-3.35351	2.84e-273	1.28e-271	-2.23304	3.6e-188	8.29e-187	1.05119	2.98e-14	6.52e-13	-	GO:0031224//intrinsic to membrane	GO:0016759//cellulose synthase activity;GO:0046914//transition metal ion binding	GO:0045229//external encapsulating structure organization;GO:0009250//glucan biosynthetic process	gi|242205330|gb|ACS88359.1|/0/cellulose synthase catalytic subunit [Gossypium hirsutum]
AT3G07330	ATCSLC06, CSLC06, ATCSLC6, CSLC6 |Cellulose-synthase-like C6	ES805098	42.6341	60.5059	50.3963	44.356	25.1287	8.60125	0.505069	0.00891192	0.0611147	0.241311	0.237732	0.532366	-0.762672	0.00202728	0.00307073	-0.447947	0.0209312	0.0988176	-2.81446	4.43e-24	2.4e-23	-0.18419	0.369852	0.710518	-1.00398	2.7e-05	4.95e-05	-2.36651	8.63e-15	3.33e-14	-1.54672	1.41e-05	8.99e-05	-	GO:0043231//intracellular membrane-bounded organelle	GO:0046527//glucosyltransferase activity	GO:0003006//reproductive developmental process	gi|15231448|ref|NP_187389.1|/1.33348e-25/ATCSLC6 (CELLULOSE-SYNTHASE LIKE C6); cellulose synthase/ transferase, transferring glycosyl groups [Arabidopsis thaliana]
pectin
AT3G62110	Pectin lyase-like superfamily protein	DR461413	6.39511	34.38	12.737	59.8519	0.694734	-	2.42653	1.59e-06	3.59e-05	0.993979	0.0750418	0.280434	-3.20244	0.00956684	0.0134797	0.799829	0.00112523	0.00942586	-15.0693	3.56e-18	1.54e-17	2.23238	6.2e-09	3.11e-07	-4.19642	2.94e-05	5.37e-05	-15.8691	1.32e-30	9.41e-30	-9.44032	0.412108	0.60324	-	GO:0043231//intracellular membrane-bounded organelle	GO:0004553//hydrolase activity, hydrolyzing O-glycosyl compounds	GO:0044238//primary metabolic process;GO:0045229//external encapsulating structure organization	gi|255589944|ref|XP_002535132.1|/9.48152e-63/Polygalacturonase precursor, putative [Ricinus communis]
AT5G62360	Plant invertase/pectin methylesterase inhibitorsuperfamily protein	EX166818	40.0355	84.0558	22.4379	32.5131	11.1961	4.29555	1.07007	2.31e-10	9.2e-09	-0.835344	0.000468578	0.00624718	-1.83828	1.67e-10	4.66e-10	-1.37032	3.15e-14	1.83e-12	-4.29043	2.17e-53	2.31e-52	0.535086	0.035404	0.202977	-1.00294	0.00287578	0.00425034	-2.92011	1.37e-15	5.52e-15	-1.38209	0.00454692	0.0170539	-	-	GO:0004091//carboxylesterase activity;GO:0004857//enzyme inhibitor activity	-	gi|255539741|ref|XP_002510935.1|/4.47371e-55/21 kDa protein precursor, putative [Ricinus communis]
AT5G48140	Pectin lyase-like superfamily protein	EX164190	16.876	-	0.465532	-	593.901	-	-14.0427	3.33e-12	1.68e-10	-5.17995	1.81e-10	8.18e-09	5.13718	2.95e-13	1e-12	-	-	-	-	-	-	-8.86274	0.501586	0.791266	10.3171	0.000572184	0.000913087	-	-	-	-19.1799	0	0	-	-	GO:0004553//hydrolase activity, hydrolyzing O-glycosyl compounds	GO:0044238//primary metabolic process;GO:0045229//external encapsulating structure organization	gi|288551966|gb|ADC53480.1|/7.16609e-107/polygalacturonase [Gossypium hirsutum]
AT4G20050	QRT3 | Pectin lyase-like superfamily protein	DW484863	1536.83	1.49608	4537.31	1.58027	1.08836	-	-10.0046	0	0	1.56188	0	0	-10.4636	0	0	0.078983	0.94026	0.974898	-10.547	0.102363	0.124526	-11.4874	0	0	-12.0255	0	0	-10.626	0.0911228	0.112433	-10.0879	0.187068	0.351735	-	GO:0043231//intracellular membrane-bounded organelle	GO:0004553//hydrolase activity, hydrolyzing O-glycosyl compounds	GO:0009555//pollen development	gi|224071045|ref|XP_002303344.1|/3.27533e-41/predicted protein [Populus trichocarpa]
AT1G69940	ATPPME1, PPME1 | Pectin lyase-like superfamily protein	EX166022	168.499	0.869169	2.74553	1.83616	3408.7	50.4584	-7.59889	5.1e-113	1.31e-110	-5.93951	3.52e-102	1.25e-99	4.33841	6.77e-14	2.46e-13	1.07898	0.409586	0.672481	5.85931	0.000104983	0.000178911	-0.580391	0.552392	0.813506	10.2779	1.8e-05	3.35e-05	4.78033	3.34e-05	5.96e-05	-6.07798	0	0	-	GO:0005618//cell wall;GO:0043231//intracellular membrane-bounded organelle	GO:0004091//carboxylesterase activity	GO:0000904//cell morphogenesis involved in differentiation	gi|297744956|emb|CBI38548.3|/3.07037e-44/unnamed protein product [Vitis vinifera]
AT3G07820	Pectin lyase-like superfamily protein	U09717	399.09	2.65073	7.75288	6.22199	12807.6	4.54173	-7.23418	0	0	-5.68584	0	0	5.00415	6.92e-12	2.12e-11	1.23099	0.0295972	0.126536	0.776852	0.196143	0.229312	-0.317356	0.467984	0.776947	10.69	2.01e-10	5.6e-10	-0.454134	0.338074	0.378578	-11.4615	0	0	-	GO:0030312//external encapsulating structure	GO:0004553//hydrolase activity, hydrolyzing O-glycosyl compounds	GO:0044238//primary metabolic process;GO:0045229//external encapsulating structure organization	gi|3024386|sp|Q39786.1|PGLR_GOSHI/0/RecName: Full=Polygalacturonase; Short=PG; AltName: Full=Pectinase; Flags: Precursor
	Pectin lyase-like superfamily protein	EX165880	203.117	2.99021	3.93561	2.36886	6012.37	2.03429	-6.08592	3.3e-149	9.1e-147	-5.68958	2.2e-140	8.38e-138	4.88755	0	0	-0.336054	0.684432	0.847233	-0.555723	0.480298	0.517151	-0.732394	0.335606	0.680716	10.5771	1.92e-06	3.94e-06	-0.219669	0.779706	0.803118	-11.5292	0	0	-	GO:0030312//external encapsulating structure	GO:0004553//hydrolase activity, hydrolyzing O-glycosyl compounds	GO:0044238//primary metabolic process;GO:0045229//external encapsulating structure organization	gi|3024385|sp|Q39766.1|PGLR_GOSBA/1.80677e-110/RecName: Full=Polygalacturonase; Short=PG; AltName: Full=Pectinase; Flags: Precursor
AT5G27870	Plant invertase/pectin methylesterase inhibitor superfamily	EX165201	36.0318	0.629324	-	1.32948	809.645	50.8059	-5.83932	1.83e-16	1.56e-14	-15.137	2.68e-17	2.6e-15	4.48995	5.97e-14	2.18e-13	1.07898	0.584924	0.786016	6.33505	0.00058131	0.000919714	10.3766	0.248814	0.597565	19.6269	8.88e-16	3.82e-15	5.25606	9.92e-05	0.000169148	-3.99422	6.46e-290	2.94e-288	-	GO:0005618//cell wall	GO:0016788//hydrolase activity, acting on ester bonds	GO:0071555	gi|255551829|ref|XP_002516960.1|/1.46748e-18/Pectinesterase precursor, putative [Ricinus communis]
AT1G02550	Plant invertase/pectin methylesterase inhibitorsuperfamily protein	EX164972	134.434	5.07252	36.9763	16.8982	5976.27	2.12364	-4.72806	6.66e-85	1.61e-82	-1.86223	1.68e-33	3e-31	5.47427	0	0	1.7361	4.97e-05	0.000635527	-1.25616	0.0728872	0.090917	-1.12973	1.74e-05	0.000452476	7.3365	0	0	-2.99226	5.54e-09	1.35e-08	-11.4585	0	0	-	-	-	-	gi|255548427|ref|XP_002515270.1|/2.29087e-14/enzyme inhibitor, putative [Ricinus communis]
AT5G49180	Plant invertase/pectin methylesterase inhibitorsuperfamily	EX165781	79.8884	4.01682	3.38355	3.81858	6383.22	4.00797	-4.31386	5.91e-47	1.09e-44	-4.56138	6.29e-47	1.54e-44	6.32015	0	0	-0.0730201	0.921338	0.968886	-0.0031823	0.984996	0.985644	0.174497	0.80925	0.931752	10.8815	6.03e-06	1.18e-05	0.0698378	0.934254	0.939771	-10.6372	0	0	-	GO:0005576//extracellular region;GO:0005618//cell wall	GO:0004091//carboxylesterase activity	GO:0071555	gi|296083331|emb|CBI22967.3|/1.81503e-69/unnamed protein product [Vitis vinifera]
AT4G13710	Pectin lyase-like superfamily protein	ES833705	34.7332	32.9451	29.2419	20.7069	3.56528	16.3004	-0.0762529	0.6779	0.861306	-0.248279	0.196278	0.485006	-3.28423	1.26e-23	7.18e-23	-0.669955	0.00159873	0.0126328	-1.01515	2.55e-06	5.02e-06	-0.497929	0.0243624	0.160961	-3.03595	1.68e-18	8.22e-18	-0.3452	0.159265	0.189756	2.19282	1.75e-07	1.41e-06	-	GO:0044464//cell part	GO:0016837	-	gi|14531296|gb|AAK66161.1|/1.93907e-111/pectate lyase [Fragaria x ananassa]
AT5G09760	Plant invertase/pectin methylesterase inhibitorsuperfamily	ES822956	43.1633	48.602	39.005	43.1982	13.9055	42.4734	0.171211	0.298382	0.591341	-0.146145	0.40816	0.691073	-1.63415	1.61e-12	5.14e-12	-0.170045	0.30882	0.578957	-0.194457	0.226046	0.260044	0.147312	0.408936	0.736838	-1.48801	5.21e-10	1.41e-09	-0.0244126	0.880124	0.893831	1.61091	1.67e-12	2.29e-11	-	GO:0016020//membrane;GO:0005618//cell wall	GO:0004091//carboxylesterase activity	-	gi|15242495|ref|NP_196538.1|/2.76576e-117/pectinesterase family protein [Arabidopsis thaliana]
AT5G63180	Pectin lyase-like superfamily protein	ES801784	146.581	108.346	420.46	256.799	30.1176	72.4443	-0.436056	9.86e-06	0.000187652	1.52027	3.94e-13	2.61e-11	-2.28302	2.56e-60	3.4e-59	1.24499	0	0	-0.5807	4e-07	8.37e-07	-0.711332	7.11e-30	1.35e-27	-3.80329	9.92e-279	4.49e-277	-1.82569	9.51e-86	1.51e-84	1.26627	0	0	-	GO:0044464//cell part	GO:0016837	-	gi|118484987|gb|ABK94358.1|/2.36343e-148/unknown [Populus trichocarpa]
AT3G55140	Pectin lyase-like superfamily protein	ES831677	5.62436	3.11075	4.25803	4.27154	21.0457	1.97521	-0.854428	0.132914	0.3764	-0.401505	0.453692	0.727118	1.90376	9.66e-08	2.2e-07	0.457495	0.455502	0.709595	-0.655259	0.360408	0.401215	0.00457172	0.99337	1.01399	2.30527	3.29e-07	7.18e-07	-1.11275	0.0961238	0.117918	-3.41345	9.37e-15	2.13e-13	-	-	GO:0016837	-	gi|255571673|ref|XP_002526780.1|/1.1574e-125/Pectate lyase precursor, putative [Ricinus communis]
AT3G14310	ATPME3, PME3 | pectin methylesterase 3	DT560826	59.064	48.3755	58.84	46.2523	20.478	2.2697	-0.288002	0.11117	0.341899	-0.00548229	0.976434	0.988399	-1.52821	3.24e-11	9.48e-11	-0.0647525	0.741412	0.869154	-4.4137	3.23e-30	2.11e-29	-0.347272	0.0644528	0.291824	-1.52272	5.96e-11	1.73e-10	-4.34895	3.46e-28	2.29e-27	-3.1735	2.01e-10	2.17e-09	-	GO:0005576//extracellular region;GO:0030312//external encapsulating structure;GO:0044424//intracellular part	GO:0004091//carboxylesterase activity;GO:0030234//enzyme regulator activity	GO:0045229//external encapsulating structure organization;GO:0071555;GO:0051707//response to other organism	gi|297738496|emb|CBI27741.3|/7.79121e-139/unnamed protein product [Vitis vinifera]
AT5G49215	Pectin lyase-like superfamily protein	ES804623	3.43106	6.26229	7.1932	8.4187	19.8791	4.64764	0.868038	0.24171	0.535915	1.06798	0.137578	0.395517	2.53453	2.5e-05	4.62e-05	0.426906	0.46673	0.717483	-0.430192	0.508674	0.545211	0.226964	0.694962	0.88336	1.46655	0.00165135	0.00250652	-0.857099	0.162591	0.193509	-2.09668	2.34e-05	0.000144708	-	GO:0031410//cytoplasmic vesicle	GO:0004553//hydrolase activity, hydrolyzing O-glycosyl compounds	GO:0045229//external encapsulating structure organization;GO:0044238//primary metabolic process	gi|108862809|gb|ABA99544.2|/5.89078e-17/glycoside hydrolase family 28 protein, putative, expressed [Oryza sativa (japonica cultivar-group)]
AT1G14420	AT59 | Pectate lyase family protein	EX166094	74.9201	0.412082	1.73558	1.74108	5518.75	3.36415	-7.50628	2e-53	3.9e-51	-5.43187	6.34e-47	1.53e-44	6.20285	4.95e-14	1.82e-13	2.07898	0.194649	0.444828	3.02924	0.0186676	0.0251034	0.00457172	0.996146	1.0087	11.6347	4.93e-05	8.79e-05	0.950256	0.291036	0.329508	-10.6799	0	0	-	GO:0031410//cytoplasmic vesicle	GO:0016829//lyase activity	GO:0007047//cellular cell wall organization	gi|730290|sp|P40973.1|PEL_LILLO/1.05352e-74/RecName: Full=Pectate lyase; Flags: Precursor
	AT59 | Pectate lyase family protein	ES807536	60.08	1.54157	1.62316	2.93097	3332.03	1.678	-5.28442	2.12e-51	3.97e-49	-5.21	2.7e-49	6.94e-47	5.79337	4.39e-13	1.47e-12	0.92698	0.254358	0.51793	0.122349	0.908994	0.919598	0.852569	0.29889	0.64644	11.0034	3.02e-05	5.49e-05	-0.804631	0.2907	0.329203	-10.9554	0	0	-	GO:0031410//cytoplasmic vesicle	GO:0016837	GO:0007047//cellular cell wall organization	gi|296082858|emb|CBI22159.3|/3.56258e-82/unnamed protein product [Vitis vinifera]
	AT59 | Pectate lyase family protein	EX164910	96.3791	7.65802	4.74316	4.28239	5995.03	2.04309	-3.65368	9.46e-45	1.69e-42	-4.3448	6.4e-49	1.63e-46	5.9589	1.92e-13	6.64e-13	-0.838555	0.160406	0.394751	-1.90622	0.00533476	0.00760701	-0.147431	0.82939	0.940803	10.3037	1.92e-06	3.93e-06	-1.06767	0.183156	0.215853	-11.5188	0	0	-	GO:0031410//cytoplasmic vesicle	GO:0016837;GO:0043169//cation binding	-	gi|255558212|ref|XP_002520133.1|/7.01632e-75/Pectate lyase precursor, putative [Ricinus communis]
AT1G67750	Pectate lyase family protein	DT565835	21.6738	19.9791	78.6768	37.1419	5.23231	10.8737	-0.117463	0.679618	0.862992	1.85999	5.84e-14	4.56e-12	-2.05043	5.89e-07	1.26e-06	0.894558	0.000366352	0.00363523	-0.877651	0.00759234	0.0106367	-1.08289	1.99e-09	1.07e-07	-3.91042	1.82e-40	1.94e-39	-1.77221	4.23e-10	1.11e-09	1.05532	0.0289432	0.082745	-	GO:0044464//cell part	GO:0016837	-	gi|118484987|gb|ABK94358.1|/4.13034e-146/unknown [Populus trichocarpa]
	Pectate lyase family protein	ES849688	2.70979	1.61864	1.70432	1.13982	108.331	226.6	-0.743397	0.503406	0.752021	-0.668986	0.555232	0.784791	5.32113	3.37e-05	6.15e-05	-0.505979	0.73941	0.870779	7.12922	6.33e-05	0.000109962	-0.580391	0.6904	0.881073	5.99011	7.75e-05	0.000135384	7.6352	9.92e-05	0.000168885	1.0647	3.48e-13	5.83e-12	-	-	-	-	gi|297741911|emb|CBI33346.3|/2.69541e-07/unnamed protein product [Vitis vinifera]
AT5G15110	Pectate lyase family protein	EX166210	48.1088	0.772497	1.22008	2.4479	3733.02	1.05108	-5.96063	7.26e-35	1.11e-32	-5.30125	3.52e-32	5.96e-30	6.2779	5.44e-14	1.99e-13	1.66395	0.154316	0.385518	0.444277	0.781026	0.804294	1.00457	0.34123	0.686558	11.5792	7.75e-05	0.000135432	-1.21967	0.233182	0.269063	-11.7942	0	0	-	-	-	-	gi|296082858|emb|CBI22159.3|/4.02753e-75/unnamed protein product [Vitis vinifera]

## Sheet: table s5-2
The gene list for protease and ubiquitin family protein
Cysteine protease
Gene ID	RPKM-1355B-stage7	RPKM-1355A-stage7	RPKM-1355B-stage8	RPKM-1355A-stage8	RPKM-1355B-stage12	RPKM-1355A-stage12	log2 Ratio(1355A-stage7/1355B-stage7)	P-Value	FDR	log2 Ratio(1355B-stage8/1355B-stage7)	P-Value	FDR	log2 Ratio(1355B-stage12/1355B-stage7)	P-Value	FDR	log2 Ratio(1355A-stage8/1355A-stage7)	P-Value	FDR	log2 Ratio(1355A-stage12/1355A-stage7)	P-Value	FDR	log2 Ratio(1355A-stage8/1355B-stage8)	P-Value	FDR	log2 Ratio(1355B-stage12/1355B-stage8)	P-Value	FDR	log2 Ratio(1355A-stage12/1355A-stage8)	P-Value	FDR	log2 Ratio(1355A-stage12/1355B-stage12)
ES834476	69.7909	13.7245	37.3318	46.2088	74.5695	83.7739	-2.34628	5.91e-33	8.5e-31	-0.902636	6.24e-09	2.34e-07	0.0955457	0.466326	0.509219	1.75141	9.77e-14	5.35e-12	2.60974	7.64e-14	2.64e-13	0.307763	0.077265	0.324904	0.998182	1.4e-10	3.94e-10	0.858334	4.72e-10	1.24e-09	0.167915
AJ606073	124.65	54.7641	114.189	181.516	31.2042	64.8478	-1.18659	2.97e-24	3.26e-22	-0.126458	0.199506	0.487695	-1.99808	1.52e-47	1.67e-46	1.7288	1.49e-13	7.87e-12	0.243827	0.0699226	0.0874231	0.66867	0	0	-1.87162	1.66e-39	1.72e-38	-1.48497	1.02e-49	1.1e-48	1.05532
ES792735	18.0089	16.483	19.1823	17.4105	3.78659	12.853	-0.127738	0.630768	0.830672	0.0910635	0.723336	0.880357	-2.24974	1.34e-08	3.26e-08	0.078983	0.76863	0.889415	-0.358866	0.201076	0.234747	-0.139818	0.59769	0.842975	-2.34081	2.53e-09	6.53e-09	-0.437849	0.11826	0.143506	1.76314
EX171168	43.4057	49.6946	66.4299	44.275	16.0323	48.2131	0.195202	0.323226	0.618169	0.613948	0.000952598	0.0114456	-1.4369	9.82e-08	2.24e-07	-0.166594	0.404304	0.667242	-0.0436614	0.812732	0.833213	-0.58534	0.00179735	0.0241372	-2.05085	4.45e-17	2.04e-16	0.122933	0.535288	0.571531	1.58844
AY171099	130.253	139.986	138.386	130.25	44.2938	107.276	0.103967	0.206942	0.493389	0.0873777	0.296016	0.590751	-1.55614	2.25e-43	2.29e-42	-0.104003	0.21303	0.469378	-0.383957	5.14e-06	9.84e-06	-0.0874142	0.302344	0.648869	-1.64352	1.01e-48	1.3e-47	-0.279954	0.00128323	0.00196492	1.27615
DW515162	14.0762	22.8369	14.2088	37.2795	6.22995	3.29559	0.698113	0.0464062	0.196245	0.0135321	0.969654	0.985613	-1.17596	0.0193714	0.0263866	0.707014	0.0106096	0.0590665	-2.79276	1.01e-08	2.39e-08	1.39159	1.1e-05	0.000304072	-1.1895	0.0186816	0.0251497	-3.49978	4.52e-16	1.87e-15	-0.918685
ES806618	8.44342	5.60391	11.3094	3.94617	33.123	92.7691	-0.591394	0.275512	0.566965	0.421617	0.355334	0.6451	1.97193	3.99e-08	9.4e-08	-0.505979	0.456086	0.708608	4.04914	2.64e-07	5.63e-07	-1.51899	0.00718884	0.0699011	1.55032	2.56e-06	5.17e-06	4.55512	2.78e-06	5.45e-06	1.48581
ES792349	29.8081	30.8393	22.3626	25.1993	49.8431	131.425	0.0490637	0.806982	0.921535	-0.414621	0.0604188	0.247276	0.741687	4.33e-05	7.83e-05	-0.291385	0.17033	0.410544	2.0914	0	0	0.172299	0.459176	0.769889	1.15631	4.7e-09	1.19e-08	2.38278	0	0	1.39877
AJ606072	153.832	130.814	173.776	153.494	268.398	638.552	-0.233842	0.0113902	0.0737762	0.175871	0.0435738	0.199827	0.803018	0	0	0.230666	0.0137013	0.072388	2.28729	1.77e-12	5.32e-12	-0.179046	0.0427094	0.227937	0.627147	0	0	2.05662	0	0	1.25043
ES830136	149.327	147.56	123.134	125.856	30.9997	13.0097	-0.0171778	0.845324	0.937643	-0.278241	0.00290724	0.0278435	-2.26815	9.04e-65	1.28e-63	-0.229525	0.0137941	0.072801	-3.50364	7.49e-113	1.3e-111	0.0315388	0.749236	0.90831	-1.98991	5.58e-45	6.62e-44	-3.27412	4.59e-89	7.39e-88	-1.25267
ES808648	108.419	129.042	100.634	143.31	78.9595	169.835	0.25122	0.0149286	0.0897796	-0.107497	0.334688	0.62863	-0.457434	0.000129895	0.00022195	0.151297	0.120242	0.332928	0.396297	1.09e-05	2.03e-05	0.510014	1.21e-06	4.09e-05	-0.349937	0.00446552	0.00648854	0.244999	0.00597168	0.00850533	1.10495
serine protease
DW223860	368.604	124.044	1058.24	1117.18	121.002	2.13104	-1.57122	1.55e-60	3.2e-58	1.52152	2.1e-13	1.47e-11	-1.60704	2.13e-59	2.8e-58	3.17094	0	0	-5.86315	2.8e-77	3.88e-76	0.0782013	0.0726146	0.312938	-3.12857	0	0	-9.03409	0	0	-5.82732
ES816169	59.1176	54.968	66.0622	59.8207	10.2998	33.7442	-0.104995	0.46191	0.734541	0.160238	0.245236	0.540861	-2.52097	1.01e-29	7.22e-29	0.122052	0.396072	0.659431	-0.703953	1.06e-05	1.97e-05	-0.143182	0.304504	0.65075	-2.6812	1.01e-34	9.17e-34	-0.826005	1.85e-07	4.01e-07	1.71202
DN760150	0.776734	-	0.81421	-	45.5655	0.701432	-9.60128	0.497774	0.759267	0.0679799	0.964966	0.98575	5.87438	0.000568342	0.00091268	-	-	-	9.45416	0.549906	0.584242	-9.66926	0.501586	0.786933	5.8064	0.000572184	0.000911911	9.45416	0.578872	0.610446	-6.0215
aspartic proteinases
ES819107	62.6062	98.6164	59.5017	129.329	44.1325	192.476	0.655521	6.7e-08	1.93e-06	-0.073376	0.600246	0.807045	-0.504465	0.000915964	0.00143932	0.391152	0.000134276	0.00152164	0.964781	6.16e-13	1.92e-12	1.12005	8.86e-14	9.95e-12	-0.431089	0.00563436	0.00806148	0.573629	1.43e-11	4.19e-11	2.12477
DW495294	13.5906	27.0602	18.0453	38.587	17.7169	82.229	0.993569	0.00163057	0.0160358	0.409017	0.24637	0.542277	0.382526	0.283428	0.322278	0.511942	0.0365524	0.147657	1.60348	0	0	1.09649	6.78e-05	0.00152027	-0.026491	0.939746	0.950063	1.09153	2.12e-09	5.31e-09	2.21452
aspartyl protease
ES817540	108.731	268.625	345.831	525.357	4.97349	16.2789	1.30483	0	0	1.6693	0	0	-4.45036	2.27e-85	3.97e-84	0.967707	5.88e-13	2.58e-11	-4.04452	1.12e-221	2.65e-220	0.603233	1.98e-12	1.56e-10	-6.11967	0	9.38e-307	-5.01223	0	0	1.71067
EX169353	18.3299	16.2208	11.9556	37.6939	-	0.367842	-0.176356	0.575814	0.801487	-0.616518	0.075008	0.280678	-14.1619	1.84e-13	6.37e-13	1.21649	4.59e-06	7.31e-05	-5.46261	2.64e-12	7.82e-12	1.65665	1.24e-08	5.91e-07	-13.5454	6.22e-09	1.56e-08	-6.6791	1.39e-28	9.35e-28	8.52294
ES797162	1030.03	303.566	1107.25	1723.42	0.528315	0.439173	-1.7626	2.23e-189	6.33e-187	0.104301	0.0178989	0.109419	-10.929	0	0	2.50519	6.43e-13	2.79e-11	-9.43301	1.42e-200	3.22e-199	0.638296	0	0	-11.0333	0	0	-11.9382	0	0	-0.266609
DW505245	2.58562	3.08895	3.25245	1.63139	1.12356	20.5476	0.256603	0.780482	0.909058	0.331014	0.711488	0.873498	-1.20244	0.34675	0.388817	-0.921017	0.39047	0.654788	2.73378	1.21e-05	2.24e-05	-0.995428	0.34634	0.690166	-1.53345	0.197876	0.231861	3.6548	5.79e-05	0.000100634	4.19282
ES819107	62.6062	98.6164	59.5017	129.329	44.1325	192.476	0.655521	6.7e-08	1.93e-06	-0.073376	0.600246	0.807045	-0.504465	0.000915964	0.00143932	0.391152	0.000134276	0.00152164	0.964781	6.16e-13	1.92e-12	1.12005	8.86e-14	9.95e-12	-0.431089	0.00563436	0.00806148	0.573629	1.43e-11	4.19e-11	2.12477
DT570728	0.406039	1.61693	1.27689	1.28094	20.2906	52.0678	1.99357	0.221358	0.51273	1.65294	0.34672	0.639833	5.64305	0.000568342	0.000913494	-0.336054	0.78715	0.901201	5.00906	3.76e-05	6.66e-05	0.00457172	0.996608	1.00736	3.99011	7.75e-05	0.000135456	5.34512	5.79e-05	0.00010085	1.35958
DW495294	13.5906	27.0602	18.0453	38.587	17.7169	82.229	0.993569	0.00163057	0.0160358	0.409017	0.24637	0.542277	0.382526	0.283428	0.322278	0.511942	0.0365524	0.147657	1.60348	0	0	1.09649	6.78e-05	0.00152027	-0.026491	0.939746	0.950063	1.09153	2.12e-09	5.31e-09	2.21452
DT564389	52.785	61.0391	48.9474	37.5743	125.714	286.006	0.209605	0.225018	0.516864	-0.108898	0.557464	0.786768	1.25194	0	0	-0.69999	0.00024504	0.00255715	2.22824	0	0	-0.381487	0.0615186	0.286478	1.36084	0	0	2.92823	3.77e-15	1.49e-14	1.1859
ES846178	40.1367	44.7531	40.3903	43.3322	105.227	45.4278	0.157067	0.494546	0.762371	0.00908618	0.967612	0.985153	1.39052	2.02e-14	7.67e-14	-0.0465479	0.840748	0.930684	0.0215856	0.924732	0.934229	0.101433	0.66902	0.873642	1.38143	4.04e-13	1.38e-12	0.0681335	0.765188	0.788904	-1.21187
ubiquitin family protein
ES805184	18.0391	4.48971	5.51525	8.29914	683.03	2.37566	-2.00643	1.81e-06	4.05e-05	-1.70963	2.54e-05	0.000493532	5.24275	9.3e-14	3.34e-13	0.886338	0.0875154	0.270602	-0.918293	0.18065	0.211977	0.589534	0.239156	0.586264	6.95238	1.79e-07	4.01e-07	-1.80463	0.002267	0.00337556	-8.16748
ES828860	34.6705	27.555	29.0136	29.1056	70.2647	147.075	-0.331394	0.0948124	0.309787	-0.256982	0.196203	0.484943	1.01909	1.85e-10	5.17e-10	0.078983	0.704852	0.860717	2.41616	0	0	0.00457172	0.982506	1.02136	1.27607	3.18e-14	1.23e-13	2.33718	0	0	1.06568
CO492237	96.3946	31.678	65.7286	84.6358	-	-	-1.60547	1.63e-09	5.85e-08	-0.552431	0.0140999	0.0932079	-16.5567	6.69e-30	4.84e-29	1.41778	3.41e-07	6.78e-06	-14.9512	1.01e-11	2.88e-11	0.364747	0.120699	0.417274	-16.0042	2.26e-20	1.2e-19	-16.369	1.34e-29	9.24e-29	-
ES849460	66.352	56.0614	38.4374	52.3306	84.8856	256.628	-0.243132	0.159301	0.421475	-0.78763	4.38e-05	0.0007954	0.35538	0.0252804	0.0337856	-0.0993542	0.594418	0.790241	2.1946	0	0	0.445144	0.0313864	0.189334	1.14301	5.7e-10	1.54e-09	2.29395	5.75e-14	2.11e-13	1.59609
ES831854	31.6551	27.6854	31.6318	38.2653	11.2486	23.243	-0.19331	0.343984	0.638726	-0.00106177	0.997498	0.99906	-1.49269	1.4e-08	3.4e-08	0.466909	0.0177683	0.0874102	-0.252331	0.239086	0.273851	0.274661	0.155254	0.470786	-1.49163	1.94e-08	4.68e-08	-0.71924	0.00033249	0.000539116	1.04705
ES831091	261.836	242.289	227.628	273.01	1077.61	88.3777	-0.111939	0.151602	0.408733	-0.20199	0.0119853	0.0826754	2.04109	1.29e-12	4.15e-12	0.172229	0.0276274	0.120537	-1.45497	1.93e-48	1.9e-47	0.26228	0.00112112	0.0166135	2.24308	8.96e-13	2.97e-12	-1.6272	2.47e-62	3.16e-61	-3.608
ES827703	192.323	151.864	171.723	182.479	101.063	221.482	-0.340748	9.48e-05	0.0014173	-0.163448	0.0568544	0.237592	-0.928284	7.24e-21	3.76e-20	0.264947	0.00307906	0.0220733	0.544405	3.77e-11	1.04e-10	0.0876467	0.319154	0.665159	-0.764836	1.09e-13	3.98e-13	0.279457	0.000462734	0.000737649	1.13194
ES828996	11.2289	13.4147	10.0891	10.4585	11.5014	33.8975	0.256603	0.439802	0.718853	-0.154413	0.672326	0.848162	0.0346025	0.916656	0.927936	-0.359138	0.296542	0.563683	1.33736	5.33e-08	1.2e-07	0.0518774	0.88917	0.965935	0.189015	0.604508	0.635515	1.6965	1.93e-10	5.22e-10	1.55936
DT466462	41.8504	42.6005	46.3341	43.5143	11.2383	32.2728	0.0256298	0.905622	0.965199	0.146835	0.491164	0.75041	-1.89681	9.31e-10	2.48e-09	0.03062	0.885334	0.955033	-0.400553	0.0734432	0.0915759	-0.0905855	0.673092	0.875374	-2.04365	1.94e-11	5.83e-11	-0.431173	0.0557364	0.0709415	1.52189
EV482634	81.5754	69.1811	65.4531	70.956	34.4632	83.6711	-0.237757	0.154919	0.413576	-0.317674	0.0647562	0.256656	-1.24308	1.17e-09	3.09e-09	0.0365478	0.83318	0.926557	0.274352	0.0913342	0.112725	0.116465	0.517784	0.792103	-0.925405	2.19e-05	4.04e-05	0.237804	0.147478	0.176682	1.27967
ES823771	33.8479	42.1217	41.5984	53.3904	23.1402	48.7482	0.315497	0.0789498	0.275029	0.297462	0.102555	0.335949	-0.548665	0.0103733	0.0145684	0.342017	0.0347186	0.142401	0.210787	0.188617	0.220959	0.360052	0.0289016	0.180286	-0.846127	3.75e-05	6.77e-05	-0.131231	0.387178	0.429958	1.07495
ES819537	94.3952	71.2438	89.6092	91.0648	57.7769	129.752	-0.405948	0.000637172	0.00737336	-0.0750667	0.509996	0.764281	-0.708221	3.45e-08	8.16e-08	0.354129	0.00352258	0.0244897	0.864917	4.55e-13	1.44e-12	0.0232476	0.841334	0.946208	-0.633154	1.44e-06	2.98e-06	0.510788	6.19e-07	1.28e-06	1.16719
DR463882	68.7817	68.0451	57.136	58.2272	14.5683	33.2053	-0.0155336	0.923646	0.973534	-0.267623	0.120017	0.36493	-2.2392	6.8e-20	3.4e-19	-0.224798	0.190749	0.441163	-1.03508	4.63e-08	1.04e-07	0.0272918	0.880346	0.962857	-1.97157	2.95e-14	1.14e-13	-0.810278	4.9e-05	8.58e-05	1.18859
ES849640	25.7906	17.4025	21.0272	23.806	12.4523	27.4308	-0.567547	0.0170527	0.0988109	-0.29459	0.201074	0.488337	-1.05043	7.7e-05	0.000135502	0.452026	0.0654334	0.221689	0.656497	0.00419494	0.00605949	0.179069	0.450796	0.765973	-0.755843	0.00745496	0.0105739	0.204471	0.34418	0.384544	1.13938
ES826129	7.59237	11.3379	11.6319	12.5901	14.9098	32.963	0.578531	0.112913	0.345334	0.615468	0.092777	0.318219	0.973641	0.00494594	0.0071906	0.151133	0.638992	0.817371	1.5397	4.11e-10	1.06e-09	0.114196	0.726858	0.89736	0.358173	0.255816	0.293634	1.38856	1.28e-08	3.02e-08	1.14459
DR454591	159.659	126.897	107.442	136.802	174.159	376.767	-0.331331	0.016851	0.0979856	-0.57143	9.73e-05	0.00162982	0.125416	0.336834	0.378554	0.108427	0.456448	0.708614	1.57001	5.6e-13	1.75e-12	0.348526	0.0237558	0.158063	0.696847	1.86e-06	3.81e-06	1.46159	0	0	1.11327
ES841016	158.439	142.035	138.534	138.184	166.818	344.473	-0.157675	0.122225	0.361934	-0.193688	0.0628268	0.251574	0.0743492	0.4569	0.502468	-0.0396615	0.711762	0.864832	1.27814	0	0	-0.00364879	0.973358	1.0165	0.268037	0.0105152	0.0146088	1.3178	7.13e-14	2.57e-13	1.04612
DT462785	44.1513	49.8458	71.5693	71.7965	23.7347	48.0918	0.175015	0.384768	0.671838	0.696886	0.000178616	0.00275568	-0.895459	0.000322142	0.0005302	0.526442	0.0034786	0.0242265	-0.0516808	0.78463	0.806787	0.00457172	0.978052	1.01973	-1.59234	8.25e-13	2.74e-12	-0.578123	0.00109849	0.00168898	1.01879
DT552576	18.3859	25.0687	18.0161	23.5373	29.9604	-	0.447287	0.109708	0.339191	-0.0293173	0.926798	0.978421	0.704454	0.00968764	0.0136305	-0.090942	0.735062	0.873615	-14.6136	4.43e-21	2.17e-20	0.385662	0.187973	0.520208	0.733771	0.00818278	0.0115384	-14.5227	1.53e-19	7.42e-19	-14.8708
DR457104	4.75389	4.05664	1.42379	7.85568	19.182	1.83986	-0.228824	0.783988	0.909193	-1.73938	0.126927	0.377033	2.01258	0.000352796	0.000578874	0.953452	0.194523	0.445054	-1.14069	0.269632	0.306688	2.464	0.0128455	0.105496	3.75195	0.000120263	0.00020486	-2.09414	0.0164017	0.0223273	-3.38209
DW237230	13.5733	15.5918	23.5312	17.0182	36.8634	4.71439	0.200019	0.608412	0.823133	0.793805	0.025318	0.139425	1.44142	6.19e-06	1.21e-05	0.126289	0.731428	0.873493	-1.72565	0.000478494	0.000765436	-0.467497	0.169657	0.494657	0.647615	0.0215018	0.0287956	-1.85194	0.000147985	0.000247652	-2.96705
DW510026	80.5381	139.169	133.872	265.569	43.1214	13.507	0.789098	1.57e-07	4.22e-06	0.733113	1.85e-06	4.65e-05	-0.901267	1.35e-05	2.56e-05	0.932248	0	0	-3.36506	2.4e-50	2.43e-49	0.988233	0	0	-1.63438	6.58e-19	3.29e-18	-4.29731	1.71e-112	3.17e-111	-1.67469
ES816631	124.181	121.314	118.959	111.023	125.305	40.7409	-0.0337044	0.78832	0.911076	-0.0619787	0.628904	0.83098	0.0129918	0.916836	0.928023	-0.127891	0.329218	0.595584	-1.5742	1.52e-22	7.84e-22	-0.0996171	0.454462	0.769359	0.0749705	0.564138	0.596304	-1.4463	4.37e-18	1.98e-17	-1.62089
ES814550	186.676	183.616	165.758	199.541	96.077	43.2187	-0.0238397	0.76356	0.900393	-0.171456	0.0375744	0.18041	-0.958271	1.13e-23	6.47e-23	0.11999	0.128303	0.347278	-2.08697	2.88e-79	4.05e-78	0.267606	0.00110757	0.0164496	-0.786815	2.49e-15	1.03e-14	-2.20696	3.33e-90	5.41e-89	-1.15254
EV492685	14.9939	14.9272	18.575	16.4839	58.4909	20.9258	-0.00643143	0.988004	1.01077	0.308988	0.461466	0.735415	1.96384	2.66e-09	6.83e-09	0.143113	0.738508	0.872313	0.487345	0.220568	0.254142	-0.172306	0.68004	0.879549	1.65485	5.28e-08	1.23e-07	0.344232	0.385928	0.428691	-1.48293
