# Supplementary material for: Defective pollen wall contributes to male sterility in the male sterile line 1355A of cotton
Source: Sci Rep. 2015 Jun 5;5:9608. doi: 10.1038/srep09608 (PMC4456728; doi:10.1038/srep09608)
Supplement: Supplementary Information — supplementary table s6 [file srep09608-s6.xls]

## Sheet: table s6
Supplementary Table S6. Gene-specific primers that were used for qRT-PCR and RT-PCR. The primers of the cotton ubiquitin gene (as an internal standard), 29 genes for validation and 12 homologous genes of pollen development were used for qRT-PCR.
Gene-specific primers used for qRT-PCR
Gene ID	Gene name	Forward primer(5`-3`)	Reverse primer(5`-3`)
	ubiquitin	AGCTCGGATACGATTGATAACG	GAAGACGAAGAACAAGGGGAAG
ES802594	DRM1	GGAGCGTGTTCAATCCAGGTA	CGTCAGCCACCGCCTAATC
ES842300	ARR9	GGTTTGCTTCATCACTCATCTCC	AAATCATAGCCGCTCGTTCC
EX165522	SAUR-like	AAATGGGGATTGGAGGAGACA	ACAAACCTTTGCTGCTCTTGG
DT563713	Auxin-responsive protein	CTGGCTGGGGAACTGGTCT	ATCTGGACAGTAGCGAGGACG
DW240301	Auxin efflux carrier	TTGAAGATCCAGAGCAACACGC	CCCAAATACCAATAACCGGCAG
DT556511	ARF-GAP domain 6	AGCGATTTGAGGAGGAACCAAT	GCGGAAGTAGCCACCATAGATAA
ES841761	JAZ10	TACCTCTTCTTACCCCTGCTGC	CAACCGCGAGTTTTAAGATGCT
DW485772	cycloartenol synthase 1	GTTTCTTATGCCTGGCTTGGTT	ACCCGCCGTCTTCATTCTG
DW511035	AtBS1-interacting factor 1	AAACAATGAAGCGATGGAGAA	GAGTGGAGCGGCGAGAATC
DT546555	MYB85	GCTCTGCTACTGACGACCCC	GCACCAAAATCCTGACAATCC
EX165108	GATA transcription factor	AAATGGCATCCAATGGGACA	TGTCTTGGCTTCTGATGAGGTTT
DW513212	WLIM1	TCATAAGGCTTGCTTCCGTTGC	GCGGTGGCGGCTTGTTT
DW484863	QRT3	GGGTCTGTTGAAGGGAATAGCA	CATTAGCCAGCACAGCGAGAT
EX164972	pectin methylesterase inhibitor	CCCGAATGCGGCGAGAT	CACCGGCGACTGGATGTTAG
DT572457	Peroxidase superfamily protein	CGAGATGTCGTCACCACCAA	GGAAGCGTCACAGCCTCCTAT
ES834402	ACAT2	ATGCTTGCCGCACAGAGTATT	CCCCTCCCACCCAGAACA
ES840243	ACC1	GGGCTAGAACAGTTGTGACAGGA	CTTTAGCAGTGCGTTTCAGCAT
ES824346	PDH-E1 ALPHA	TGAAAGTGAGGGAAGTGGGTAAG	CCAGCCAGTGGTCAATAAGGT
ES827195	BXL1	GCTCTTCACGGCGTTTCCA	GCGGCGTATTTGCCTGCT
GQ292790	GAE3	GCCGTTAATCTTTGCTACCCA	ATTGCCAGTGCCACCTCATT
DW480953	ALDH3I1	AGCCAACCTTCATCCTTCCAT	CTCCATCATTGTTGATAGTGTTGC
EX166210	Pectate lyase	AACCTATGTCCAACCAACCCTTAG	TCCCTCCACGAGTTTTGTAGCC
EX166094	AT59	ACGAGCCATATCCATCACATTAAA	AGTGGAACCCTGGATAACATCG
ES849077	FATB	CCCAAGGGCTAGAAGTTACCG	TTGTTTTTTGAGCCAACGGAGT
EX164385	ACX3	ATGAATAAACCCTGCCCTGTC	CCTGCTCGCTACTTTCTCCCT
ES797791	GroES-like	CGTTGCTAACAACACCGACAAG	TCTCCAGCTTTAGGACGAGGC
ES806303	ENR1	CCAGGATATGGCGGAGGTATG	GCTTTCGCAGCACGACTTCTT
ES818872	ENR1	AAAGAGGCATCATGGTCAGGG	CATTGTCATCAGCAACACCAGC
ES813531	LACS6	CGAGCAACTCTAAGAAGCAAGC	GTCCATGACATCAGGAGACAAGG
Gorai.011G019900.1	DYT1	GAAAGTGTAATGCCGATGAAACTC	GTGGTGACATTGGTTTCACTAAGC
Gorai.007G072600.1	AMS	GAACAACAATAACGACGGTAACG	GCCGGGTTAATGTACCAATCAG
Gorai.006G144700.1	MS2	AATGGTTAATGGTGGTGATCGTAG	CAGTAATGAAAAACTCCTTCCCTCT
Gorai.005G166400.1	ACOS5	TCTATGTGCCCTCCCATTCTC	CCACCACTTTCCCTTTGTTCC
Gorai.008G012400.1	DRL1	TTCGTCATCGGTCCCAGTCT	TGAACGTATCCCATCCTCCC
Gorai.004G104100.1	FLP1	GATTGCCAGAATTACCTCGTCC	GCTGCCTTGGTGTTATCCACTT
Gorai.006G180300.1	DEX1	GATGATTTACTAATCCAGGAGGCT	CTCAGCGAGGTTAGATTCAGGTAT
Gorai.002G021000.1	NEF1	GGACCTACCGATCCGAGATAATC	GACAGATGTTGCAGCAGCTAAAGT
Gorai.008G180000.1	CYP704B1	CTTTACCAGATAACAACTTCGCTCG	CCCACATTGAGAAATCTTTTCAATT
Gorai.009G454000.1	MS188/MYB103	ACAGTGGACACCCGAGGAAGA	CCTCAGCATCGGAGAACTGG
Gorai.006G007800.1	TEK	ATCCAAAACCAAGAACAAGATAAGG	AGTGACAATAATGGGTGGTTTGG
Gorai.004G254500.2	USP	GATACAACGGAATTAAGGTGGCA	GATTCTACAAGGTCCACCATAGGG
