# Supplementary material for: Defective pollen wall contributes to male sterility in the male sterile line 1355A of cotton
Source: Sci Rep. 2015 Jun 5;5:9608. doi: 10.1038/srep09608 (PMC4456728; doi:10.1038/srep09608)
Supplement: Supplementary Information — supplementary table s7 [file srep09608-s7.xls]

## Sheet: table s7
Supplementary Table S7. Sequence information of 12 homologous pollen development genes.
Gene ID	Gene name	sequence
Gorai.011G019900.1	DYT1	ATGGGCCGAAGAAAACTCGAAGACGACGACGACAACAACAACAGCAAGGAATTCAAATCCAAAAACCTTCAAGCCGAGAGACGTAGGAGACAGAAACTTAGTGACAGGCTCCTTACACTGCGCTCACTTGTCCCAATCATTACAAATATGAACAAAGCAACGATAATCGATGATGCAATCACTTACATTCAAGAATTACAAAAGACATCACAAGTTCTCAGTGAACAACTGCTCGAAATGGAAGGGTCGTCTGAAGAAAGTGTAATGCCGATGAAACTCGAAATCGCTGTTGCACAACATGATATGAAGAAATGTGGGATAAAGGAAGAAGTTAAGGTGAGCAACATTGATGGGAACAAGTTTTTGATAAAGATTATAGTTGAGAAGAAAAGGGGTTGC…
Gorai.007G072600.1	AMS	ATGGTCCTTGGAGCTAACGGCGTCGTTTGGATGGGCGGCGAGGAGGAAGAAGAAGATGCGATTTCTTCTTGGACGCGGAACAACAATAACGACGGTAACGCCAATAATGAATTTGAGACTAAAGAGGACGACTTGGCTATGTCTGCTGCTTCTCTTTCCTCCTTCAAATCCATGCTGGATGCTGATTGGTACATTAACCCGGCTATGAACCAGGACCTTCAGATCAGAGACCTTGGTTTTTGCTCCAACCAGGTGGATAACAGTCTCCTTCTTCACCACCAGATTGATTCCTCTGCTTCTTGTTCTCCCTCCCAGGCCTTCACGCTTGACCCTTCCCAGTCTCACCCTTTGTTGCCTCCTAAATCTTGCTTCTCTTCTCTCCTCAATGTTTCCTGCCAC…
Gorai.006G144700.1	MS2	ACTTGATGGGGGCCTTGTTCCTCAATTGTTTCTCTGTATCACCAACTGCTTTCAATAAAGGTGGGTCGTGGAGGAAGAAGCGCAGCAACTGTAGCAGTTTCGTACATTGCCAAGGGAGTAGTGGGAAAGCAATCAAAACTGCTGGGGTTTCTTCTGTTGTGAAGGAAAGGTCCAAAATGGTTAATGGTGGTGATCGTAGTCCGGCGCTTATGGATGCTGGAAGCCTAATTGTGTCGCCAAATCAAGCTGATATTGCAGTTAAAGATTTGGTGCCTTATGGTGGATCAACTACTAGCTTAGTGGAGTTGCAAGATGGTATCGGCATTGTCAAGTTCCTTAGAGGGAAGGAGTTTTTCATTACTGGTTCTACAGGATTTCTTGCCAAAGTTCTTATTGAGA…
Gorai.005G166400.1	ACOS5	ATGGAAAATCCAACCCAAGTGCAACATTCTGAAGATGAAGATGAACATATTTTCCGTAGCAAATACCCACCGGTTTCAGTGCCGGATAACTTGACGTTGCCGGAATTTGTTCTCCAGGATGCTGAGTTATATGCTGACAAGGTAGCATTCGTTGAAGCAGTGTCCGGGAAATCATACACGTACCGTGATGTGGTTAGGGACACGAGGAGGTTTGCCAAGGCCTTGAGGTCGCTTGGCCTTAGGAAAGGCCATGTAGTTCTGGTATTACTCCCAAATATTGCTGAGTATGGCATTGTTGCTCTTGGAATCATGGCTGCCGGCGGTGTTTTCTCAGGTGCAAACCCCGCATCGCACCCATCGGAAATAAAGAAACAAGCTTATGCTGCAAATGCTAAGTTG…
Gorai.008G012400.1	DRL1	ATGGAGTGGGTGAAAGGTGGCAAAGTTTGCGTTACGGGTGCTGCTGGTTTCTTGGCTTCTTGGCTGGTTAAGCGTCTTCTTTTGTCGGGTTATCATGTGATTGGCACGGTTAGGGATCCAGCAAATGAGAAGAAATTAGCCCACCTCTGGAGGCTTGATGGAGCCAAGGAGAGACTCAAATTGGTGAGGGCCGATCTACTGGAAGAAGGAAGCTTTGACGATGCAATCATGGGGTGTCAAGGCGTTTTCCACACTGCTTCTCCCGTCATAAAACCTTCCTTTGACCCCAAGACGGAAATCCTGGAACCGGCTGTGAAGGGCACATTGAATGTGCTAGGCTCATGTAAGAAGAACCCATCTCTCAGACGTGTAGTTCTCACATCGTCGTCTTCAACTGTG…
Gorai.004G104100.1	FLP1	ATGGTTGCACCTCTGTCAGCTTGGCCCTGGGAGAACTTGGGAGTTTTCAAGTATCTGCTATACGGTCCTTTAGCTGCAAAAGTATTGTATTCATGGATCTATGAGGATTCCATTAAGGATCTGTGGTGTCTTCATATACTCGTTATTTGTGCTTTGAGAGGATTAATTCATCAGCTATGGAACTCTTACAGTACCACGCTTTTCCTAACTCGAAATCGCCGGATTAAGCAGGAAGGAGTTGATTTCAAGCAGATTGACAGAGAATGGGACTGGGATAATTTCCTAATCCTTCACGCACTGTTGGCTTACATGGCCTGCTTGATCTTTCCATCCTTGGATGATCTTCCACTCTGGAACCCAAAAGGATTTATTACTTTACTGTTTCTACATGTCACCGTT…
Gorai.006G180300.1	DEX1	ATGAGACTCTTGGAGATTAGGGTTTTTTGGATACTCTTCCTTTTGATTAGTCGCTCCGGTTTCTCTCTCGGTGAGGACTCCAATAATAAATTCCGTCAACGAAAGGCCACCGATGACGAGCTTGGTTATCCCGATATGGATGAAGATGCCTCGTTGAACACACAATGCCCTAGAAATTTAGAACTTAGATGGCAAACGGAGGTCAGCTCCAGCATTTATGCAACTCCGTTAATCGCTGATATCAATAGTGATGGGAAGCTTGATATAGTGGTTCCTTCTTTCCTTCACTACCTTGAAGTTCTAGAAGGTTCTGATGGCGACAAAATGCCAGGTTGGCCTGCTTTTCACCAGTCAACCGTGCATTCTAGTCCTCTCTTGTATGATATTGATAAAGATGGT…
Gorai.002G021000.1	NEF1	ATGATGCCGCAGGAGCTTCAACCCCGCTCCTTCCGCCCTTACATCTCATCGTCGATTAGCGCCCCTTCTTTCACTTCCTTCACCAACGCTTCTTCCGTTCATTCCTCCGACGATCCTGACCCTAACCCTACAAACTCCAAATTCAAATCCAGTTTCCCTTCCCTTTCCTCTTCTTCTTCTTCTTCTTCCCGATCCCTCAAGAACTCTCGATTTTCCCCTTCTTCATTCGCTCATAACGCTCGTTTAGCGATCGCTCTCGTCCCATGTGCCGCTTTCCTTCTCGACCTCGGTGGAACCCCTGTCGTTGCCACCTTAACGTTAGGTCTTATGATCGCTTACATCGTCGATTCGCTTAATTTCAAATCCGGAGCTTTCTTTGGTGTTTGGTTCTCTTTAATC…
Gorai.008G180000.1	CYP704B1	CAAAAATGGAAGTTCATGACAAACTTTTTTTAGTTTTTTCACAAGGATGCAACATGGGAATGGTGATGCTAGCTTGCATGTTTATTTCATGGATCTTTGTTTACAGATGGAACCAGAGGAACAGAAAAGGCCCCAAAACATGGCCACTCATCGGAGCAGTGTTCGAACAATTAATTAACTATGATCGAATGCACGATTGGCTCGTCGAATACCTGTCCGCATCGAAAACGGTTGTAGTTCCAATGCCTTGCACAACTTATACTTACATTGCTGATCCTGCTAATGTTGAACATGTACTTAAGACCAAATTTGCCAATTACCCCAAGGGTGAAACGTACCATTCATATATGGAAGTGCTGCTTGGAGATGGGATTTTCAACGTAGATGGTGAGCTATGGA…
Gorai.009G454000.1	MS188/MYB103	ATGGGTCGGATTCCATGTTGTGAGAAAGACAATGTTAAAAGAGGACAGTGGACACCCGAGGAAGACAACAAGCTCTCTTCTTACATTGCCCAACATGGCACCCGCAATTGGCGTCTCATCCCCAAGAATGCTGGTCTCCAAAGATGTGGGAAAAGCTGCCGATTGCGATGGACTAATTACCTTCGGCCGGACCTTAAACATGGCCAGTTCTCCGATGCTGAGGAGCAAACTATTGTGAAGCTCCATTCTGTTGTTGGCAACCGTTGGTCCTTGATTGCAGCACAGTTACCTGGTCGGACAGACAATGATGTTAAAAATCATTGGAACACCAAGCTGAAGAAGAAGCTTTCAGGCATGGGTATCGATCCTGTGACACACAAGCCTTTCTCTCACCTCATG…
Gorai.006G007800.1	TEK	ATGGGGCAAAGCACAGATTTGAGGGTTCCCATGGATCAAATCCAAAACCAAGAACAAGATAAGGTGAATCTTCATAAACAAGGCATTGATGATGCTATACTAATGGCTACTCCCAAGGGAGAGAACATTAGGCGACCTAGAGGAAGACCAGCAGGTTCCAAAAACAAACCCAAACCACCCATTATTGTCACTCGTGATAGTGCAAATGCATTACGAGCTCATGCAATGGAAGTAACTTCAGGTTGTGATGTGCATGAGAGTTTAGCTAGTTTTGCAAGGAGAAAACAACGTGGGATTTGTGTTCTTAGTGGGAGTGGGTTTGTAACCAATGTTACACTCAAACAACCAGCTTCATCTGGTGCAATTGTGACTTTACATGGTCGGTATGAGATTCTGTCA…
Gorai.004G254500.2	USP	ATGGCTTCGGGTTTGACGACGGCTGATTCGACGGTGAAGCTTCTCTCCGACCTCAAAATCGACGCCGGAGATTGGCCTCCTAGTCTTGTCAAGAATCTCCATCTCCTTTCTCCGGATCAGATCCAATTGGGGAAGATGTTGTTGGAGATGGGACAGAGTCATTTGTTTCAGCATTGGGCAGAGCCTGGCGTCGATGACGACCAAAAGAAAGCTTTCTTCATTCAGTTATCTAAGCTAAATTCGAGCTATCCTGGGGGTTTGGCATCATACATTAAAACTGCCAGGGAGCTCTTAGCCGACTCGAAAGCTGGGAAGAATCCATATGATGGCTTCACACCTTCGGTCCCAACTGGAGAAGTTCTCTCTTTTGGTGAAGATAATTTCATCAAATTTGAGGAT…
